# Supplementary material for: Orogeny and topography influenced Jurassic–Cretaceous terrestrial ecosystem evolution in northeastern Asia
Source: Natl Sci Rev. 2026 Feb 13;13(6):nwag100. doi: 10.1093/nsr/nwag100 (PMC13017735; doi:10.1093/nsr/nwag100)
Supplement: nwag100_Supplemental_Files [file nwag100_supplemental_files.zip › Table S3.xlsx]

## Sheet: Sheet1
Table3 The results of chemical mohometry of the northeastern Asia arc
Region	Time Interval	Crustal Thickness (Km) (Median)	Error (Median)	Moho Depth (Km) (Median)	Error (Median)	Paleoelevation (Km) (Median)	Error (Median)	Number of Input Individual analysis	Number of Quality-filtered individual analysis	Max. REM Residuals (Km)	Max. RMSE (Km)	Reject sensors containing less than data	Reject sensors present in less than MgO bins	Filter sensors by their STD, MAD on estimated Moho (Km)	Number of mohometer (MAD)	Number of sensors	MgO bin size	A	Major element totals (%)
STHM	135-125	50.8758	4.47808	47.7	3.9	3.13852	0.574713	101	53	1	0.5	4	3	1-5	63	21	1	1.7	95-101
NTHM	146-138	57.4055	4.83485	53.4	4.2	3.97849	0.618921	94	66	1	0.5	5	3	1-5	102	25	1	1.7	95-101
NTHM	133-120	60.2144	4.31094	55.9	3.8	4.34689	0.559976	122	99	1	0.5	5	3	1-5	92	19	1	1.7	95-101
YSM	173-160	60.3711	4.3717	56	3.8	4.36163	0.559976	132	125	1	0.5	5	3	1-6	75	18	1	1.7	95-101
YSM	160-150	57.1227	4.00209	53.2	3.5	3.94901	0.515768	149	129	1	0.5	5	3	1-5	99	27	1	1.7	95-101
YSM	140-125	59.7934	4.14988	55.5	3.6	4.28795	0.530504	164	144	1	0.5	5	3	1-5	80	20	1	1.7	95-101
YSM	125-122	60.7364	3.06329	56.3	2.7	4.40584	0.397878	210	130	1	0.5	5	4	1-5	145	23	1	1.7	95-101
SGXR	160-140	50.0554	5.19226	47	4.5	3.03537	0.66313	163	145	1	0.5	4	3	1-6	88	24	1	1.7	95-101
SGXR	140-130	47.6388	3.0622	44.9	2.7	2.72591	0.397878	194	184	1	0.5	5	3	1-5	48	16	1	1.7	95-101
SGXR	130-120	47.7295	3.20009	45	2.8	2.74064	0.412614	215	205	1	0.5	5	3	1-5	84	23	1	1.7	95-101
NGXR+EGN	206-186	43.6451	2.49571	41.4	2.2	2.21014	0.324197	65	62	1	0.5	5	3	1-5	48	18	1	1.7	95-101
NGXR+EGN	180-160	60.6543	2.24244	56.3	2	4.40584	0.294724	104	88	1	0.5	4	3	1-6	61	23	1	1.7	95-101
NGXR+EGN	143-128	54.2916	5.25768	50.7	4.6	3.58061	0.677866	150	139	1	0.5	5	4	1-6	80	20	1	1.7	95-101
NGXR+EGN	128-112	55.4487	3.90982	51.7	3.4	3.72797	0.501032	147	138	1	0.5	5	4	1-5	137	30	1	1.7	95-101
SB	115-102	44.1422	5.00559	41.9	4.4	2.28382	0.648394	224	179	1	0.5	4	2	1-5	59	22	1	1.7	95-101
ZGR+JR	210-196	35.0162	6.49133	33.9	5.7	1.10492	0.839965	75	74	1	0.5	2	3	1-6	106	24	1	1.7	95-101
ZGR+JR	196-184	39.4299	6.71726	37.8	5.9	1.67963	0.869437	92	79	1	0.5	4	3	1-6	124	28	1	1.7	95-101
ZGR+JR	183-173	50.1807	5.34682	47.1	4.7	3.0501	0.692602	134	132	1	0.5	4	3	1-5	98	27	1	1.7	95-101
ZGR+JR	113-100	52.8147	5.99466	49.4	5.2	3.38904	0.766284	56	40	1	0.5	4	2	1-6	72	25	1	1.7	95-101
LDP	135-125	56.6831	3.69662	52.8	3.2	3.89007	0.471559	142	117	1	0.5	5	3	1-5	101	23	1	1.7	95-101
LDP	124-116	56.6403	4.26884	52.8	3.7	3.89007	0.54524	119	97	1	0.5	5	3	1-5	122	25	1	1.7	95-101
JDP	133-125	56.8048	4.41333	52.9	3.8	3.9048	0.559976	210	127	1	0.5	5	5	1-5	142	21	1	1.7	95-101
JDP	125-110	57.3337	5.58502	53.4	4.9	3.97849	0.722075	197	76	1	0.5	5	3	1-6	98	17	1	1.7	95-101
KP	192-179	50.2977	5.02541	47.2	4.4	3.06484	0.648394	106	103	1	0.5	4	3	1-6	91	25	1	1.7	95-101
KP	179-165	55.8595	2.16497	52.1	1.9	3.78691	0.279988	128	128	1	0.5	5	2	1-5	40	20	1	1.7	95-101
KP	112-109	58.8524	3.0565	54.7	2.7	4.17006	0.397878	50	42	1	0.5	4	3	1-5	44	13	1	1.7	95-101
Notes: STHM—Southern Taihangshan; NTHM—Northern Taihangshan; YSM—Yanshan Mountains; SB—Songliao Basin; JDP—Jiaodong Peninsula; SGXR—Southern Great Xing'an Range; NGXR—Northern Great Xing'an Range; KP—Korea Peninsula; ZGR—Zhangguangcai Range; JR—Jiamusi Region; EGN—Erguna Region. For parameter definitions the reader is referred to Luffi and Ducea (2022).
