# Supplementary material for: Orogeny and topography influenced Jurassic–Cretaceous terrestrial ecosystem evolution in northeastern Asia
Source: Natl Sci Rev. 2026 Feb 13;13(6):nwag100. doi: 10.1093/nsr/nwag100 (PMC13017735; doi:10.1093/nsr/nwag100)
Supplement: nwag100_Supplemental_Files [file nwag100_supplemental_files.zip › Table S5.xlsx]

## Sheet: Data
Region	Method	Number	Details	Timing	Reference
Zhangguangcai Range (ZGR)	Thermochronology	1	Rapid cooling and exhumation	193-165 Ma	Wang et al., 2021, Tectonophysics
Jiamusi Region (JR)		2	Rapid cooling and exhumation	156-113 Ma	Wang et al., 2021, Tectonophysics
		3	Rapid cooling and exhumation	200-170 Ma	Chen, 2016, Doctoral dissertation of Zhejiang University
		4	Rapid cooling and exhumation	165-100 Ma	Chen, 2016, Doctoral dissertation of Zhejiang University
		5	Rapid cooling and exhumation	200-150 Ma	Zhou et al., 2024, Tectonics
		6	Rapid cooling and exhumation	150-110 Ma	Zhou et al., 2024, Tectonics
	Tectonics	7	Deformation and exhumation	180-170 Ma	Aouizerat et al., 2018, Geological Journal
	Sedimentation	8	Basin accumulation	133-101 Ma	Chen, 2016, Doctoral dissertation of Zhejiang University
Jiaodong Peninsula (JDP)	Thermochronology	9	Intrusives rapid cooling	130-105 Ma	Yang et al., 2020, Lithos
	Tectonics	10	Stress inversion and chronology	135-93 Ma	Zhang et al., 2020, Journal of Structural Geology
	Sedimentation	11	Jiaolai basin; laiyang Group	135-93 Ma	Zhang et al., 2020, Journal of Structural Geology
Liaodong Peninsula (LDP)	Thermochronology	12	Fenghuangshan and Xiemashan granites rapid cooling	110-100 Ma	Wang et al., 2022, Gondwana Research
		13	Liaonan MCC rapid cooling	120-107 Ma	Yang et al., 2007, GSA Bulletin
		14	Liaonan MCC rapid cooling	122-111 Ma	Lin et al., 2011, JAES
	Tectonics	15	Liaodong Peninsula extension	135-100 Ma	Liu et al., 2020, GSA Bulletin
		16	Tianshifu-Dongyingfang thrusting	171-163 Ma	Ren et al., 2022, GSA Bulletin
	Sedimentation	17	Suzihe and Dandong basins	123-100 Ma	Zhou et al., 2021, PNAS
Yanshan Mountains (YSM)	Thermochronology	18	Rapid cooling and exhumation	170-140 Ma	Wang et al., 2024, GSA Bulletin
		19	Rapid cooling and exhumation	140-90 Ma	Wang et al., 2024, GSA Bulletin
		20	Yiwulvshan MCC rapid cooling and exhumation	130-115 Ma	Wu et al., 2013a,b, Gondwana Research
		21	Xingcheng-Taili rapid cooling and exhumation	160-140 Ma	Liang et al., 2022, Gondwana Research
		22	Yiwulvshan MCC rapid cooling and exhumation	130-100 Ma	Liang et al., 2022, Gondwana Research
		23	Yagan MCC rapid cooling and exhumation	134-124 Ma	Wang et al., 2012, Lithos
		24	Hohhot MCC rapid cooling and exhumation	135-120 Ma	Wang et al., 2012, Lithos
		25	Yunmengshan MCC rapid cooling and exhumation	140-112 Ma	Wang et al., 2012, Lithos
		26	Yunmengshan MCC Sihetang shear zone	140-137 Ma	Zhu et al., 2015, Tectonophysics
		27	Yunmengshan MCC Shuiyu shear zone	131-114 Ma	Zhu et al., 2015, Tectonophysics
	Tectonics	28	Xuanhua basin Likouquan thrusting	Initiation: 147 Ma	Lin et al., 2021, Basin Research
		29	Xuanhua basin Mapu thrusting	Initiation: 138 Ma	Lin et al., 2021, Basin Research
		30	Chicheng basin Shangyi‐Pingquan thrusting	162-147 Ma	Lin et al., 2019, Tectonics
		31	Chicheng basin Fengning‐Longhua thrusting	140-135 Ma	Lin et al., 2019, Tectonics
		32	Luanping basin thrusting	134-133 Ma	Ma et al., 2023, Geology
		33	Central Yanshan belt thrusting	171-165 Ma	Li et al., 2016, Tectonics
		34	Central Yanshan belt thrusting	152-135 Ma	Li et al., 2016, Tectonics
		35	Qianjiadian Basin growth strata	Initiation: 141 Ma	Shi et al., 2019, Science China Earth Sciences
		36	Guojiadian basin thrust system	Middle-earliest Late Jurassic	Liu et al., 2021, Basin Research
		37	Compression deformation	153-141 Ma	Hou et al., 2023, JAES
		38	Zhangjiakou basin fold-thrusting	Middle Jurassic-earliest Cretaceous	Liu et al., 2018, Science China Earth Science
		39	Yunmengshan MCC thrusting shear zone	170-150 Ma	Pei and Liu, 2016, Acta Petrologica Sinica (In chinese with English Abstract)
		40	Shortening deformation	170-165 Ma	Wu et al., 2021, Tectonophysics
		41	Yiwulvshan MCC compressional event	Late Jurassic-Earliest Cretaceous	Wu et al., 2013a,b, Gondwana Research
	Sedimentation	42	Xiahuayuan basin	194-158 Ma	Lin et al., 2018, Sedimentary Geology
		43	Bawanggou, Daxishan, and Daohugou sections	167-157 Ma	Yu et al., 2023, EPSL
		44	Ningcheng basin	165-156 Ma	Zou et al., 2024, GSA Bulletin
		45	Intermontane basins	135-100 Ma	Zhou et al., 2021, PNAS
		46	Kazuo basin, YSDP-4	121-113 Ma	Sun et al., 2025, EPSL
		47	Sichakou and Senjitu basins	135-129 Ma	Yang et al., 2020, PNAS
		48	Luanping basin	143-119 Ma	Qin et al., 2024, P3
Songliao Basin (SB)	Sedimentation	49	Main sediment accumulation	136-106 Ma	Zhang et al., 2017, Earth-Science Review
		50	Foreland basin period	Early-Middle Jurassic	Li et al., 2021, Earth-Science Review
Taihangshan (THM)	Thermochronology	51	Bedrock rapid cooling	155-135 Ma	Clinkscales et al., 2020, EPSL
		52	Bedrock rapid cooling	160-135 Ma	Cao et al., 2015, JAES
		53	Bedrock rapid cooling	162-145 Ma	Zhang et al., 2021, Tectonophysics
	Tectonics	54	Taihang-Luliangshan fold belt	160-135 Ma	Clinkscales and Kapp, 2019, Lithosphere
		55	Taihang-Luliang Shan thrust-fold zone	170-135 Ma	Zhang et al., 2022, Tectonophysics
		56	Yungang Basin deformation	170-160 Ma	Zhang et al., 2020, Tectonophysics
		57	Taihangshan deformation	Late Jurassic	Zhang et al., 2020, JAES
Great Xing'an Range (GXR)	Thermochronology	58	Rapid cooling and exhumation	155-110 Ma	Wu et al., 2023, GRL
Erguna Region (ER)		59	Rapid cooling and exhumation	145-110 Ma	Zhang et al., 2022, International Geology Review
		60	Rapid cooling and exhumation	145-100 Ma	Zhang et al., 2022, Journal of Earth Science
		61	Rapid cooling and exhumation	145-100 Ma	Sun et al., 2022, Journal of Geology
	Sedimentation and Tectonics	62	Basin accumulation and defromation	136-100 Ma	Zhang et al., 2017, Earth-Science Review
		63	Basin accumulation and defromation	164-138 Ma	Guo et al., 2023, Earth-Science Review
		64	Basin accumulation and defromation	138-100 Ma	Guo et al., 2023, Earth-Science Review

## Sheet: References
	Jiaodong Peninsula (JDP): References (1, 2)
	Liaodong Peninsula (LDP): References (3-8)
	Taihangshan (THM): References (9-16)
	Yanshan Mountains (YSM): References (17-37)
	Great Xing'an Range (GXR), Songliao Basin (SB), Erguna Region (ER): References (38-44)
	Zhangguangcai Range (ZGR) and Jiamusi Region (JR): References (45-48)
1	Yang F, Santosh M, Glorie S et al. Meso-Cenozoic multiple exhumation in the Shandong Peninsula, eastern North China Craton: Implications for lithospheric destruction. Lithos 2020; 370–371: 105597.
2	Zhang B, Liu S, Lin C et al. Reconstruction of the stress regime in the Jiaolai Basin, East Asian margin, as decoded from fault-slip analysis. Journal of Structural Geology 2020; 141: 104190.
3	Yang JH, Wu FY, Chung SL et al. Rapid exhumation and cooling of the Liaonan metamorphic core complex: Inferences from 40Ar/39Ar thermochronology and implications for Late Mesozoic extension in the eastern North China Craton. GSA Bulletin 2007; 119(11–12): 1405–1414.
4	Lin W, Monié P, Faure M et al. Cooling paths of the NE China crust during the Mesozoic extensional tectonics: example from the south-Liaodong peninsula metamorphic core complex. Journal of Asian Earth Sciences 2011; 42(5): 1048–1065.
5	Ren Z, Dong S, Zhang Y et al. Middle Jurassic intracontinental evolution of East Asia: Insights from the Tianshifu-Dongyingfang basin of the Liaodong Peninsula, NE China. GSA Bulletin 2022; 135(3–4): 915–936.
6	Liu J, Ji M, Ni J et al. Inhomogeneous thinning of a cratonic lithospheric keel by tectonic extension: The Early Cretaceous Jiaodong Peninsula–Liaodong Peninsula extensional provinces, eastern North China craton. GSA Bulletin 2020; 133(1–2):159–176.
7	Wang Y, Wang F, Wu L et al. Differential post-mineralization thermal evolution of the Jiaodong and Liaodong Areas, Eastern China: An indicator of regional tectonic activity. Gondwana Research 2022; 103: 502–521.
8	Zhou Z, Meng Q, Zhu R et al. Spatiotemporal evolution of the Jehol Biota: Responses to the North China craton destruction in the Early Cretaceous. Proceedings of the National Academy of Sciences 2021; 118(34): e2107859118.
9	Clinkscales C, Kapp P. Structural style and kinematics of the Taihang-Luliangshan fold belt, North China: Implications for the Yanshanian orogeny. Lithosphere 2019; 11(6): 767–783.
10	Clinkscales C, Kapp P, Thomson S et al. Regional Exhumation and Tectonic History of the Shanxi Rift and Taihangshan, North China. Tectonics 2021; 40(3): e2020TC006416.
11	Clinkscales C, Kapp P, Wang H. Exhumation history of the north-central Shanxi Rift, North China, revealed by low-temperature thermochronology. Earth and Planetary Science Letters 2020; 536: 116146.
12	Cao X, Li S, Xu L et al. Mesozoic–Cenozoic evolution and mechanism of tectonic geomorphology in the central North China Block: constraint from apatite fission track thermochronology. Journal of Asian Earth Sciences 2015; 114: 41–53.
13	Zhang J, Wang Y, Zhang B et al. Tectonothermal events in the central North China Craton since the Mesozoic and their tectonic implications: Constraints from low-temperature thermochronology. Tectonophysics 2021; 804: 228769.
14	Zhang Y, Shi W, Dong S et al. Jurassic intracontinental deformation of the central North China Plate: Insights from syn-tectonic sedimentation, structural geology, and U-Pb geochronology of the Yungang Basin, North China. Tectonophysics 2020; 778: 228371.
15	Zhang J, Qu J, Zhang B et al. Mesozoic intraplate deformation of the central North China Craton: Mechanism and tectonic setting. Journal of Asian Earth Sciences 2020; 192: 104269.
16	Zhang Y, Qiu E, Dong S et al. Late Mesozoic intracontinental deformation and magmatism in North and NE China in response to multi-plate convergence in NE Asia: An overview and new view. Tectonophysics 2022; 835: 229377.
17	Lin C, Liu S, Zhuang Q et al. Sedimentation of Jurassic fan-delta wedges in the Xiahuayuan basin reflecting thrust-fault movements of the western Yanshan fold-and-thrust belt, China. Sedimentary Geology 2018; 368: 24–43.
18	Wu G, Meng Q, Zhu R et al. Middle Jurassic orogeny in the northern North China block. Tectonophysics 2021; 801: 228713.
19	Pei L, Liu J. Structural deformation characteristics and geochronological constraints on the early deformation of Sihetang ductile thrust shear zone in Yunmengshan，northern Beijing. Acta Petrologica Sinica 2016; 32(9): 2723–2738.
20	Liu S, Lin C, Liu X et al. Syn-tectonic sedimentation and its linkage to fold-thrusting in the region of Zhangjiakou, North Hebei, China. Science China Earth Sciences 2018; 61(6): 681–710.
21	Hou Y, Zhao P, Hao W et al. Late Jurassic–Early Cretaceous stress accumulation for Phase B of the Yanshanian Orogeny in the northern North China Craton. Journal of Asian Earth Sciences 2023; 250: 105650.
22	Liu S, Zhang A, Lin C et al. Thrust duplexing and transpression in the Yanshan Mountains: Implications for early Mesozoic orogenesis and decratonization of the North China Craton. Basin Research 2021; 33(4): 2303–2327.
23	Shi X, Liu S, Lin C. Growth structures and growth strata of the Qianjiadian Basin in the western Yanshan fold and thrust belt, North China. Science China Earth Sciences 2019; 62: 1092–1109.
24	Li C, Zhang C, Cope TD et al. Out-of-sequence thrusting in polycyclic thrust belts: An example from the Mesozoic Yanshan belt, North China Craton. Tectonics 2016; 35(9): 2082–2116.
25	Ma Q, Zhong Y, Yin Q et al. High-resolution chronostratigraphy of late Mesozoic sequences in northern North China: Implications for the linkages among intracontinental orogeny, volcanism, Jehol Biota, and Pacific plate subduction. Geology 2023; 52(1): 45–50.
26	Lin C, Liu S, Shi X et al. Late Jurassic–Early Cretaceous deformation in the western Yanshan Fold-Thrust Belt: Insights from syntectonic sedimentation in the Chicheng Basin, North China. Tectonics 2019; 38(7): 2449–2476.
27	Lin C, Liu S, Tian C et al. Tectonic and climatic controls on the Late Jurassic–Early Cretaceous stratigraphic architecture of the Xuanhua basin, North China. Basin Research 2022; 34(1): 190–219.
28	Wang N, Zhang Z, Malusà MG et al. Late Mesozoic impact of paleo-Pacific subduction on the North China craton revealed by apatite U-Pb and fission-track double dating and trace element analysis in the eastern Yanshan fold belt, northeastern Asia. GSA Bulletin 2023; 136(3–4): 1329–1355.
29	Lin W, Faure M, Chen Y et al. Late Mesozoic compressional to extensional tectonics in the Yiwulüshan massif, NE China and its bearing on the evolution of the Yinshan–Yanshan orogenic belt: Part I: Structural analyses and geochronological constraints. Gondwana Research 2013; 23(1): 54–77.
30	Lin W, Wang J, Liu F et al. Late Mesozoic extension structures on the North China Craton and adjacent regions and its geodynamics. Acta Petrologica Sinica 2013; 29(5): 1791–1810 (in Chinese with English abstract).
31	Liang C, Neubauer F, Liu Y et al. Diachronous onset and polyphase cooling of the Taili-Yiwulüshan metamorphic core complex corridor, NE China, and its relationships to the formation of adjacent extensional basins. Gondwana Research 2022; 102: 271–298.
32	Wang T, Guo L, Zheng Y et al. Timing and processes of late Mesozoic mid-lower-crustal extension in continental NE Asia and implications for the tectonic setting of the destruction of the North China Craton: mainly constrained by zircon U-Pb ages from metamorphic core complexes. Lithos 2012; 154: 315–345.
33	Zhu G, Chen Y, Jiang D et al. Rapid change from compression to extension in the North China Craton during the Early Cretaceous: Evidence from the Yunmengshan metamorphic core complex. Tectonophysics 2015; 656: 91–110.
34	Yu Z, Wang H, Zhang C et al. Temporal framework for the Yanliao Biota and timing of the origin of crown mammals. Earth and Planetary Science Letters 2023; 617: 118246.
35	Zou ZY, Ma Q, Xu YG et al. Stratigraphic and U-Pb zircon age constraints on the timing of the Yanliao Biota in northern China. GSA Bulletin 2024.
36	Yang S, He H, Jin F et al. The appearance and duration of the Jehol Biota: Constraint from SIMS U-Pb zircon dating for the Huajiying Formation in northern China. Proceedings of the National Academy of Sciences 2020; 117(25): 14299–14305.
37	Qin Z, Xi D, Yu Z et al. An integrated stratigraphic framework for the Lower Cretaceous in the Luanping Basin of northern China: Implications for major evolutionary and climatic events. Palaeogeography, Palaeoclimatology, Palaeoecology 2024; 639: 112076.
38	Guo ZX, Yang YT. Late Mesozoic basin evolution in NE China and its surrounding areas, mechanisms of the continental-scale extensional regime in East Asia during the Late Jurassic–Early Cretaceous. Earth-Science Reviews 2023; 241: 104418.
39	Li Z, Chen J, Zou H et al. Mesozoic–Cenozoic tectonic evolution and dynamics of the Songliao Basin, NE Asia: Implications for the closure of the Paleo-Asian Ocean and Mongol-Okhotsk Ocean and subduction of the Paleo-Pacific Ocean. Earth-Science Reviews 2021; 218: 103471.
40	Sun J, Chen W, Qin K et al. Early Cretaceous Exhumation of the Southern Great Xing’an Range, Northeastern China: Evidence from (U-Th)/He and Fission-Track Thermochronology. The Journal of Geology 2022: 000–000.
41	Wu D, Li S, Dias ANC et al. Coupling between exhumation and subduction: A case study from the southern Great Xing'an Range, NE Asia. Geophysical Research Letters 2023; 50(24): e2023GL105321.
42	Zhang F, Dilek Y, Chen H et al. Structural architecture and stratigraphic record of Late Mesozoic sedimentary basins in NE China: tectonic archives of the Late Cretaceous continental margin evolution in East Asia. Earth-Science Reviews 2017; 171: 598–620.
43	Zhang W, Zhao S, Chen W et al. Early Cretaceous rapid exhumation processes in the southern Great Xing’an Range, NE China: implications for extensional geodynamics. International Geology Review 2022; 64(18): 2522–2543.
44	Zhang W, Zhao S, Sun J et al. Late Mesozoic tectono-thermal history in the south margin of Great Xing’an Range, NE China: Insights from zircon and apatite (U-Th)/He ages. Journal of Earth Science 2022; 33(1): 36–44.
45	Aouizerat A, Xiao W, Schulmann K et al. Structures, strain analyses, and 40Ar/39Ar ages of blueschist-bearing Heilongjiang Complex (NE China): Implications for the Mesozoic tectonic evolution of NE China. Geological Journal 2018; 54(2): 716–745.
46	Wang N, Zhang Z, Malusà MG et al. Pulsed Mesozoic exhumation in Northeast Asia: New constraints from zircon U-Pb and apatite U-Pb, fission track and (U-Th)/He analyses in the Zhangguangcai Range, NE China. Tectonophysics 2021; 818: 229075.
47	Zhou J, Li S, Liu Y et al. Differential uplift triggered basin-and-range system: Evidence from low-temperature thermochronology in eastern NE Asia. Tectonics 2024; 43(1): e2023TC007857.
48	Chen D. Mesozoic–Cenozoic tectonic evolution and low temperature thermochronological study of eastern Heilongjiang, NE China. Doctoral Dissertation of Zhejiang University (in Chinese with English abstract). 2016.
