# Supplementary material for: Orogeny and topography influenced Jurassic–Cretaceous terrestrial ecosystem evolution in northeastern Asia
Source: Natl Sci Rev. 2026 Feb 13;13(6):nwag100. doi: 10.1093/nsr/nwag100 (PMC13017735; doi:10.1093/nsr/nwag100)
Supplement: nwag100_Supplemental_Files [file nwag100_supplemental_files.zip › Table S6.xlsx]

## Sheet: Data
Number	Age	Error	Rock type	Mineral	Method	Formation	Locality		Reference
Yanliao Biota
1	163.7	1.1	Tuff	Zircon	SIMS U-Pb	Haifanggou	Yanshan Mountains	Daohugou region	Yu et al., 2023--Earth and Planetary Science Letters
2	163.4	1.2	Tuff	Zircon	SIMS U-Pb	Haifanggou	Yanshan Mountains	Wubaiding section	Yu et al., 2023--Earth and Planetary Science Letters
3	162.8	1.2	Tuff	Zircon	SIMS U-Pb	Haifanggou	Yanshan Mountains	Wubaiding section	Yu et al., 2023--Earth and Planetary Science Letters
4	162.3	1.3	Tuff	Zircon	SIMS U-Pb	Tiaojishan	Yanshan Mountains	Haifenggou section	Yu et al., 2023--Earth and Planetary Science Letters
5	163.9	1.3	Tuff	Zircon	SIMS U-Pb	Haifanggou	Yanshan Mountains	Haifenggou section	Yu et al., 2023--Earth and Planetary Science Letters
6	163.3	0.1	Tuff	Zircon	CA-ID-IRMS U-Pb	Haifanggou	Yanshan Mountains	Daohugou region	Yu et al., 2023--Earth and Planetary Science Letters
7	158.6	0.2	Tuff	Zircon	CA-ID-IRMS U-Pb	Tiaojishan	Yanshan Mountains	Nanshimen section	Yu et al., 2023--Earth and Planetary Science Letters
8	161.6	0.6	Tuff	Sanidines	40Ar/39Ar	Tiaojishan	Yanshan Mountains	Reshuitang section	Li et al., 2023--Palaeogeography, Palaeoclimatology, Palaeoecology
9	161.4	0.8	Tuff	Sanidines	40Ar/39Ar	Tiaojishan	Yanshan Mountains	Reshuitang section	Li et al., 2023--Palaeogeography, Palaeoclimatology, Palaeoecology
10	159.0	1.1	Bentonite	Zircon	SIMS U-Pb	Tiaojishan	Yanshan Mountains	Bawanggou section	Yu et al., 2021--International Geology Review
11	159.5	0.8	Bentonite	Zircon	SIMS U-Pb	Tiaojishan	Yanshan Mountains	Bawanggou section	Yu et al., 2021--International Geology Review
12	159.8	0.8	Bentonite	Zircon	SIMS U-Pb	Tiaojishan	Yanshan Mountains	Bawanggou section	Yu et al., 2021--International Geology Review
13	160.25	0.05	Tuff	Zircon	CA-ID-TIMS U-Pb	Lanqi	Yanshan Mountains	Daxishan section, Linglongta region	Chu et al., 2016--Geochemistry, Geophysics, Geosystems
14	160.38	0.06	Tuff	Zircon	CA-ID-TIMS U-Pb	Lanqi	Yanshan Mountains	Daxishan section, Linglongta region	Chu et al., 2016--Geochemistry, Geophysics, Geosystems
15	160.89	0.07	Tuff	Zircon	CA-ID-TIMS U-Pb	Lanqi	Yanshan Mountains	Daxishan section, Linglongta region	Chu et al., 2016--Geochemistry, Geophysics, Geosystems
16	158.9	1.7	Tuff	Zircon	SIMS U-Pb	Lanqi	Yanshan Mountains	Daxishan section, Linglongta region	Wang et al., 2013--China Science Bulletin (In Chinese with English abstract)
17	159.5	2.3	Tuff	Zircon	SIMS U-Pb	Lanqi	Yanshan Mountains	Daxishan section, Linglongta region	Wang et al., 2013--China Science Bulletin (In Chinese with English abstract)
18	160.7	1.7	Tuff	Zircon	SIMS U-Pb	Lanqi	Yanshan Mountains	Daxishan section, Linglongta region	Wang et al., 2013--China Science Bulletin (In Chinese with English abstract)
19	158.5	1.6	Dacite	Zircon	SHRIMP U-Pb	Lanqi	Yanshan Mountains	Yaolugou section	Liu et al., 2012--Palaeogeography, Palaeoclimatology, Palaeoecology
20	161.0	1.4	Tuff	Zircon	SHRIMP U-Pb	Lanqi	Yanshan Mountains	Daxishan section, Linglongta region	Liu et al., 2012--Palaeogeography, Palaeoclimatology, Palaeoecology
21	160.5	1.0	Tuff	Zircon	SHRIMP U-Pb	Lanqi	Yanshan Mountains	Daxishan section, Linglongta region	Liu et al., 2012--Palaeogeography, Palaeoclimatology, Palaeoecology
22	159.7	2.1	Rhyolite	Zircon	SHRIMP U-Pb	Tiaojishan	Yanshan Mountains	Jiangzhangji section	Meng, 2008--Northeast University
23	152.0	3.0	Trachyandesite	Zircon	SHRIMP U-Pb	Tiaojishan	Yanshan Mountains	Xiaoxigou-Xiaolianqian	Liu et al., 2006--Chinese Science Bulletin
24	162.0	2.0	Trachyandesite	Zircon	SHRIMP U-Pb	Tiaojishan	Yanshan Mountains	Qiaomailiangyakou-Daohugou	Liu et al., 2006--Chinese Science Bulletin
25	164.0	4.0	Rhyolite	Zircon	SHRIMP U-Pb	Tiaojishan	Yanshan Mountains	Reshuitang section	Liu et al., 2006--Chinese Science Bulletin
26	157.0	3.0	Rhyolite	Zircon	SHRIMP U-Pb	Tiaojishan	Yanshan Mountains	Reshuitang section	Liu et al., 2006--Chinese Science Bulletin
27	164.0	5.1	Trachyandesite	Zircon	LA-ICPMS	Tiaojishan	Yanshan Mountains	Xiaoxigou-Xiaolianqian	Liu et al., 2006--Acta Geologica Sinica
28	170.0	2.3	Trachyandesite	Zircon	LA-ICPMS		Yanshan Mountains	Qiaomailiangyakou-Daohugou	Liu et al., 2006--Acta Geologica Sinica
29	158.4	4.1	Trachyandesite	Zircon	LA-ICPMS	Tiaojishan	Yanshan Mountains	Zhujiagou	Liu et al., 2006--Acta Geologica Sinica
30	166.0	3.5	Liparite	Zircon	LA-ICPMS	Tiaojishan	Yanshan Mountains	Reshuitang section	Liu et al., 2006--Acta Geologica Sinica
31	161.7	3.3	Liparite	Zircon	LA-ICPMS	Tiaojishan	Yanshan Mountains	Reshuitang section	Liu et al., 2006--Acta Geologica Sinica
32	163.5	8.9	Rhyolite	Zircon	LA-ICPMS	Tiaojishan	Yanshan Mountains	Reshuitang section	Liu et al., 2006--Acta Geologica Sinica
33	161.7	4.4	Tuff	Zircon	LA-ICPMS	Tiaojishan	Yanshan Mountains	Sandaogou-Guancaishan	Liu et al., 2006--Acta Geologica Sinica
34	164.2	2.5	Welded tuff	Sanidine	40Ar/39Ar	Tiaojishan	Yanshan Mountains	Daohugou region	Chen et al., 2004--Geological Bulletin of China (In Chinese with English abstract)
35	164.6	2.4	Welded tuff	Zircon	SHRIMP U-Pb	Tiaojishan	Yanshan Mountains	Daohugou region	Chen et al., 2004--Geological Bulletin of China (In Chinese with English abstract)
36	165.5	21.5	Trachyte	Zircon	SHRIMP U-Pb	Tiaojishan	Yanshan Mountains	Daohugou region	Chen et al., 2004--Geological Bulletin of China (In Chinese with English abstract)
37	161.4	0.6	Rhyolitic lava	Biotite	40Ar/39Ar	Tiaojishan	Yanshan Mountains	Daohugou region	Ji, 2004--Geological Publishing House
38	159.2	2.2	Rhyolitic lava	Feldspar	40Ar/39Ar	Tiaojishan	Yanshan Mountains	Daohugou region	Ji, 2004--Geological Publishing House
39	159.9	3.2	Rhyolitic lava	Zircon	SHRIMP U-Pb	Tiaojishan	Yanshan Mountains	Daohugou region	Ji, 2004--Geological Publishing House
40	160.4	0.8	Ignimbrite	K-feldspar	40Ar/39Ar		Yanshan Mountains	Daohugou region	He et al., 2004--Geophysical Research Letters
41	163.4	1.5	Tuff	Zircon	SIMS U-Pb	Tiaoji-Haifang	Yanshan Mountains	Sanshengjiebei	Zou et al., 2024--GSA Bulletin
42	160.3	2.4	Breccia tuff	Zircon	SIMS U-Pb	Tiaoji-Haifang	Yanshan Mountains	Sanshengjiebei	Zou et al., 2024--GSA Bulletin
43	161.6	1.3	Andesite	Zircon	SIMS U-Pb	Tiaoji-Haifang	Yanshan Mountains	Jiangzhangzi	Zou et al., 2024--GSA Bulletin
44	161.5	3.1	Breccia tuff	Zircon	SIMS U-Pb	Tiaoji-Haifang	Yanshan Mountains	Guancaishan	Zou et al., 2024--GSA Bulletin
45	159.1	1.9	Sedimentary tuff	Zircon	SIMS U-Pb	Tiaoji-Haifang	Yanshan Mountains	Guancaishan	Zou et al., 2024--GSA Bulletin
46	155.9	1.5	Tuff	Zircon	SIMS U-Pb	Tiaoji-Haifang	Yanshan Mountains	Guancaishan	Zou et al., 2024--GSA Bulletin
47	158.3	1.4	Tuff	Zircon	SIMS U-Pb	Tiaoji-Haifang	Yanshan Mountains	Maxigouli-Xiangyangshancun	Zou et al., 2024--GSA Bulletin
Jehol Biota
1	115.6	1.1	Tephra	Zircon	LA-ICP-MS	Chengzihe	Jixi Basin	Chengzihe district	Chen et al., 2018--Palaeogeography, Palaeoclimatology, Palaeoecology
2	111.0	0.6	Tephra	Zircon	LA-ICP-MS	Chengzihe	Jixi Basin	Chengzihe district	Chen et al., 2018--Palaeogeography, Palaeoclimatology, Palaeoecology
3	99.9	0.4	Andesite	Plagioclases	40Ar/39Ar	Lishugou	Liaodong Peninsula	Dandong city	Chang et al., 2014--Palaeogeography, Palaeoclimatology, Palaeoecology
4	109.1	0.2	Andesite	Plagioclases	40Ar/39Ar	Xiaolin	Liaodong Peninsula	Dandong city	Chang et al., 2014--Palaeogeography, Palaeoclimatology, Palaeoecology
5	122.4	0.2	Rhyolite	Plagioclases	40Ar/39Ar	Xiaolin	Liaodong Peninsula	Dandong city	Chang et al., 2014--Palaeogeography, Palaeoclimatology, Palaeoecology
6	121.6	0.5	Tuff	Zircon	LA-ICP-MS	Jiufengshan	Great Xing'an Range	Nakata setion	Li et al., 2020--Palaeogeography, Palaeoclimatology, Palaeoecology
7	124.3	1.5	Tuff	Zircon	LA-ICP-MS	Jiufengshan	Great Xing'an Range	Nakata setion	Li et al., 2023--Palaeogeography, Palaeoclimatology, Palaeoecology
8	124.9	1.6	Tuffaceous sandstone	Zircon	LA-ICP-MS	Jiufengshan	Great Xing'an Range	Nakata setion	Li et al., 2023--Palaeogeography, Palaeoclimatology, Palaeoecology
9	121.5	1.4	Tuff	Zircon	LA-ICP-MS	Jiufengshan	Great Xing'an Range	Nakata setion	Li et al., 2023--Palaeogeography, Palaeoclimatology, Palaeoecology
10	117.7	1.0	Tuff	Zircon	SIMS U-Pb	Longjiang	Great Xing'an Range	Jiaxikou	Yu et al., 2022--Palaeogeography, Palaeoclimatology, Palaeoecology
11	118.7	0.1	Tuff	Zircon	CA-ID-IRMS U-Pb	Longjiang	Great Xing'an Range	Jiaxikou	Yu et al., 2022--Palaeogeography, Palaeoclimatology, Palaeoecology
12	118.3	1.2	Tuff	Zircon	SIMS U-Pb	Longjiang	Great Xing'an Range	Jiaxikou	Yu et al., 2022--Palaeogeography, Palaeoclimatology, Palaeoecology
13	117.8	0.9	Tuff	Zircon	SIMS U-Pb	Longjiang	Great Xing'an Range	Gezidong	Yu et al., 2022--Palaeogeography, Palaeoclimatology, Palaeoecology
14	119.2	0.4	Tuff	Zircon	CA-ID-IRMS U-Pb	Longjiang	Great Xing'an Range	Gezidong	Yu et al., 2022--Palaeogeography, Palaeoclimatology, Palaeoecology
15	121.2	0.7	Tuff	Zircon	LA-ICP-MS U-Pb	Longjiang	Great Xing'an Range	Pigeon Hill	Wang et al., 2019--Acta Geologica Sinica
16	128.5	1.0	Tuff	Zircon	SIMS U-Pb	Yingzuilazi	Baishan Basin	Baishan Basin	Wang et al., 2022--Cretaceous Research
17	128.8	0.2	Rhyolite	Sanidines	40Ar/39Ar	Longwanshan	Anhui Province	Anhui Province	Chang et al., 2012--Palaeogeography, Palaeoclimatology, Palaeoecology
18	127.1	1.3	Dacite	Plagioclase	40Ar/39Ar	Honghuaqiao	Anhui Province	Anhui Province	Chang et al., 2012--Palaeogeography, Palaeoclimatology, Palaeoecology
19	128.0	0.9	Breccia	Plagioclase	40Ar/39Ar	Honghuaqiao	Anhui Province	Anhui Province	Chang et al., 2012--Palaeogeography, Palaeoclimatology, Palaeoecology
20	122.3	0.5	Diabase		40Ar/39Ar	Yixian	Yanshan Mountains	Sihetun	Wang et al., 2001--Acta Petrologica Sinica (In Chinese with English abstract)
21	128.2	0.8	Basalt-andesite		40Ar/39Ar	Yixian	Yanshan Mountains	Sihetun	Wang et al., 2001--Acta Petrologica Sinica (In Chinese with English abstract)
22	123.7	0.9	Volcanic rocks		40Ar/39Ar	Yixian	Yanshan Mountains	Sihetun	Zhu et al., 2007--Cretaceous Research
23	126.0	1.0	Volcanic rocks		40Ar/39Ar	Yixian	Yanshan Mountains	Sihetun	Zhu et al., 2007--Cretaceous Research
24	125.5	0.3	Tuff	Sanidine	40Ar/39Ar	Yixian	Yanshan Mountains	Lujiatun	Li et al., 2022--Earth and Planetary Science Letters
25	125.8	0.3	Tuff	Sanidine	40Ar/39Ar	Yixian	Yanshan Mountains	Lujiatun	Li et al., 2022--Earth and Planetary Science Letters
26	125.2	0.3	Tuff	Sanidine	40Ar/39Ar	Yixian	Yanshan Mountains	Jianshangou	Li et al., 2022--Earth and Planetary Science Letters
27	125.4	0.2	Tuff	Sanidine	40Ar/39Ar	Yixian	Yanshan Mountains	Jianshangou	Li et al., 2022--Earth and Planetary Science Letters
28	125.4	0.2	Tuff	Sanidine	40Ar/39Ar	Yixian	Yanshan Mountains	Jianshangou	Li et al., 2022--Earth and Planetary Science Letters
29	125.4	0.2	Tuff	Sanidine	40Ar/39Ar	Yixian	Yanshan Mountains	Jianshangou	Li et al., 2022--Earth and Planetary Science Letters
30	125.6	0.3	Tuff	Sanidine	40Ar/39Ar	Yixian	Yanshan Mountains	Jianshangou	Li et al., 2022--Earth and Planetary Science Letters
31	125.5	0.3	Tuff	Zircon	U-Pb CA-ID-IRMS	Yixian	Yanshan Mountains	Jianshangou	Zhong et al., 2021--National Science Review
32	125.7	0.3	Tuff	Zircon	U-Pb CA-ID-IRMS	Yixian	Yanshan Mountains	Lujiatun	Zhong et al., 2021--National Science Review
33	125.8	0.3	Tuff	Zircon	U-Pb CA-ID-IRMS	Yixian	Yanshan Mountains	Lujiatun	Zhong et al., 2021--National Science Review
34	124.1	1.5	Tuff	K-feldspar	40Ar/39Ar	Yixian	Yanshan Mountains	Lujiatun	He et al., 2006--Geophysical Research Letters
35	124.3	1.7	Tuff	K-feldspar	40Ar/39Ar	Yixian	Yanshan Mountains	Lujiatun	He et al., 2006--Geophysical Research Letters
36	122.8	1.6	Tuff	Zircon	SHRIMP U-Pb	Yixian	Yanshan Mountains	Huangbanjigou	Yang et al., 2007--Cretaceous Research
37	124.7	2.7	Tuff	Zircon	SHRIMP U-Pb	Yixian	Yanshan Mountains	Sihetun	Yang et al., 2007--Cretaceous Research
38	124.9	1.7	Tuff	Zircon	SHRIMP U-Pb	Yixian	Yanshan Mountains	Huangbanjigou	Yang et al., 2007--Cretaceous Research
39	124.6	0.3	Tuff	Sanidine	40Ar/39Ar	Yixian	Yanshan Mountains	Sihetun	Swisher et al., 1999--Nature
40	124.6	0.2	Tuff	Sanidine	40Ar/39Ar	Yixian	Yanshan Mountains	Jianshangou	Swisher et al., 1999--Nature
41	124.6	0.1	Tuff	Sanidine	40Ar/39Ar	Yixian	Yanshan Mountains	Jianshangou	Swisher et al., 1999--Nature
42	125.8	0.8	Tuff	Sanidine	40Ar/39Ar	Yixian	Yanshan Mountains	Sihetun	Swisher et al., 2002--Chinese Science Bulletin
43	125.8	1.0	Basalt	Groundmass	40Ar/39Ar	Yixian	Yanshan Mountains	Lujiatun	Chang et al., 2017--Palaeogeography, Palaeoclimatology, Palaeoecology
44	126.0	0.8	Basalt	Groundmass	40Ar/39Ar	Yixian	Yanshan Mountains	Lujiatun	Chang et al., 2017--Palaeogeography, Palaeoclimatology, Palaeoecology
45	126.4	0.5	Basalt	Groundmass	40Ar/39Ar	Yixian	Yanshan Mountains	Miaogou	Chang et al., 2009--Palaeogeography, Palaeoclimatology, Palaeoecology
46	129.7	0.5	Basalt	Groundmass	40Ar/39Ar	Yixian	Yanshan Mountains	Huangbanjigou	Chang et al., 2009--Palaeogeography, Palaeoclimatology, Palaeoecology
47	123.8	0.5	Tuff	Sanidine	40Ar/39Ar	Yixian	Yanshan Mountains	Sihetun	Chang et al., 2009--Palaeogeography, Palaeoclimatology, Palaeoecology
48	124.1	0.9	Tuff	Sanidine	40Ar/39Ar	Yixian	Yanshan Mountains	Huangbanjigou	Chang et al., 2009--Palaeogeography, Palaeoclimatology, Palaeoecology
49	122.2	0.4	Tuff	Sanidine	40Ar/39Ar	Jiufotang	Yanshan Mountains	Pijiagou	Chang et al., 2009--Palaeogeography, Palaeoclimatology, Palaeoecology
50	120.1	0.4	Tuff	K-feldspar	40Ar/39Ar	Jiufotang	Yanshan Mountains	Shangheshou	He et al., 2004--Geophysical Research Letters
51	120.1	0.5	Tuff	K-feldspar	40Ar/39Ar	Jiufotang	Yanshan Mountains	Shangheshou	He et al., 2004--Geophysical Research Letters
52	122.0	0.9	Tuff	Zircon	SIMS U-Pb	Jiufotang	Yanshan Mountains	Sanmendian section	Yu et al., 2021--Palaeogeography, Palaeoclimatology, Palaeoecology
53	118.9	0.8	Tuff	Zircon	SIMS U-Pb	Jiufotang	Yanshan Mountains	Xiaotaizi section	Yu et al., 2021--Palaeogeography, Palaeoclimatology, Palaeoecology
54	118.8	0.8	Tuff	Zircon	SIMS U-Pb	Jiufotang	Yanshan Mountains	Xiaotaizi section	Yu et al., 2021--Palaeogeography, Palaeoclimatology, Palaeoecology
55	118.6	1.1	Tuff	Zircon	SIMS U-Pb	Jiufotang	Yanshan Mountains	Xiaotaizi section	Yu et al., 2021--Palaeogeography, Palaeoclimatology, Palaeoecology
56	128.7	0.8	Tuff	Zircon	SIMS U-Pb	Huajiying	Sichakou Basin	Youfang section	Yang et al., 2020--Proceedings of the National Academy of Sciences of the United States of America
57	128.8	0.7	Tuff	Zircon	SIMS U-Pb	Huajiying	Sichakou Basin	Youfang section	Yang et al., 2020--Proceedings of the National Academy of Sciences of the United States of America
58	130.3	0.8	Tuff	Zircon	SIMS U-Pb	Huajiying	Sichakou Basin	Youfang section	Yang et al., 2020--Proceedings of the National Academy of Sciences of the United States of America
59	132.5	2.9	Tuff	Zircon	SIMS U-Pb	Huajiying	Sichakou Basin	Youfang section	Yang et al., 2020--Proceedings of the National Academy of Sciences of the United States of America
60	129.6	1.2	Tuff	Zircon	SIMS U-Pb	Huajiying	Sichakou Basin	Tuanpiaogou section	Yang et al., 2020--Proceedings of the National Academy of Sciences of the United States of America
61	132.6	0.9	Tuff	Zircon	SIMS U-Pb	Huajiying	Sichakou Basin	Tuanpiaogou section	Yang et al., 2020--Proceedings of the National Academy of Sciences of the United States of America
62	129.5	0.9	Tuffaceous sandstone	Zircon	SIMS U-Pb	Huajiying	Sichakou Basin	Jiecaigou section	Yang et al., 2020--Proceedings of the National Academy of Sciences of the United States of America
63	135.4	1.2	Tuffaceous sandstone	Zircon	SIMS U-Pb	Huajiying	Sichakou Basin	Jiecaigou section	Yang et al., 2020--Proceedings of the National Academy of Sciences of the United States of America
64	134.8	0.6	Tuff	Zircon	MC-ICP-MS	Dabeigou	Luanping Basin	Yushuxia section	Zhang et al., 2022--Palaeogeography, Palaeoclimatology, Palaeoecology
65	134.4	0.4	Sandy tuff	Zircon	MC-ICP-MS	Dabeigou	Luanping Basin	Yushuxia section	Zhang et al., 2022--Palaeogeography, Palaeoclimatology, Palaeoecology
66	131.5	0.4	Tuffaceous sandstone	Zircon	MC-ICP-MS	Dabeigou	Luanping Basin	Yushuxia section	Zhang et al., 2022--Palaeogeography, Palaeoclimatology, Palaeoecology
67	130.5	0.4	Bentonite	Zircon	MC-ICP-MS	Dabeigou	Luanping Basin	Yushuxia section	Zhang et al., 2022--Palaeogeography, Palaeoclimatology, Palaeoecology
68	132.4				Cyclostratigraphic analysis	Dabeigou	Luanping Basin	Yushuxia section	Fang et al., 2022--Palaeogeography, Palaeoclimatology, Palaeoecology
69	130.7				Cyclostratigraphic analysis	Dabeigou	Luanping Basin	Yushuxia section	Fang et al., 2022--Palaeogeography, Palaeoclimatology, Palaeoecology
70	133.3				Cyclostratigraphic analysis	Dabeigou	Luanping Basin	Yushuxia section	Liu et al., 2020--Frontiers in Earth Science
71	130.8				Cyclostratigraphic analysis	Dabeigou	Luanping Basin	Yushuxia section	Liu et al., 2020--Frontiers in Earth Science
72	132				Cyclostratigraphic analysis	Dabeigou	Luanping Basin	Zhangjiagou section	Shen et al., 2025--Palaeogeography, Palaeoclimatology, Palaeoecology
73	125.783		Airfall ash	Zircon	CA-TIMS	Yixian	Yanshan Mountains	Huangbanjigou outcrop	Maclennan et al., 2024--PNAS
74	125.835		Airfall ash	Zircon	CA-TIMS	Yixian	Yanshan Mountains	Huangbanjigou core	Maclennan et al., 2024--PNAS
75	125.83		Volcaniclastic	Zircon	CA-TIMS	Yixian	Yanshan Mountains	Huangbanjigou core	Maclennan et al., 2024--PNAS
76	125.882		Volcaniclastic mudstone	Zircon	CA-TIMS	Yixian	Yanshan Mountains	Sanbaoyingcun	Maclennan et al., 2024--PNAS
77	124.1	1.2	Sandstone	Zircon	LA-ICP-MS	Baiwan	Baiwan Basin	Zhenping	Song et al., 2024--Cretaceous Research
78	123.6	0.6	Sandstone	Zircon	LA-ICP-MS	Baiwan	Baiwan Basin	Zhenping	Song et al., 2024--Cretaceous Research
79	121.3	0.2	Tuff	Zircon	CA-ID-TIMS	Jiufotang	Kazuo Basin	Xiyingzi Bed	Zhang et al., 2025--Palaeoworld
80	118.1	1	Rhyolitic tuff	Zircon	LA-ICP-MS	Jiufotang	Fuxin Basin	Pijiagou Section	Ying et al., 2025--Review of Palaeobotany and Palynology
81	121.1	0.6	Tuff	Zircon	LA-ICP-MS	Jiufotang	Chaoyang Basin	Borehole ZK1006	Li et al., 2023--Palaeogeography, Palaeoclimatology, Palaeoecology
82	119.7	0.4	Tuff	Zircon	LA-ICP-MS	Jiufotang	Chaoyang Basin	Borehole ZK1006	Li et al., 2023--Palaeogeography, Palaeoclimatology, Palaeoecology
83	119.9	0.7	Tuff	Zircon	LA-ICP-MS	Jiufotang	Chaoyang Basin	Borehole ZK1006	Li et al., 2023--Palaeogeography, Palaeoclimatology, Palaeoecology
84	121.1	0.4	Tuff	Zircon	CA-ID-TIMS	Jiufotang	Kazuo Basin	YSDP-4	Sun et al., 2025--EPSL
85	117.4	0.1	Tuff	Zircon	CA-ID-TIMS	Jiufotang	Kazuo Basin	YSDP-4	Sun et al., 2025--EPSL
86	121	0.8		Zircon	SIMS U-Pb	Jiufotang	Kazuo Basin	YSDP-4	Sun et al., 2025--EPSL
87	116.3	1.7		Zircon	SIMS U-Pb	Jiufotang	Kazuo Basin	YSDP-4	Sun et al., 2025--EPSL
88	117.8	1.2		Zircon	SIMS U-Pb	Jiufotang	Kazuo Basin	YSDP-4	Sun et al., 2025--EPSL
89	117.7	1.2		Zircon	SIMS U-Pb	Jiufotang	Kazuo Basin	YSDP-4	Sun et al., 2025--EPSL
93	121.09	0.18/-0.75	Tuff	Zircon	CA-ID-IRMS	Jiufotang	Kazuo Basin	YSDP-1	Zhong et al., 2025--Earth and Planetary Science Letters
94	121.258	0.043	Tuff	Zircon	CA-ID-IRMS	Jiufotang	Kazuo Basin	YSDP-1	Zhong et al., 2025--Earth and Planetary Science Letters
95	122.505	0.088	Tuff	Zircon	CA-ID-IRMS	Jiufotang	Kazuo Basin	YSDP-1	Zhong et al., 2025--Earth and Planetary Science Letters
96	124.44	0.29	Tuff	Zircon	CA-ID-IRMS	Jiufotang	Kazuo Basin	YSDP-1	Zhong et al., 2025--Earth and Planetary Science Letters

## Sheet: References
1	Chu Z, He H, Ramezani J et al. High-precision U-Pb geochronology of the Jurassic Yanliao Biota from Jianchang (western Liaoning Province, China): Age constraints on the rise of feathered dinosaurs and eutherian mammals. Geochemistry, Geophysics, Geosystems 2016; 17(10): 3983–3992.
2	Wang L, Hu D, Zhang L et al. SIMS U-Pb zircon age of Jurassic sediments in Linglongta, Jianchang, western Liaoning: constraint on the age of oldest feathered dinosaurs. Chinese Science Bulletin (Chinese version) 2013; 58(14): 1346–1353.
3	Yu ZQ, He HY, Li G et al. SIMS U-Pb geochronology for the Jurassic Yanliao Biota from Bawanggou section, Qinglong (northern Hebei Province, China). International Geology Review 2021; 63(3): 265–275.
4	Yu Z, Wang H, Zhang C et al. Temporal framework for the Yanliao Biota and timing of the origin of crown mammals. Earth and Planetary Science Letters 2023; 617: 118246.
5	Li Y, Chang SC, Zhang H et al. A chronostratigraphic and biostratigraphic framework for the Yanliao Biota of northeastern China: Implications for Jurassic terrestrial ecosystems and evolution. Palaeogeography, Palaeoclimatology, Palaeoecology 2023; 630: 111818.
6	Liu Y, Liu Y, Ji Sa et al. U-Pb zircon age for the Daohugou Biota at Ningcheng of Inner Mongolia and comments on related issues. Chinese Science Bulletin 2006; 51(21): 2634–2644.
7	Liu YX, Liu YQ, Zhang H. LA-ICPMS zircon U-Pb dating in the Jurassic Daohugou Beds and correlative strata in Ningcheng of Inner Mongolia. Acta Geologica Sinica (English Edition) 2006; 80(5): 733–742.
8	He HY, Wang XL, Zhou ZH et al. 40Ar/39Ar dating of ignimbrite from Inner Mongolia, northeastern China, indicates a post-Middle Jurassic age for the overlying Daohugou Bed. Geophysical Research Letters 2004; 31(20)
9	Meng F. Zircon U-Pb age and geochemistry of the Daohugou volcanic rocks in Ningcheng Area, Inner Mongolia. Master dissertation of Northwest University. 2008
10	Chen W, Ji Q, Liu D et al. Isotope geochronology of the fossil-bearing beds in the Daohugou area, Ningcheng, Inner Mongolia. Geological Bulletin of China 2004; 23(12)
11	Liu YQ, Kuang HW, Jiang XJ et al. Timing of the earliest known feathered dinosaurs and transitional pterosaurs older than the Jehol Biota. Palaeogeography, Palaeoclimatology, Palaeoecology 2012; 323-325: 1–12.
12	Zou ZY, Ma Q, Xu YG et al. Stratigraphic and U-Pb zircon age constraints on the timing of the Yanliao Biota in northern China. GSA Bulletin. 2024
13	Chen D, Zhang F, Tian Y et al. Timing of the late Jehol Biota: New geochronometric constraints from the Jixi Basin, NE China. Palaeogeography, Palaeoclimatology, Palaeoecology 2018; 492: 41–49.
14	Chang SC, Hemming SR, Gao KQ et al. 40Ar/39Ar age constraints on Cretaceous fossil-bearing formations near the China-North Korea border. Palaeogeography, Palaeoclimatology, Palaeoecology 2014; 396: 93–98.
15	Yu Z, Dong L, Huyskens MH et al. The exceptionally preserved Early Cretaceous “Moqi Fauna” from eastern Inner Mongolia, China, and its age relationship with the Jehol Biota. Palaeogeography, Palaeoclimatology, Palaeoecology 2022; 589: 110824.
16	Wang X, Ju S, Wang Y. First Zircon U-Pb Ages of the Pigeon Hill Fossil Locality of the Jehol Biota in the Greater Khingan Mountains, Inner Mongolia. Acta Geologica Sinica (English Edition) 2019; 93(4): 1142–1145.
17	Chang SC, Zhang H, Hemming SR et al. Chronological evidence for extension of the Jehol Biota into Southern China. Palaeogeography, Palaeoclimatology, Palaeoecology 2012; 344-345: 1–5.
18	Wang Y, Zhong Y. Temporal constraints on the terrestrial biota from the Yingzuilazi Formation (Baishan Basin), northeast China. Cretaceous Research 2022; 138: 105275.
19	Li X, Reisz R. The stratigraphy and paleoenvironment of a ‘Lycoptera Bed’ site in eastern Inner Mongolia, China: Correlation with the fossiliferous Lower Cretaceous strata in western Liaoning. Palaeogeography, Palaeoclimatology, Palaeoecology 2020; 559: 109951.
20	Li Y, Zheng D, Li X et al. New age constraints on the Lower Cretaceous Jiufengshan Formation of Inner Mongolia, China and their implications for the spatiotemporal development of the Jehol Biota. Palaeogeography, Palaeoclimatology, Palaeoecology 2023; 629: 111787.
21	Yang S, He H, Jin F et al. The appearance and duration of the Jehol Biota: Constraint from SIMS U-Pb zircon dating for the Huajiying Formation in northern China. Proceedings of the National Academy of Sciences 2020; 117(25): 14299–14305.
22	Fang Y, Olsen P, Zheng D et al. A new astronomical time scale for the early Jehol Biota in the Luanping Basin, northeastern China. Palaeogeography, Palaeoclimatology, Palaeoecology 2022; 607: 111273.
23	Liu W, Wu H, Hinnov LA et al. Early Cretaceous terrestrial Milankovitch cycles in the Luanping Basin, North China and time constraints on early stage Jehol biota evolution. Frontiers in Earth Science 2020; 8: 178.
24	Zhang L, Zheng D, Chang SC et al. New age constraints on the early Jehol Biota of Luanping, northeastern China. Palaeogeography, Palaeoclimatology, Palaeoecology 2022; 585: 110748.
25	Yu Z, Wang M, Li Y et al. New geochronological constraints for the Lower Cretaceous Jiufotang Formation in Jianchang Basin, NE China, and their implications for the late Jehol Biota. Palaeogeography, Palaeoclimatology, Palaeoecology 2021; 583: 110657.
26	Chang S, Zhang H, Renne PR et al. High-precision 40Ar/39Ar age for the Jehol Biota. Palaeogeography, Palaeoclimatology, Palaeoecology 2009; 280(1): 94–104.
27	He HY, Wang XL, Zhou ZH et al. Timing of the Jiufotang Formation (Jehol Group) in Liaoning, northeastern China, and its implications. Geophysical Research Letters 2004; 31(12).
28	Chang SC, Gao KQ, Zhou CF et al. New chronostratigraphic constraints on the Yixian Formation with implications for the Jehol Biota. Palaeogeography, Palaeoclimatology, Palaeoecology 2017; 487: 399–406.
29	He HY, Wang XL, Zhou ZH et al. 40Ar/39Ar dating of Lujiatun Bed (Jehol Group) in Liaoning, northeastern China. Geophysical Research Letters 2006; 33(4).
30	Li Y, Jicha BR, Yu Z et al. Rapid preservation of Jehol Biota in Northeast China from high precision 40Ar/39Ar geochronology. Earth and Planetary Science Letters 2022; 594: 117718.
31	Swisher CC, Wang YQ, Wang XL et al. Cretaceous age for the feathered dinosaurs of Liaoning, China. Nature 1999; 400(6739): 58–61.
32	Swisher CC, Wang X, Zhou Z et al. Further support for a Cretaceous age for the feathered-dinosaur beds of Liaoning,China: New 40Ar-39Ar dating of the Yixian and Tuchengzi Formations. Chinese Science Bulletin 2002; 47(2): 136–139.
33	Wang S, Hu H, Li P et al. Further discussion on the geologic age of Sihetun vertebrate assemblage in western Liaoning, China: Evidence from Ar-Ar dating. Acta Petrologica Sinica 2001; 17(4): 663–668.
34	Yang W, Li S, Jiang B. New evidence for Cretaceous age of the feathered dinosaurs of Liaoning: Zircon U-Pb SHRIMP dating of the Yixian Formation in Sihetun, northeast China. Cretaceous Research 2007; 28(2): 177–182.
35	Zhong Y, Huyskens MH, Yin QZ et al. High-precision geochronological constraints on the duration of ‘Dinosaur Pompeii’ and the Yixian Formation. National Science Review 2021; 8(6): nwab063.
36	Zhu R, Pan Y, Shi R et al. Palaeomagnetic and 40Ar/39Ar dating constraints on the age of the Jehol Biota and the duration of deposition of the Sihetun fossil-bearing lake sediments, northeast China. Cretaceous Research 2007; 28(2): 171–176.
37	MacLennan SA, Sha J, Olsen PE et al. Extremely rapid, yet noncatastrophic, preservation of the flattened-feathered and 3D dinosaurs of the Early Cretaceous of China. Proceedings of the National Academy of Sciences 2024; 121(47): e2322875121.
38	Song S, Teng X, Zhang X et al. Calibrating the Jehol Biota in the Baiwan Basin of the North Qinling Orogenic Belt, central China. Cretaceous Research 2024; 164: 105972.
39	Shen Z, Yu Z, Qin Z et al. High-resolution magnetostratigraphy of the Lower Cretaceous Dabeigou Formation in the Luanping Basin, northern China. Palaeogeography, Palaeoclimatology, Palaeoecology 2025; 675: 113021.
40	Sun MD, Lin Q, Ramezani J et al. Terrestrial ecosystem response to Early Cretaceous global environmental change: A calibrated, high-resolution Aptian record from Northeast China. Earth and Planetary Science Letters 2025; 653: 119206.
41	Ying Q, Sun S, Zhang D et al. New palynological data and U–Pb dating from the Jiufotang Formation: Implications for the late Jehol Biota. Review of Palaeobotany and Palynology 2025; 334: 105270.
42	Zhang LJ, Song SY, Ji SA et al. High-precision age constraint for the Xiyingzi Bed of the Jiufotang Formation in western Liaoning, Northeast China. Palaeoworld 2025; 34(4): 100901.
43	Li L, He W, Liu Z et al. Volcanic activity drives lacustrine carbon sequestration after Oceanic Anoxic Event 1a. Palaeogeography, Palaeoclimatology, Palaeoecology 2023; 621: 111595.
44	Zhong YT, Huyskens MH, Chu RJ et al. High-precision geochronology of the Early Cretaceous Jiufotang Formation: Temporal constraints on the late phase of the Jehol Biota. Earth and Planetary Science Letters 2025; 671: 119688.
45	Zhou Z, Meng Q, Zhu R et al. Spatiotemporal evolution of the Jehol Biota: Responses to the North China craton destruction in the Early Cretaceous. Proceedings of the National Academy of Sciences 2021; 118(34): e2107859118.
