# Supplementary material for: Orogeny and topography influenced Jurassic–Cretaceous terrestrial ecosystem evolution in northeastern Asia
Source: Natl Sci Rev. 2026 Feb 13;13(6):nwag100. doi: 10.1093/nsr/nwag100 (PMC13017735; doi:10.1093/nsr/nwag100)
Supplement: nwag100_Supplemental_Files [file nwag100_supplemental_files.zip › Table S7.xlsx]

## Sheet: Data
Species	Strata and Time	Locations	Indicators or characteristics related to the environment	Reference
Jehol Biota (ca.135-118 Ma)	Predominantly cool-warm climate
Dromaeosaurid dinosaurs	Lower Cretaceous Yixian Formation	Yanshan Mountains	Integumentary filaments or feathers	Xu et al., 1999, Nature
Dromaeosaurid dinosaurs	Lower Cretaceous Yixian Formation	Yanshan Mountains	Filamentous integumental appendages, homologous with avian feathers	Xu et al., 2001, Nature
Nonavian theropod	Lower Cretaceous Yixian Formation	Yanshan Mountains	Each feather comprises a single broad filament	Xu et al., 2009, Proceedings of the National Academy of Sciences
Tyrannosauroid	Lower Cretaceous Yixian Formation	Yanshan Mountains	Long filamentous feathers, feathered gigantic dinosaurs	Xu et al., 2012, Nature
Theropod dinosaurs	Lower Cretaceous strata	Yanshan Mountains	Filamentous feather-like structures over its entire body	Ji et al., 2001, Nature
Lamprey	Lower Cretaceous strata	Yanshan Mountains	Pefer to live in freshwater of the cold and temporal zone or topographical highland	Chang et al., 2006, Nature
Stoneflies	Lower Cretaceous Yixian Formation	Yanshan Mountains	Different microclimate, mountains surrounding the lacustrine basins with cool climate that stonefly perfer to live in	Liu et al., 2008, Acta Geologica Sinica
Fossil woods	Lower Cretaceous Yixian Formation	Yanshan Mountains	Coniferous wood specimens, a cool temperate, wet and seasonal climate	Ding et al., 2016, Cretaceous Research
Gymnosperm xenoxylon	Lower Cretaceous Jiufotang Formation	Yanshan Mountains	Evergreen, akin to evergreen conifers, temperate climate zone	Xie et al., 2024, Cretaceous Research
Fossil woods	Lower Cretaceous strata	North and Northeast China	Anatomical features of cycadophytes, ginkgoales and coniferales; About 52 species of fossil woods have been reported and most of them belong to conifers except for one species of Ginkgoales and two species of cycadophytes, warm or temperate, and wet climate prevailed	Yang et al., 2013, Palaeogeography, Palaeoclimatology, Palaeoecology
Leaf fossil	Lower Cretaceous	Yanshan Mountains Fuxin Basin	Tree fern Acanthopteris (Dicksoniaceae): warm and humid climate condition of tropical to subtropical zones	Yuan et al., 2024, Cretaceous Research
Sporopollen	Lower Cretaceous Dabeigou Formation (135-130 Ma)	Yanshan Mountains, Luanping Basin	Dominated by the cool- and temperate adapted bisaccate-producer Pinaceae and Taxodiaceae	Lin et al., 2022, Review of Palaeobotany and Palynology
Sporopollen	Lower Cretaceous Yixian Formation	Yanshan Mountains, Beipiao Basin	A very high percentage of the coniferous bisaccate pollen, adapted to a warm, generally dry climate but with seasonal rainfall	Li et al., 2007, Cretaceous Reserch
Palynological assemblages	Lower Cretaceous Jiufotang Formation (118 Ma)	Yanshan Mountains, Fuxin Basin	Appendicisporites-Pinuspollenites-Jiaohepollis assemblage; Coniferous forests; Sub-humid warm temperate climate with seasonal changes, montane environments	Ying et al., 2025, Review of Palaeobotany and Palynology
Palynology and mineralogy	Lower Cretaceous Jiufotang Formation (121-113 Ma)	Yanshan Mountains, Kazuo Basin	Cool and semi-humid, humid climate with dry and hot interval	Lu et al., 2025, Palaeogeography, Palaeoclimatology, Palaeoecology
Geochemistry, bulk mineralogy, total organic carbon, sedimentology, and paleoecology	Lower Cretaceous Dabeigou Formation	Yanshan Mountains	From cold and humid to warm climate	Qin et al., 2021, Cretaceous Research
Lacustrine varves	Lower Cretaceous Yixian Formation	Yanshan Mountains	Warm and cold seasons; Seasonal climate changes regulated by ancient Asian Monsoons and decade level cyclicities	Tian et al., 2024, Palaeogeography, Palaeoclimatology, Palaeoecology
Oxygen isotopes	Lower Cretaceous Yixian Formation	Yanshan Mountains	Apatite phosphate (δ18Op) from various reptile: cold local climatic conditions in northeast China	Amiot et al., 2011, Proceedings of the National Academy of Sciences
Oxygen isotopes	Lower Cretaceous	Yanshan Mountains	The oxygen and carbon isotope compositions of apatite from Chinese reptiles (dinosaurs, crocodilians and turtles) indicate cool temperate climatic conditions	Amiot et al., 2015, Journal of Asian Earth Sciences
Carbon isotopes of n-alkanes	Lower Cretaceous	Yanshan Mountains	Major radiation of the Jehol Biota may have occurred under relatively dry and cool conditions	Ge et al., 2026, Global and Planetary Change
Jehol Biota (ca.135-118 Ma)	Vertical zoning and pronounced relief
Ice-rafting deposit	middle Cretaceous Quantou Formation	Songliao Basin	Vertically zoned, mountains surounding basin with high-latitude	Wang et al., 1996, Sedimentary Facies and Palaeogeography (In Chinese with English Abstract)
Ice-rafted dropstones	middle Cretaceous Yaojia Formation	Songliao Basin	Dropstone from Zhuangguangcai Range, significant topographic height difference	Gao et al., 2024, Cretaceous Research
Sporopollen			The palynoflora assemblage indicates a mixed survival of cold and warm palynomorphs
Carbon and oxygen isotope evidences			The carbon and oxygen isotope compositions of the synsedimentary calcareous clasts surrounding the dropstone exhibit obvious negative biases
Sporopollen	Lower Cretaceous Bayingebi Formation	Yin'e Basin, North China	Abundant temperate coniferous forest vegetation; The mixed phenomenon of a few cold-loving molecular spores and pollen such as spruce, cedar and fir with tropical and subtropical spores and pollen suggest vertical zoning of plants, large elevation difference	Zhang et al., 2022, Sedimentary Geology
Ice-rafting deposites			Climatic cooling event or seasonal freezing
Isotopic evidence	Lower Cretaceous	Great Xing'an Range	Extremely negative δ18O values for hydrothermal zircon are attributed to addition of meteoric water with extremely low δ18O, mostly likely transported by glaciers in cold climate	Yang et al., 2013, Scientific Reports
Yanliao Biota (ca.167-156 Ma)	Predominantly cool-warm climate and montane environment
Maniraptoran dinosaur	Middle-Upper Jurassic Daohugou Ningcheng	Yanshan Mountains, Daohugou	Long pennaceous feathers on the feet	Xu et al., 2005, Naturwissenschaften
Scansoriopterygid theropod	Upper Jurassic Haifanggou Formation	Yanshan Mountains, Reshuitang	Feathered wings; Feathers and membranous tissues	Wang et al., 2019, Nature
Pterosaur	Middle-Upper Jurassic Daohugou Ningcheng	Yanshan Mountains, Daohugou	Pterosaur integumentary structures with complex feather-like branching	Yang et al., 2018, Nature Ecology and Evolution
Theropod dinosaurs	Middle-Upper Jurassic Tiaojishan Formation	Yanshan Mountains, Daohugou	Feather fragments dissected from the posterior end of the tail	Cincotta et al., 2020, Palaeontology
Maniraptoran dinosaur	Middle to Upper Jurassic	Yanshan Mountains, Daohugou	Medium-sized avialan with four elongate ribbon-like feathers	Zhang et al., 2008, Nature
Lampreys	Middle-Upper Jurassic Tiaojishan Formation	Yanshan Mountains	Pefer to live in cool or cold environment	Wu et al., 2023, Nature Communications
				Guo et al., 2023, Communications Biology
Salamanders	Upper Jurassic Strata	Yanshan Mountains	Mountain Salamanders living in montane environment	Wang et al., 2004, Chinese Science Bulletin
				Xu et al., 2016, Acta Geologica Sinica
Snakeflies	Middle-Upper Jurassic Jiulongshan Formation	Yanshan Mountains	Mountain insects living in montane environment	Engel and Ren, 2008, Journal of the Kansas Entomological Society
				Xu et al., 2016, Acta Geologica Sinica
Insects	Middle-Upper Jurassic Jiulongshan Formation	Yanshan Mountains	Raphidioptera and Neuroptera living in montane environment	Xu et al., 2016, Acta Geologica Sinica
				Ren, 2003, Doctural Disseration of Beijing Forestry University (In Chinese with English Abstract)
Insects	Middle-Upper Jurassic strata	Yanshan Mountains	Grylloblattodea, Raphidioptera (snakeflies), some Ephemeroptera, Plecoptera, Prophalangopsidae (grigs), and Osmylidae (giant lacewings), considered as alpine or boreal organisms	Guo et al., 2023, Communications Biology
				Wang et al., 2019, Palaeogeography, Palaeoclimatology, Palaeoecology
				Gao et al., 2020, Annual Review of Entomology
Insects	Middle-Upper Jurassic strata	Yanshan Mountains	Mesobaetis sibirica (Siphlonuridae), Shantous lacustris (Hexagenitidae) and Pronemoura sp. 1 (Pronemouridae), the most common aquatic insects in the Yanliao Fauna, are considered as montane taxa	Guo et al., 2023, Communications Biology
				Wang et al., 2019, Palaeogeography, Palaeoclimatology, Palaeoecology
Insects	Middle Jurassic Jiulongshan Formation	Yanshan Mountains	Warm and humid	Selden et al., 2011, Biology
Wood fossil	Middle-Upper Jurassic Tiaojishan Formation	Yanshan Mountains	Cool temperate, wet and seasonal climate condition	Tian et al., 2015, Science China: Earth Sciences
Leaves fossil	Middle Jurassic Zhaogou Formation	Yanshan Mountains	Three Ginkgo leaf types; Warm-temperate and moist climate	Sun et al., 2008, Int. J. Plant Sci.
Leaves fossil	Middle Jurassic Zhaogou Formation	Yanshan Mountains	Ginkgo leaf types;Palaeo-atmospheric CO2 concentration; Warm-temperate and moist climate	Sun et al., 2018, Palaeoword
Sporopollen	Middle Jurassic Jiulongshan Formation	Yanshan Mountains	Five types (mesic upland, mesic lowland, dry upland, dry lowland and waterside); A humid, warm climate to a hotter climate with seasonal drought	Na et al., 2014, Palynology
Spores and leaves fossil	Middle Jurassic Haifanggou Formation	Yanshan Mountains, Beipiao Basin	Eboracia records; Warm and wet climate	Li et al., 2023, Palaeoworld
Sedimentary facies, organic carbon isotope, palynological analysis, source weathering analysis, and climate simulations	Middle-Upper Jurassic strata	Yanshan Mountains	From wet to sub-humid conditions	Hao et al., 2025, National Science Review
Palaeocommunities taphonomic features	Middle-Upper Jurassic Daohugou Ningcheng	Yanshan Mountains, Daohugou	Thriving forest-like ecosystem with moisture relation in a warm-temperate climate	Wang et al., 2019, Palaeogeography, Palaeoclimatology, Palaeoecology
Yanliao Biota (ca.167-156 Ma)	Vertical zoning and pronounced relief
Yanliao fauna, mainly from insect fossil	Middle-Upper Jurassic strata	Yanshan Mountains	Different communities with multiple habitats, and different microenvironments along a vertical gradient.	Chen et al., 2025, Science Bulletin
				Guo et al., 2023, Communications Biology

## Sheet: References
	Jehol Biota evidences for climate and topograph: reference (1-29)
	Yanliao Biota evidences for climate and topography: reference (30-50)
1	Zhang K, Liu R, Liu Z et al. Terrestrial records of Early Cretaceous paleoclimate fluctuations in the Yin'e Basin, northern China: Evidence from sedimentology and palynomorphs in lacustrine sediments. Sedimentary Geology 2022; 432: 106110.
2	Yang XJ, Wang YD, Zhang W. Occurrences of Early Cretaceous fossil woods in China: Implications for paleoclimates. Palaeogeography, Palaeoclimatology, Palaeoecology 2013; 385: 213–220.
3	Frakes LA, Francis JE. A guide to Phanerozoic cold polar climates from high-latitude ice-rafting in the Cretaceous. Nature 1988; 333(6173): 547–549.
4	Gao Y, Tian Z, Qu X et al. Paleoclimatic and paleogeographic significance of the early Santonian ice-rafted dropstones in the Songliao Basin, NE China. Cretaceous Research 2024; 162: 105940.
5	Chang MM, Zhang J, Miao DA. Lamprey from the Cretaceous Jehol biota of China. Nature 2006; 441(7096): 972–974.
6	Amiot R, Wang X, Zhou Z et al. Oxygen isotopes of East Asian dinosaurs reveal exceptionally cold Early Cretaceous climates. Proceedings of the National Academy of Sciences 2011; 108(13): 5179–5183.
7	Amiot R, Wang X, Zhou Z et al. Environment and ecology of East Asian dinosaurs during the Early Cretaceous inferred from stable oxygen and carbon isotopes in apatite. Journal of Asian Earth Sciences 2015; 98: 358–370.
8	Ding Q, Tian N, Wang Y et al. Fossil coniferous wood from the Early Cretaceous Jehol Biota in western Liaoning, NE China: New material and palaeoclimate implications. Cretaceous Research 2016; 61: 57–70.
9	Ji Q, Norell MA, Gao KQ et al. The distribution of integumentary structures in a feathered dinosaur. Nature 2001; 410(6832): 1084–1088.
10	Liu Y, Ren D, Sinitshenkova ND et al. Three New Stoneflies (Insecta: Plecoptera) from the Yixian Formation of Liaoning, China. Acta Geologica Sinica (English Edition) 2008; 82(2): 249–256.
11	Norell M, Ji Q, Gao K et al. 'Modern' feathers on a non-avian dinosaur. Nature 2002; 416(6876): 36–37.
12	Xie A, Teng X, Wang Y et al. A quantitative analysis of leaf life span reveals the Mesozoic significant gymnosperm Xenoxylon as evergreen: First evidence from the Early Cretaceous Jehol Biota in northeastern China. Cretaceous Research 2024; 154: 105770.
13	Xu X, Wang XL, Wu XC. A dromaeosaurid dinosaur with a filamentous integument from the Yixian Formation of China. Nature 1999; 401(6750): 262–266.
14	Xu X, Zhou ZH, Prum RO. Branched integumental structures in Sinornithosaurus and the origin of feathers. Nature 2001; 410(6825): 200–204.
15	Xu X, Zheng X, You H. A new feather type in a nonavian theropod and the early evolution of feathers. Proceedings of the National Academy of Sciences 2009; 106(3): 832–834.
16	Xu X, Wang K, Zhang K et al. A gigantic feathered dinosaur from the Lower Cretaceous of China. Nature 2012; 484(7392): 92–95.
17	Yang WB, Niu HC, Sun WD et al. Isotopic evidence for continental ice sheet in mid-latitude region in the supergreenhouse Early Cretaceous. Scientific Reports 2013; 3(1): 2732.
18	Wang D, Zhang L, Liu L et al. The discovery and significance of Cretaceous ice-rafting deposits in Songliao Basin. Journal of Changchun University of Earth Sciences 1996; 26(4): 382–387 (in Chinese with English abstract).
19	Wang D, Liu L, Frakes LA. The palaeoclimatic and palaeogeographic significance of the Cretaceous red-bed ice-rafting deposits in the Songliao Basin, northeastern China (In Chinese with English Abstract). Sedimentary Facies and Palaeogeography 1996; 4
20	Na Y, Manchester SR, Sun C et al. The Middle Jurassic palynology of the Daohugou area, Inner Mongolia, China, and its implications for palaeobiology and palaeogeography. Palynology 2015; 39(2): 270–287.
21	Sun C, Dilcher DL, Wang H et al. A study of Ginkgo leaves from the Middle Jurassic of Inner Mongolia, China. International Journal of Plant Sciences 2008; 169(8): 1128–1139.
22	Selden PA, Shih C, Ren D. A golden orb-weaver spider (Araneae: Nephilidae: Nephila) from the Middle Jurassic of China. Biology Letters 2011; 7(5): 775–778.
23	Sun CL, Tan X, Dilcher DL et al. Middle Jurassic Ginkgo leaves from the Daohugou area, Inner Mongolia, China and their implication for palaeo-CO2 reconstruction. Palaeoworld 2018; 27(4): 467–481.
24	Ying Q, Sun S, Zhang D et al. New palynological data and U-Pb dating from the Jiufotang Formation: Implications for the late Jehol Biota. Review of Palaeobotany and Palynology 2025; 334: 105270.
25	Lu C, Lin MQ, Shen J et al. A continental record of Early Cretaceous (Aptian) vegetation and climate change based on palynology and clay mineralogy from the North China Craton. Palaeogeography, Palaeoclimatology, Palaeoecology 2025; 662: 112750.
26	Yuan M, Wang YD, Zhou X et al. The Early Cretaceous tree fern Acanthopteris (Dicksoniaceae): New insight into fossil records, species diversity, palaeogeography and palaeoclimate. Cretaceous Research 2024; 162: 105934.
27	Tian X, Gao Y, Ma J et al. Lacustrine varves in the Lower Cretaceous Yixian Formation of western Liaoning, Northeast China: Implications for seasonal to sub-decadal palaeoclimate variability associated with the Jehol Biota and “Dinosaur Pompeii”. Palaeogeography, Palaeoclimatology, Palaeoecology 2024; 646: 112241.
28	Qin Z, Xi D, Wagreich M et al. Living environment of the early Jehol Biota: A case study from the Lower Cretaceous Dabeigou Formation, Luanping Basin (North China). Cretaceous Research 2021; 124: 104833.
29	Ge Z, Shen J, Yang H et al. Arid and cool climate transition during the evolution of the Jehol Biota and its implications. Global and Planetary Change. 2026; 257: 105255.
30	Engel MS, Ren D. New snakeflies from the Jiulongshan Formation of Inner Mongolia, China (Raphidioptera). Journal of the Kansas Entomological Society 2008; 81(3): 188–193.
31	Gao T, Shih C, Ren D. Behaviors and interactions of insects in mid-Mesozoic ecosystems of northeastern China. Annual Review of Entomology 2021; 66(1): 337–354.
32	Guo S, Ma W, Tang Y et al. A new method for examining the co-occurrence network of fossil assemblages. Communications Biology 2023; 6(1): 1102.
33	Tian N, Xie A, Wang Y et al. New records of Jurassic petrified wood in Jianchang of western Liaoning, China and their palaeoclimate implications. Science China Earth Sciences 2015; 58: 2154–2164.
34	Wang Y. A new Mesozoic caudate (Liaoxitriton daohugouensis sp. nov.) from Inner Mongolia, China. Chinese Science Bulletin 2004; 49(8): 858–860.
35	Wang S, Hethke M, Wang B et al. High-resolution taphonomic and palaeoecological analyses of the Jurassic Yanliao Biota of the Daohugou area, northeastern China. Palaeogeography, Palaeoclimatology, Palaeoecology 2019; 530: 200–216.
36	Wu F, Chang MM, Janvier P. A new look at the Cretaceous lamprey Mesomyzon Chang, Zhang & Miao, 2006 from the Jehol Biota. Geodiversitas 2021; 43(23): 1293–1307.
37	Wu F, Janvier P, Zhang C. The rise of predation in Jurassic lampreys. Nature Communications 2023; 14(1): 6652.
38	Xu X, Zhou Z, Sullivan C et al. An updated review of the Middle–Late Jurassic Yanliao Biota: Chronology, taphonomy, paleontology and paleoecology. Acta Geologica Sinica (English Edition) 2016; 90(6): 2229–2243.
39	Zhou ZH, Wang Y. Vertebrate assemblages of the Jurassic Yanliao Biota and the Early Cretaceous Jehol Biota: Comparisons and implications. Palaeoworld 2017; 26(2): 241–252.
40	Ren D. Study on the Jurassic fossil Raphidioptera and Neuroptera from Northeast China. 2003.
41	Lin M, Li J, Wu Y. Early Cretaceous palynological assemblages from the Dabeigou Formation at Yushuxia in the Luanping Basin, northern Hebei Province, China and their stratigraphic significances. Review of Palaeobotany and Palynology 2022; 307: 104751.
42	Li J, Batten DJ. Palynological evidence of an Early Cretaceous age for the Yixian Formation at Sihetun, western Liaoning, China. Cretaceous Research 2007; 28(2): 333–338.
43	Hao W, Yang J, Wang H et al. Climate change enhanced habitat diversification for the Middle Jurassic Yanliao Biota in East Asia. National Science Review. 2025: nwaf194.
44	Li FY, Tian N, Wu ZY et al. New Middle Jurassic record of fern genus Eboracia (Dicksoniaceae, Filicales) and its spatio-temporal distribution in China. Palaeoworld 2023; 32(1): 104–115.
45	Xu X, Zhang F. A new maniraptoran dinosaur from China with long feathers on the metatarsus. Naturwissenschaften 2005; 92(4): 173–7.
46	Wang M, O’Connor JK, Xu X et al. A new Jurassic scansoriopterygid and the loss of membranous wings in theropod dinosaurs. Nature 2019; 569(7755): 256–259.
47	Yang Z, Jiang B, McNamara ME et al. Pterosaur integumentary structures with complex feather-like branching. Nature Ecology & Evolution 2019; 3(1): 24–30.
48	Cincotta A, Nguyen Tu TT, Colaux JL et al. Chemical preservation of tail feathers from Anchiornis huxleyi, a theropod dinosaur from the Tiaojishan Formation (Upper Jurassic, China). Palaeontology 2020; 63(5): 841–863.
49	Zhang F, Zhou Z, Xu X et al. A bizarre Jurassic maniraptoran from China with elongate ribbon-like feathers. Nature 2008; 455(7216): 1105–1108.
50	Chen L, Xiao L, Guo S, et al. Reconstructing fossil insect communities and palaeoclimates for the Middle Jurassic Yanliao Biota in the Daohugou area of China. Science Bulletin. 2025; 70(2): 176–179.
