# Supplementary material for: Orogeny and topography influenced Jurassic–Cretaceous terrestrial ecosystem evolution in northeastern Asia
Source: Natl Sci Rev. 2026 Feb 13;13(6):nwag100. doi: 10.1093/nsr/nwag100 (PMC13017735; doi:10.1093/nsr/nwag100)
Supplement: nwag100_Supplemental_Files [file nwag100_supplemental_files.zip › Table S8.xlsx]

## Sheet: Biodiversity Database
Table S8 Summarized Biodiversity Analysis Results in Mesozoic Northeast Asia
Vertebrate Species	Mammal	Avian	Dinosaur	Pterosaur	Reptilian	Amphibian	Fish	SUM	Reference
Yanliao Biota	17	0	9	17	32	7	2	58	Liu et al., 2022, Acta Palaeontologica Sinica
Daohugou Stage	6	0	4	3	11	4	1	22	Liu et al., 2022, Acta Palaeontologica Sinica
Linglongta Stage	11	0	5	14	21	3	1	36	Liu et al., 2022, Acta Palaeontologica Sinica
Jehol Biota	17	53	38	24	78	8	15	171	Zhou and Wang, 2017, Palaeoworld
Yixian Stage	6	17	31	1	47	8		78	Matrukawa et al., 2014, Biological Journal of the Linnean Society
Jiufotang Stage		30	4	1		34		69	Matrukawa et al., 2014, Biological Journal of the Linnean Society
Jehol Avian	Dabeigou Stage	Yixian Stage	Jiufotang Stage	SUM					Reference
Species	6	20	34	60					Zhou et al., 2021, PNAS; Wang et al., 2021, Proc. R. Soc. B
Proportion	0.1	0.33	0.57						Zhou et al., 2021, PNAS; Wang et al., 2021, Proc. R. Soc. B
Entomofauna	Order	Family	Species						Reference
Jehol Biota
Dabeigou	11	40	150						Zhang et al., 2010, Science China Earth Sciences
Yixian Stage	16	100	500						Zhang et al., 2010, Science China Earth Sciences
Jiufotang Stage	14	80	300						Zhang et al., 2010, Science China Earth Sciences
Flora	Genus	Species							Reference
Yanliao Flora		216							Xu et al., 2016, Acta Geologica Sinica
Lanqi Fm.		92							Xu et al., 2016, Acta Geologica Sinica
Haifanggou Fm.		124							Xu et al., 2016, Acta Geologica Sinica
Yangcaogou Flora	34	77							Li, 2018, Doctoral Dissertation of Jilin University
Spore/Pollen SPP.	Genus	Species							Reference
Jehol Biota
Dabeigou	38	58							Xu et al., 2012, Palaeoworld
Yixian Stage	40	65							Xu et al., 2012, Palaeoworld
Jiufotang Stage	60	110							Xu et al., 2012, Palaeoworld
References:
1	Liu F, Wu R, Han F. Vertebrate diversity of the Yanliao Biota and comparison with other biotas. Acta Palaeontologica Sinica 2022; 61(1): 88–106.
2	Zhou ZH, Wang Y. Vertebrate assemblages of the Jurassic Yanliao Biota and the Early Cretaceous Jehol Biota: Comparisons and implications. Palaeoworld 2017; 26(2): 241–252.
3	Matsukawa M, Shibata K, Sato K et al. The Early Cretaceous terrestrial ecosystems of the Jehol Biota based on food-web and energy-flow models. Biological Journal of the Linnean Society. 2014; 113(3): 836–853.
4	Zhou Z, Meng Q, Zhu R et al. Spatiotemporal evolution of the Jehol Biota: Responses to the North China craton destruction in the Early Cretaceous. Proceedings of the National Academy of Sciences 2021; 118(34): e2107859118.
5	Wang M, Lloyd GT, Zhang C et al. The patterns and modes of the evolution of disparity in Mesozoic birds. Proceedings of the Royal Society B: Biological Sciences 2021; 288(1944): 20203105.
6	Zhang H, Wang B, Fang Y. Evolution of insect diversity in the Jehol Biota. Science China Earth Sciences 2010; 53(12): 1908–1917.
7	Xu X, Zhou Z, Sullivan C et al. An updated review of the Middle–Late Jurassic Yanliao Biota: Chronology, taphonomy, paleontology and paleoecology. Acta Geologica Sinica (English Edition) 2016; 90(6): 2229–2243.
8	Li T. The Late Triassic Yangcaogou flora from Beipiao, Liaoning of China and the reconstruction of plant ecosystem. Doctoral Dissertation of Jilin University 2018.
9	Xu H, Liu YQ, Kuang HW et al. U–Pb SHRIMP age for the Tuchengzi Formation, northern China, and its implications for biotic evolution during the Jurassic–Cretaceous transition. Palaeoworld 2012; 21(3): 222–234.

## Sheet: CIA
	References
1	Qin Z, Xi D, Yu Z, Shi Z, Wan X. Biotic response to Early Cretaceous climate warming in Hebei, northern China: Implications for the phased development of the Jehol Biota. Palaeogeography, Palaeoclimatology, Palaeoecology. 2022; 601: 111097.
2	Qin Z, Xi D, Wagreich M, et al. Living environment of the early Jehol Biota: A case study from the Lower Cretaceous Dabeigou Formation, Luanping Basin (North China). Cretaceous Research. 2021; 124: 104833.
3	Ohta T, Li G, Hirano H, et al. Early Cretaceous Terrestrial Weathering in Northern China: Relationship between Paleoclimate Change and the Phased Evolution of the Jehol Biota. The Journal of Geology. 2011; 119(1): 81–96.
4	Yin Y, Zhang L, Gu X, Yu C, Wu P. Paleoclimate and paleoenvironment evolution during Late Mesozoic in Luanping Basin: Evidence from chemical weathering reconstruction. Journal of Shandong University of Science and Techno logy (Natural Science). 2022; 41(4) in Chinese with English Abstract.
5	Ge Z, Shen J, Yang H, et al. Arid and cool climate transition during the evolution of the Jehol Biota and its implications. Global and Planetary Change. 2026; 257: 105255.
6	Qin Z, Xi D, Yu Z, Wan X. An integrated stratigraphic framework for the Lower Cretaceous in the Luanping Basin of northern China: Implications for major evolutionary and climatic events. Palaeogeography, Palaeoclimatology, Palaeoecology. 2024; 639: 112076.
7	Pan S, Jiang Z, Zhang Y, Yuan X, Liao Y. Geochemical characteristics of the lower cretaceous Xiguayuan Formation mudrocks in the Luanping Basin, northern China: Implications for the hydrocarbon generation potential and sedimentary environments. Marine and Petroleum Geology. 2021; 133: 105256.

## Sheet: Climate SporePollen Database
Table S8 Summary of the spores and pollen database, compiled from published studies in the Yanshan Mountains
Number	Depth (m)	SUM	Pollen	Percentage	Spore	Percentage	Classopollis	Percentage	Conifers	Percentage	Palynomorph Assemblages	Reference
Pijiagou Section Fuxin Basin (118 Ma)
423				98.17		1.83		0		92.7	Appendicisporites-Pinuspollenites-Jiaohepollis	Ying et al., 2025, Review of Palaeobotany and Palynology
422				98.35		1.65		2.1		94.7		Ying et al., 2025, Review of Palaeobotany and Palynology
421				98.74		1.26		1.68		96.98		Ying et al., 2025, Review of Palaeobotany and Palynology
420				98.27		1.73		0		96.8		Ying et al., 2025, Review of Palaeobotany and Palynology
419				99.57		0.43		0		98.3		Ying et al., 2025, Review of Palaeobotany and Palynology
YSDP-4 Core Kazuo Basin (121-113 Ma)
No.01	46.3	106		95.3		4.7		3.8		80.2	Bisaccates-Perinopollenites-Concentrisporites	Lu et al., 2025, Palaeogeography, Palaeoclimatology, Palaeoecology
No.02	53.2	142		97.2		2.8		9.2		88.8		Lu et al., 2025, Palaeogeography, Palaeoclimatology, Palaeoecology
No.03	87.1	96		97.9		2.1		6.3		88.6		Lu et al., 2025, Palaeogeography, Palaeoclimatology, Palaeoecology
No.04	112.7	66		98.5		1.5		15.2		86.4		Lu et al., 2025, Palaeogeography, Palaeoclimatology, Palaeoecology
No.05	152.2	122		98.4		1.6		8.2		92.6		Lu et al., 2025, Palaeogeography, Palaeoclimatology, Palaeoecology
No.06	158.7	291		99		1		2.1		85.3		Lu et al., 2025, Palaeogeography, Palaeoclimatology, Palaeoecology
No.07	202.9	254		99.6		0.4		3.1		93		Lu et al., 2025, Palaeogeography, Palaeoclimatology, Palaeoecology
No.08	213.7	262		95.4		4.6		0		84.8		Lu et al., 2025, Palaeogeography, Palaeoclimatology, Palaeoecology
No.09	257.9	81		100		0		1.2		78.8		Lu et al., 2025, Palaeogeography, Palaeoclimatology, Palaeoecology
No.10	283.9	272		100		0		1.8		90.8		Lu et al., 2025, Palaeogeography, Palaeoclimatology, Palaeoecology
No.11	311.4	61		96.7		3.3		0		83.7		Lu et al., 2025, Palaeogeography, Palaeoclimatology, Palaeoecology
No.12	323.8	66		95.5		4.5		1.5		69.7		Lu et al., 2025, Palaeogeography, Palaeoclimatology, Palaeoecology
No.13	339.3	73		100		0		0		73.9		Lu et al., 2025, Palaeogeography, Palaeoclimatology, Palaeoecology
No.14	453.0	267		99.3		0.7		9		74.1	Classopollis-Bisaccates	Lu et al., 2025, Palaeogeography, Palaeoclimatology, Palaeoecology
No.15	480.1	68		98.5		1.5		7.4		75		Lu et al., 2025, Palaeogeography, Palaeoclimatology, Palaeoecology
No.16	504.0	262		98.5		1.5		12.6		48.7		Lu et al., 2025, Palaeogeography, Palaeoclimatology, Palaeoecology
No.17	543.3	66		100		0		27.3		83.2		Lu et al., 2025, Palaeogeography, Palaeoclimatology, Palaeoecology
No.18	616.7	399		99		1		25.6		73		Lu et al., 2025, Palaeogeography, Palaeoclimatology, Palaeoecology
No.19	661.7	131		100		0		7.6		82.6		Lu et al., 2025, Palaeogeography, Palaeoclimatology, Palaeoecology
No.20	748.2	290		99		1		26.2		73.4		Lu et al., 2025, Palaeogeography, Palaeoclimatology, Palaeoecology
No.21	773.5	82		98.8		1.2		39		66.9		Lu et al., 2025, Palaeogeography, Palaeoclimatology, Palaeoecology
No.22	841.9	65		98.5		1.5		18.5		84.5		Lu et al., 2025, Palaeogeography, Palaeoclimatology, Palaeoecology
No.23	862.7	155		98.1		1.9		65.2		85.8		Lu et al., 2025, Palaeogeography, Palaeoclimatology, Palaeoecology
No.24	898.1	83		98.8		1.2		43.4		81.9		Lu et al., 2025, Palaeogeography, Palaeoclimatology, Palaeoecology
No.25	1011.4	248		99.6		0.4		87.9		93.9		Lu et al., 2025, Palaeogeography, Palaeoclimatology, Palaeoecology
No.26	1051.2	243		98.4		1.6		10.7		77.1		Lu et al., 2025, Palaeogeography, Palaeoclimatology, Palaeoecology
No.27	1077.6	76		100		0		2.6		80.2		Lu et al., 2025, Palaeogeography, Palaeoclimatology, Palaeoecology
No.28	1146.7	248		100		0		84.7		99.6		Lu et al., 2025, Palaeogeography, Palaeoclimatology, Palaeoecology
No.29	1188.0	166		100		0		66.9		86.1		Lu et al., 2025, Palaeogeography, Palaeoclimatology, Palaeoecology
No.30	1212.4	86		98.8		1.2		40.7		78.1		Lu et al., 2025, Palaeogeography, Palaeoclimatology, Palaeoecology
No.31	1234.3	199		99.5		0.5		58.8		87.8		Lu et al., 2025, Palaeogeography, Palaeoclimatology, Palaeoecology
No.32	1258.5	161		100		0		57.1		89.8		Lu et al., 2025, Palaeogeography, Palaeoclimatology, Palaeoecology
No.33	1338.6	65		100		0		0		89.2	Bisaccates	Lu et al., 2025, Palaeogeography, Palaeoclimatology, Palaeoecology
No.34	1384.7	84		100		0		4.8		82.2		Lu et al., 2025, Palaeogeography, Palaeoclimatology, Palaeoecology
No.35	1489.1	153		99.3		0.7		3.3		94.9		Lu et al., 2025, Palaeogeography, Palaeoclimatology, Palaeoecology
Dakangbao Bed Yixian Formation Yixian Basin (130-122 Ma)											Gymnosperm 28 Genus and 37 Species	Pteridophyte 18 Genus and 24 Species
D18-1C		268		93.06		7.12		0		89.86	Cicatricosisporites-Protoconiferus	Cui et al., 2015, Doctoral Dissertation of Northeastern University
WJ-2		287		88.96		11.24		0		87.82		Cui et al., 2015, Doctoral Dissertation of Northeastern University
D18-2C		203		93.72		6.55		0.18		91.87		Cui et al., 2015, Doctoral Dissertation of Northeastern University
WJ-6		150		92.26		7.78		0.16		90.8		Cui et al., 2015, Doctoral Dissertation of Northeastern University
WJ-13		150		94.33		5.78		0.34		92.57		Cui et al., 2015, Doctoral Dissertation of Northeastern University
WJ-21		150		92.65		8.07		0		90.33		Cui et al., 2015, Doctoral Dissertation of Northeastern University
Zhuanchengzi Bed Yixian Formation Yixian Basin (130-122 Ma)											Gymnosperm 27 Genus and 36 Species	Pteridophyte 16 Genus and 22 Species
YW-6		198		93.01		7.15		0.17		92.16	Cicatricosisporites-Protoconiferus	Cui et al., 2015, Doctoral Dissertation of Northeastern University; Cui et al., 2015, Science China: Earth Sciences
YW-5-S		252		88.72		11.4		0.18		87.83		Cui et al., 2015, Doctoral Dissertation of Northeastern University; Cui et al., 2015, Science China: Earth Sciences
YW-17-3C		263		94.08		6.3		0		93.58		Cui et al., 2015, Doctoral Dissertation of Northeastern University; Cui et al., 2015, Science China: Earth Sciences
YW-14		120		92.45		7.85		0		92		Cui et al., 2015, Doctoral Dissertation of Northeastern University; Cui et al., 2015, Science China: Earth Sciences
YW-20		275		90.8		9.16		0.33		90.15		Cui et al., 2015, Doctoral Dissertation of Northeastern University; Cui et al., 2015, Science China: Earth Sciences
YW-21		202		91.98		8.4		0		87.73		Cui et al., 2015, Doctoral Dissertation of Northeastern University; Cui et al., 2015, Science China: Earth Sciences
Zhuanchengzi Bed Yixian Formation Yixian Basin (130-122 Ma)
15XY-01		89		93.26		6.73		6.74		84.27	Bisaccates	Lin et al., 2020, Doctoral Dissertation of University of Science and Technology of China
15XY-02		155		62.62		37.47		38.71		52.93		Lin et al., 2020, Doctoral Dissertation of University of Science and Technology of China
15XY-03		137		86.87		13.14		0		79.57		Lin et al., 2020, Doctoral Dissertation of University of Science and Technology of China
15XY-04		223		93.73		6.29		23.77		86.11		Lin et al., 2020, Doctoral Dissertation of University of Science and Technology of China
15XY-05		115		96.54		3.48		2.61		88.71		Lin et al., 2020, Doctoral Dissertation of University of Science and Technology of China
15XY-06		50		8		92		4		8	Aequtriradites-Hekousporites	Lin et al., 2020, Doctoral Dissertation of University of Science and Technology of China
15XY-07		215		6.55		93.5		0		5.14		Lin et al., 2020, Doctoral Dissertation of University of Science and Technology of China
15XY-09		222		9.9		90.05		1.35		8.1		Lin et al., 2020, Doctoral Dissertation of University of Science and Technology of China
15XY-10		154		28.58		71.45		20.78		25.98		Lin et al., 2020, Doctoral Dissertation of University of Science and Technology of China
15XY-11		234		6.84		93.16		3.85		5.13		Lin et al., 2020, Doctoral Dissertation of University of Science and Technology of China
15XY-13		318		32.34		67.59		15.09		25.43		Lin et al., 2020, Doctoral Dissertation of University of Science and Technology of China
15XY-14		198		23.76		76.35		10.1		16.68		Lin et al., 2020, Doctoral Dissertation of University of Science and Technology of China
15XY-15		348		89.93		10.06		2.87		51.99		Lin et al., 2020, Doctoral Dissertation of University of Science and Technology of China
15XY-17		363		10.5		89.63		2.48		9.12		Lin et al., 2020, Doctoral Dissertation of University of Science and Technology of China
15XY-19		251		47.03		53.02		39.04		45.43		Lin et al., 2020, Doctoral Dissertation of University of Science and Technology of China
15XY-20		291		36.41		63.5		2.41		29.88		Lin et al., 2020, Doctoral Dissertation of University of Science and Technology of China
15XY-22		202		62.93		37.2		5.45		42.13		Lin et al., 2020, Doctoral Dissertation of University of Science and Technology of China
15XY-23		162		53.09		46.81		46.3		52.47		Lin et al., 2020, Doctoral Dissertation of University of Science and Technology of China
15XY-27		199		89.46		10.55		3.02		87.95		Lin et al., 2020, Doctoral Dissertation of University of Science and Technology of China
15XY-28		333		12.01		87.96		7.51		10.51		Lin et al., 2020, Doctoral Dissertation of University of Science and Technology of China
15XY-29		318		18.2		81.71		1.89		10.03		Lin et al., 2020, Doctoral Dissertation of University of Science and Technology of China
15XY-30		206		2.44		97.62		0.97		1.46		Lin et al., 2020, Doctoral Dissertation of University of Science and Technology of China
Yushuxia Section Dabeigou Formation Luanping Basin(135-130 Ma)
15DB-12		128		48.43		51.54		42.19		47.65	Classopollis-Densoisporites-Cicatricosisporites	Lin et al., 2022, Review of Palaeobotany and Palynology
15DB-22		304		92.11		7.9		0		92.11	Bisaccates	Lin et al., 2022, Review of Palaeobotany and Palynology
15DB-28		166		98.17		1.8		0.6		96.97		Lin et al., 2022, Review of Palaeobotany and Palynology
15DB-29		112		99.99		0		0		99.1		Lin et al., 2022, Review of Palaeobotany and Palynology
15DB-37		158		98.72		1.26		0.63		98.09		Lin et al., 2022, Review of Palaeobotany and Palynology
15DB-39		231		100.01		0		1.3		98.28		Lin et al., 2022, Review of Palaeobotany and Palynology
15DB-42		210		94.75		5.24		1.9		92.84		Lin et al., 2022, Review of Palaeobotany and Palynology
15DB-46		221		90.89		9.03		7.69		84.57		Lin et al., 2022, Review of Palaeobotany and Palynology
15DB-49		254		91.71		8.23		4.33		85.03		Lin et al., 2022, Review of Palaeobotany and Palynology
15DB-50		207		95.64		4.32		5.8		89.85		Lin et al., 2022, Review of Palaeobotany and Palynology
15DB-55		280		91.09		8.95		5.71		62.88		Lin et al., 2022, Review of Palaeobotany and Palynology
15DB-56		167		99.42		0.6		1.2		92.84		Lin et al., 2022, Review of Palaeobotany and Palynology
15DB-58		224		92.89		7.2		3.13		86.2		Lin et al., 2022, Review of Palaeobotany and Palynology
15DB-61		123		98.38		1.62		4.88		98.38		Lin et al., 2022, Review of Palaeobotany and Palynology
15DB-62		123		100.02		0		2.44		95.14		Lin et al., 2022, Review of Palaeobotany and Palynology
15DB-71		65		100.01		0		1.54		100.01		Lin et al., 2022, Review of Palaeobotany and Palynology
15DB-73		187		99.96		0		0.53		98.9		Lin et al., 2022, Review of Palaeobotany and Palynology
15DB-74		113		97.32		2.65		4.42		97.32		Lin et al., 2022, Review of Palaeobotany and Palynology
15DB-76		183		100.02		0		1.64		99.47		Lin et al., 2022, Review of Palaeobotany and Palynology
15DB-77		151		99.33		0.66		0		98.67		Lin et al., 2022, Review of Palaeobotany and Palynology
15DB-79		194		97.99		2.08		0.52		96.44		Lin et al., 2022, Review of Palaeobotany and Palynology
15DB-80		198		100.05		0		0.51		97.52		Lin et al., 2022, Review of Palaeobotany and Palynology
15DB-83		196		97.44		2.55		23.98		92.85		Lin et al., 2022, Review of Palaeobotany and Palynology
15DB-84		235		99.19		0.86		0		97.49		Lin et al., 2022, Review of Palaeobotany and Palynology
15DB-88		216		100.02		0		0.93		97.71		Lin et al., 2022, Review of Palaeobotany and Palynology
15DB-89		204		99.99		0		0		99.5		Lin et al., 2022, Review of Palaeobotany and Palynology
15DB-92		207		99.5		0.48		0		99.02		Lin et al., 2022, Review of Palaeobotany and Palynology
15DB-93		117		99.99		0		0.85		99.14		Lin et al., 2022, Review of Palaeobotany and Palynology
15DB-95		192		99.98		0		0		98.94		Lin et al., 2022, Review of Palaeobotany and Palynology
Cuizhangzi and Nanshimen Sections Tuchengzi Formation Jianchang Basin (154-137 Ma)
18TCZ-06		239		90.81		9.23		3.77		86.63	Bisaccates-Fixisporites-Ephedripites	Lin et al., 2020, Doctoral Dissertation of University of Science and Technology of China
18TCZ-21		89		100		0		2.25		62.92		Lin et al., 2020, Doctoral Dissertation of University of Science and Technology of China
18NSM-02		259		70.27		29.75		0.39		65.25		Lin et al., 2020, Doctoral Dissertation of University of Science and Technology of China
18NSM-04		348		91.08		8.92		0.29		83.91		Lin et al., 2020, Doctoral Dissertation of University of Science and Technology of China
18NSM-05		256		62.49		37.47		2.34		53.11		Lin et al., 2020, Doctoral Dissertation of University of Science and Technology of China
18NSM-06		237		84.81		15.16		1.27		80.17		Lin et al., 2020, Doctoral Dissertation of University of Science and Technology of China
18NSM-07		501		83.68		16.39		0.6		78.88		Lin et al., 2020, Doctoral Dissertation of University of Science and Technology of China
18NSM-08		352		95.72		4.21		0		88.62		Lin et al., 2020, Doctoral Dissertation of University of Science and Technology of China
18NSM-09		484		93.63		6.46		0.21		86.38		Lin et al., 2020, Doctoral Dissertation of University of Science and Technology of China
18NSM-10		351		87.97		11.89		0.28		81.14		Lin et al., 2020, Doctoral Dissertation of University of Science and Technology of China
18NSM-11a		362		93.09		7.21		0		87.55		Lin et al., 2020, Doctoral Dissertation of University of Science and Technology of China
18NSM-11b		444		90.39		9.56		0.45		80.46		Lin et al., 2020, Doctoral Dissertation of University of Science and Technology of China
18NSM-12		56		91.1		8.93		0		89.31		Lin et al., 2020, Doctoral Dissertation of University of Science and Technology of China
Sihetun Sections Tuchengzi Formation Jin-Yang Basin (154-137 Ma)
06LJSH01				94.16		5.83		1.66		85	Bisaccates-Deltoidospora	Lin et al., 2016, Acta Micropalaeontologica Sinica
06LJSH03				93.84		5.69		0.52		85.59		Lin et al., 2016, Acta Micropalaeontologica Sinica
Xiahuayuan Basin Section (175-162 Ma)											29 spore species and 36 pollen taxa
xhy01	142.1	78	47	60.2564	31	39.7436	10	12.8205	41	52.5641	Cyathidites–Pinuspollenites–Classopollis	Hao et al., 2025, National Science Review
xhy02	140.03	91	51	56.044	40	43.956	7	7.69231	44	48.3516		Hao et al., 2025, National Science Review
xhy03	138.15	92	46	50	46	50	7	7.6087	36	39.1304		Hao et al., 2025, National Science Review
xhy05	134.26	81	41	50.6173	40	49.3827	11	13.5802	29	35.8025		Hao et al., 2025, National Science Review
xhy06	132.77	127	73	57.4803	54	42.5197	12	9.44882	65	51.1811		Hao et al., 2025, National Science Review
xhy11	116.22	81	51	62.963	30	37.037	15	18.5185	37	45.679		Hao et al., 2025, National Science Review
xhy13	110.06	104	54	51.9231	50	48.0769	15	14.4231	44	42.3077		Hao et al., 2025, National Science Review
xhy18	94.9	92	43	46.7391	49	53.2609	8	8.69565	34	36.9565		Hao et al., 2025, National Science Review
xhy20	89.1	75	33	44	42	56	10	13.3333	28	37.3333		Hao et al., 2025, National Science Review
xhy21	86.22	94	51	54.2553	43	45.7447	20	21.2766	42	44.6809		Hao et al., 2025, National Science Review
xhy22	82.03	163	32	19.6319	131	80.3681	1	0.613497	18	11.0429	Cyathidites–Deltoidospora–Chasmatosporites	Hao et al., 2025, National Science Review
xhy23	78.14	164	35	21.3415	129	78.6585	0	0	7	4.26829		Hao et al., 2025, National Science Review
xhy24	75.12	207	76	36.715	131	63.285	2	0.966184	32	15.4589		Hao et al., 2025, National Science Review
xhy32	50.11	213	54	25.3521	159	74.6479	0	0	27	12.6761		Hao et al., 2025, National Science Review
xhy33	48.19	197	52	26.3959	145	73.6041	1	0.507614	25	12.6904		Hao et al., 2025, National Science Review
xhy34	46.02	204	55	26.9608	149	73.0392	0	0	11	5.39216		Hao et al., 2025, National Science Review
xhy35	44.12	202	86	42.5743	116	57.4257	0	0	39	19.3069		Hao et al., 2025, National Science Review
xhy44	28.1	191	65	34.0314	126	65.9686	0	0	46	24.0838		Hao et al., 2025, National Science Review
xhy45	26.23	217	86	39.6313	131	60.3687	1	0.460829	26	11.9816		Hao et al., 2025, National Science Review
xhy46	23.88	135	39	28.8889	96	71.1111	0	0	18	13.3333		Hao et al., 2025, National Science Review
xhy52	10.11	210	76	36.1905	134	63.8095	0	0	22	10.4762		Hao et al., 2025, National Science Review
xhy53	8.21	187	57	30.4813	130	69.5187	1	0.534759	25	13.369		Hao et al., 2025, National Science Review
xhy54	5.88	204	63	30.8824	141	69.1176	0	0	29	14.2157		Hao et al., 2025, National Science Review
xhy57	0	191	33	17.2775	158	82.7225	0	0	14	7.32984		Hao et al., 2025, National Science Review
Beipiao Basin Section (177-164 Ma)											29 spore species and 36 pollen taxa
BP02	94.24	97	39	40.2062	58	59.7938	6	6.18557	32	32.9897	Cyathidites–Pinuspollenites–Classopollis	Hao et al., 2025, National Science Review
BP03	91.98	90	39	43.3333	51	56.6667	10	11.1111	32	35.5556		Hao et al., 2025, National Science Review
BP08	90.22	84	37	44.0476	47	55.9524	8	9.52381	30	35.7143		Hao et al., 2025, National Science Review
BP15	66.21	168	61	36.3095	107	63.6905	0	0	29	17.2619	Cyathidites–Deltoidospora–Chasmatosporites	Hao et al., 2025, National Science Review
BP17	64.17	140	30	21.4286	110	78.5714	0	0	18	12.8571		Hao et al., 2025, National Science Review
BP18	58.04	214	90	42.0561	124	57.9439	0	0	49	22.8972		Hao et al., 2025, National Science Review
BP22	53.21	173	64	36.9942	109	63.0058	3	1.7341	26	15.0289		Hao et al., 2025, National Science Review
BP25	50.22	189	68	35.9788	121	64.0212	0	0	28	14.8148		Hao et al., 2025, National Science Review
BP26	48.04	135	35	25.9259	100	74.0741	1	0.740741	13	9.62963		Hao et al., 2025, National Science Review
BP28	40.03	215	87	40.4651	128	59.5349	1	0.465116	22	10.2326		Hao et al., 2025, National Science Review
BP29	35.88	139	35	25.1799	104	74.8201	0	0	11	7.91367		Hao et al., 2025, National Science Review
BP30	34.13	170	61	35.8824	109	64.1176	0	0	12	7.05882		Hao et al., 2025, National Science Review
BP32	28.12	229	96	41.9214	133	58.0786	0	0	39	17.0306		Hao et al., 2025, National Science Review
BP33	24.05	149	63	42.2819	86	57.7181	1	0.671141	23	15.4362		Hao et al., 2025, National Science Review
BP34	22.13	210	76	36.1905	134	63.8095	0	0	36	17.1429		Hao et al., 2025, National Science Review
BP35	21.21	170	64	37.6471	106	62.3529	1	0.588235	25	14.7059		Hao et al., 2025, National Science Review
BP37	19.21	222	106	47.7477	116	52.2523	1	0.45045	52	23.4234		Hao et al., 2025, National Science Review
BP38	18.22	184	78	42.3913	106	57.6087	0	0	15	8.15217		Hao et al., 2025, National Science Review
BP40	10.05	198	69	34.8485	129	65.1515	1	0.505051	22	11.1111		Hao et al., 2025, National Science Review
BP41	8.13	199	90	45.2261	109	54.7739	1	0.502513	26	13.0653		Hao et al., 2025, National Science Review
BP42	6.22	184	81	44.0217	103	55.9783	0	0	25	13.587		Hao et al., 2025, National Science Review
References:
1	Ying Q, Sun S, Zhang D et al. New palynological data and U–Pb dating from the Jiufotang Formation: Implications for the late Jehol Biota. Review of Palaeobotany and Palynology 2025; 334: 105270.
2	Lu C, Lin MQ, Shen J et al. A continental record of Early Cretaceous (Aptian) vegetation and climate change based on palynology and clay mineralogy from the North China Craton. Palaeogeography, Palaeoclimatology, Palaeoecology 2025; 662: 112750.
3	Cui Y, Gong E, Wang T et al. Palynomorph assemblages and paleoclimate records from the Zhuanchengzi Bed of the Yixian Formation, western Liaoning Province, China. Science China: Earth Sciences 2015; 45(8): 1138–1152.
4	Cui Y. Analysis of palynomorph assemblage and palaeoclimate in the middle part of Yixian Formation, Yixian Basin in western Liaoning Provenance. Doctor dissertation of Northeastern University 2015.
5	Lin M, Li J, Wu Y. Early Cretaceous palynological assemblages from the Dabeigou Formation at Yushuxia in the Luanping Basin, northern Hebei Province, China and their stratigraphic significances. Review of Palaeobotany and Palynology 2022; 307: 104751.
6	Lin M. Late Jurassic to Early Cretaceous palynofloras of northern China and Xizang and their paleoenvironmental significances. Doctor dissertation of University of Science and Technology of China 2020.
7	Hao W, Yang J, Wang H et al. Climate change enhanced habitat diversification for the Middle Jurassic Yanliao Biota in East Asia. National Science Review 2025: nwaf194.
8	Lin M, Li J, Peng J. Early Cretaceous palynological assemblages from the third member of the Tuchengzi Formation at Sihetun, Beipiao County, western Liaoning Province, Northeast China and their implications Acta Micropalaeontologica Sinica 2016; 33(3): 261–271.
9	Lin M, Li J. Palynological assemblages from the Tuchengzi and Dabeigou formations in the Luanping Basin at Sanchazi Section, Northern Hebei Province and their implications. Acta Palaeontologica Sinica 2021; 60(2): 263–280.
10	Wang W, Zhang H, Zhang L et al. Standard sections of Tuchengzi stage and Yixian stage and their stratigraphy, palaeontology and tectonic-volcanic actions. Geology Press, Beijing. 2004.
Notes:	The samples highlighted in blue were used to construct Figure 4a.

## Sheet: Classification
Table S8 Spores and pollen classification
Plant Phylogeny		Fossil Pollen Genera	Climate Types
Brophytes		Aequitriradites	Warm, Humid
		Annulispora	Warm, Humid
		Cooksonites	Warm, Humid
		Coptospora	Warm, Humid
		Couperisporites	Warm, Humid
		Foraminisporis	Warm, Humid
		Interulobites	Warm, Humid
		Luanpingspora	Warm, Humid
		Polycingulatisporites	Warm, Humid
		Stereisporites	Warm, Humid
Lycophytes	Selaginellaceae	Densoisporites	Warm, Humid
		Foveosporites	Warm, Humid
		Heliosporites	Warm, Humid
		Hsuisporites	Warm, Humid
		Neoraistrickia	Warm, Humid
	Lycopodiaceae	Leptolepidites	Warm, Humid
		Lycopodiacidites	Warm, Humid
		Lycopodiumsporites	Warm, Humid
		Staplinisporites	Warm, Humid
	Lepidocarpaceae	Punctatisporites	Warm, Humid
Sphenophytes		Calamospora	Warm, Humid
Ferns	Filicopsida	Apiculatisporis	Hot, Humid
	Osmundacidites	Baculatisporites	Warm, Humid
		Osmundacidites	Warm, Humid
		Todisporites	Warm, Humid
	Hymenophyllaceae	Biretisporites	Warm, Humid
	Dicksoniaceae	Cibotiumspora	Hot, Humid
		Converrucosisporites	Hot, Humid
		Impardecispora	Hot, Humid
	Schizaeaceae	Cicatricosisporites	Hot, Humid
		Klukisporites	Hot, Humid
		Lygodiumsporites	Hot, Humid
		Toroisporis	Hot, Humid
	Matoniaceae	Concavisporites	Hot, Humid
		Matonisporites	Hot, Humid
	Pteridaceae	Contignisporites	Hot, Humid
		Pterisisporites	Hot, Humid
	Marsileaceae	Crybelosporites	Warm, Humid
	Cyatheaceae	Cyathidites	Hot, Humid
		Deltoidospora	Hot, Humid
	Dipteridaceae	Dictyophyllidites	Hot, Humid
	Gleicheniaceae	Gleicheniidites	Hot, Semi-humid-Humid
		Plicifera	Hot, Semi-humid-Humid
	Unknown	Cadargasporites	Hot, Humid
		Dictyotosporites	Hot, Humid
		Divisisporites	Hot, Humid
		Fixisporites	Hot, Humid
		Granulatisporites	Hot, Humid
		Hekousporites	Hot, Humid
		Januasporites	Hot, Humid
		Lophotriletes	Hot, Humid
		Tenuangulasporis	Hot, Humid
		Undulatisporites	Hot, Humid
		Verrucosisporites	Hot, Humid
		Indet. tilete spores	Hot, Humid
Conifers	Araucariaceae	Araucariacites	Warm, Semi-arid-Semi-humid
		Callialasporites	Warm, Semi-arid-Semi-humid
		Inaperturopollenites	Warm, Semi-arid-Semi-humid
		Jiaohepollis	Warm, Semi-arid-Semi-humid
		Psophosphaera	Warm, Semi-arid-Semi-humid
	Cheirolepidiaceae	Classopollis	Hot, Arid
		Dicheiropollis	Hot, Arid
	Taxodiaceae	Cerebropollenites	Warm temperate, Semi-humid
		Concentrisporites	Warm temperate, Semi-humid
		Exesipollenites	Warm temperate, Semi-humid
		Perinopollenites	Warm temperate, Semi-humid
		Spheripollenites	Warm temperate, Semi-humid
		Taxodiaceaepollenites	Warm temperate, Semi-humid
	Pinaceae	Abietineaepollenites	Warm temperate, Semi-arid
		Alisporites	Warm temperate, Semi-humid
		Cedripites	Warm temperate, Semi-arid
		Piceites	Warm temperate, Semi-arid-Semi-humid
		Piceaepollenites	Warm temperate, Semi-arid
		Pinuspollenites	Warm temperate, Semi-arid
	Bisaccate pollen producer	Pristinuspollenites	Warm temperate, Semi-arid-Semi-humid
		Protopicea	Warm temperate, Semi-arid-Semi-humid
		Protopinus	Warm temperate, Semi-arid-Semi-humid
		Protoconiferus	Warm temperate, Semi-arid-Semi-humid
		Pseudopicea	Warm temperate, Semi-arid-Semi-humid
		Bisaccates	Warm temperate, Semi-arid-Semi-humid
	Podocarpaceae	Parcisporites	Warm, Semi-humid
		Parvisaccites	Warm, Semi-arid
		Podocarpidites	Warm, Semi-humid
		Quadreaculina	Warm, Semi-humid
		Rugubivesiculcites	Warm, Semi-humid
Cycads		Bennettiteaepollenites	Hot, Semi-arid
		Chasmatosporites	Hot, Semi-arid
		Cycadopites	Hot, Semi-arid
		Eucommiidites	Hot, Semi-arid
		Ginkgocycadopites	Hot, Semi-arid
		Monosulcites	Hot, Semi-arid
Ephedrales		Ephedripites (E.)	Arid
		Ephedripites (S.)	Arid
		Jugella	Arid
Caytoniales		Vitreisporites	Warm, Humid
Reference: Cui Y. Analysis of palynomorph assemblage and palaeoclimate in the middle part of Yixian Formation, Yixian Basin in western Liaoning Provenance. Doctor dissertation of Northeastern University 2015.

## Sheet: Hao et al., 2025
Table S8 Published statistical results of spores and pollen from Xiahuayuan and Beipiao Basins in the Yanshan Mountains
Sample Nuber		xhy01	xhy02	xhy03	xhy05	xhy06	xhy11	xhy13	xhy18	xhy20	xhy21	xhy22	xhy23	xhy24	xhy32	xhy33	xhy34	xhy35	xhy44	xhy45	xhy46	xhy52	xhy53	xhy54	xhy57	BP02	BP03	BP08	BP15	BP17	BP18	BP22	BP25	BP26	BP28	BP29	BP30	BP32	BP33	BP34	BP35	BP37	BP38	BP40	BP41	BP42
Height (m)		142.1	140.03	138.15	134.26	132.77	116.22	110.06	94.9	89.1	86.22	82.03	78.14	75.12	50.11	48.19	46.02	44.12	28.1	26.23	23.88	10.11	8.21	5.88	0	94.24	91.98	90.22	66.21	64.17	58.04	53.21	50.22	48.04	40.03	35.88	34.13	28.12	24.05	22.13	21.21	19.21	18.22	10.05	8.13	6.22
Deltoidospora	Pteridophyte		1		1		1				2	15	22	13	23	12	30	30	15	26	12	18	26	24	24	1		2	17	22	23	17	33	18	16	27	13	36	19	23	21	35	33	24	22	15
D.microlepioidites	Pteridophyte							1				2												1									1					1								1
D.gradata	Pteridophyte													1		2	1					1						1	1								1					2	1
D.magna	Pteridophyte									1				1				2		1			1											2						1	1				2
D.regularis	Pteridophyte											1							1		1										1								1
Cyathidites	Pteridophyte		12	7	6	14		12	9	12	8	12	17	18	20	18	28	11	15	22	17	18	20	27	18	21	13	6	31	20	10	24	18	27	23	23	10	13	13	19	18	14	20	20	23	18
C.minor	Pteridophyte	20	19	18	18	22	20	27	28	18	24	70	73	68	67	60	64	48	58	65	40	65	59	68	74	25	28	23	33	48	55	50	48	44	53	42	53	47	38	58	42	42	33	44	47	54
C.australis	Pteridophyte	2				4						12	2	1	12	8	8	2	10			10			4	3		5			4
C.triangularis	Pteridophyte	2		1								1	3	10	12	13					10		3		1				6					3			2	1	2	3		3		6	1
C.medicus	Pteridophyte				5	1		2												2		3		4	8							2			6	1					2		1			1
Lycopodiumsporites	Pteridophyte	2	4	12	8	7	4	4	9	5	7	3	1	3	2	2	8	1	18	8	3	12	10	4	4	2	8	9	8	3	6	7	4		11		8		8	7	6	4	7	12	3	6
L.austroclavatidites	Pteridophyte		1											1	4	2		5			3									6	5				1			4				5
L.semimuris	Pteridophyte						1		1				1		2	2																		2		8				4					2
L.paniculatoides	Pteridophyte			1								1														3
L.subrotundum	Pteridophyte	1								1						1				1							1				1					1
Osmundacidites	Pteridophyte			1			1					1	2		3	2	1	3	2			3	1	2	3	1			4	1	1	1	2	1	1	1	5		3	6	4	1	1	2		3
O.parvus	Pteridophyte									1		1	1			3		3			1
O.diversispinulatus	Pteridophyte					2		1						2											1							1			1									1
O.elegans	Pteridophyte													2	1							1							1
O.wellmanii	Pteridophyte											2	1							1																					1
Monoletes	Pteridophyte						2			3					6	6		1					1		8						2				1		7	1						9
Triletes	Pteridophyte	2		3		2										1					3	1				1			4					1				5				1			6
Asseretospora gyrata	Pteridophyte																		2										1			4						4		6			5
Laevigatosporites	Pteridophyte		1		1			2	1			9		11	4	8	6	9	3	1	6	2	8	10	12	1				9	13	1	14		12		6	16	1	5	6	8	3	9	1	4
Verrucosisporites	Pteridophyte												4			3	3			2			1									1			3		4		1		3				1
Raistrickia	Pteridophyte									1			1					1											1			1				1				1						1
Sphagnumsporites	Pteridophyte															1
S.psilatus	Pteridophyte							1																	1															1					1
S.minor	Pteridophyte				1														1														1
Sinopteridaceae	Pteridophyte	1		2		1									1	1											1
Concavisporites	Pteridophyte			1
C.asper	Pteridophyte												1																		3													1
C.intrastriatus	Pteridophyte					1			1		1								1																						2
C.bohemiensis	Pteridophyte		1																									1										3
Leptolepidites	Pteridophyte										1				1					1										1												1
Baculatisporites	Pteridophyte	1					1					1												1										2				2						1
Conbaculatisporites	Pteridophyte		1												1					1																							2
Pityosporites	Gymnosperm	3	3	2	3	4	4	3	1	4	2	5		16		10			22		1		13	2		1	5	6	15	8	20		9	3		4	4	12	7	4		18	1		1	1
P.microalatus	Gymnosperm								1				1	2	3		2		1		3											1													1
P.minimus	Gymnosperm			1													3										1								1			1				2
Pinuspollenites	Gymnosperm	25	27	22	15	44	14	22	22	10	18	4	3	8	13	4	5	20	18	14	6	12	8	12	7	22	15	15	5	8	14	15	18	6	11	3	7	21	10	20	15	20	13	18	22	13
Podocarpidites	Gymnosperm											8	2		5	3		9	4	11		8		12	4				6		11	4	1		7		1		4	7	8	6		1	1	8
Protoconiferus	Gymnosperm			2			2							3			1	3			1		3								4					3			1			1		1
Abies	Gymnosperm	3	5	2		2	2	1	2	3	2			1				3			2				3	3	1			2				1		1		1		1		1
Tsugaepollenites	Gymnosperm									1						1						1						1
Cycadopites	Gymnosperm	2	3	5	5	1	6	4	2	2	4		20	40	10	2	20	25		33		28	14	17		4	2	5	17		33	28	15	2	43		22	16	15	18	8	30	28	18	32	26
C.carpentieri	Gymnosperm			1								1																	1
C.deterius	Gymnosperm		1					1	1						2		1	2	2		1						1			1				1	2	2		1						1
C.typicus	Gymnosperm				1						1									1					1	1											1				2
C.nitidus	Gymnosperm															1															2					3
Chasmatosporites	Gymnosperm	3	3	3	4	6	7	5	4	2	2	12	8	4	9	17	11	12	13	20	9	20	15	16	15	1	2	2	12	2	2	2	20	11	12	13	20	34	20	15	26	17	33	28	22	30
C.apertus	Gymnosperm				2						2					5	3	5		4	11	1			1				2	2	2	5	5	3	5		4	1		1		1
C.minor	Gymnosperm	1							2							2	2	1				2			1		2								1	2		2	2	4	2	1	2
C.elegans	Gymnosperm			1			1					1			3		2	1				2	1			1				5					1			3	2			4			10
C.hians	Gymnosperm					1				1					3		5	1	4	2		1	2	1	1					2	2	3		5	1	4	2		1	2	1	1
Jiaohepollis	Gymnosperm							3							4	2		3			4			3					1			2			2			4				2				3
Taeniaesporites	Gymnosperm		2			2							1		2	3			1		1								1											4				1
Classopollis	Gymnosperm	6	3	5	9	11	13	13	2	8	18									1			1			3	8	6				2		1					1			1		1
C.minor	Gymnosperm	1	2	1		1		2	1					2													2					1
C.annulatus	Gymnosperm			1	2				3		1	1				1										3									1						1
C.triangulus	Gymnosperm	3	1							1	1																	2																	1
C.classoides	Gymnosperm		1				2		2	1
Concentrisporites	Gymnosperm															1																		1							1		1
C.minor	Gymnosperm																												1			1										1
C.fragilis	Gymnosperm					1												1				1												1
Pollen		47	51	46	41	73	51	54	43	33	51	32	35	76	54	52	55	86	65	86	39	76	57	63	33	39	39	37	61	30	90	64	68	35	87	35	61	96	63	76	64	106	78	69	90	81
Percentage		60.2564	56.044	50	50.6173	57.4803	62.963	51.9231	46.7391	44	54.2553	19.6319	21.3415	36.715	25.3521	26.3959	26.9608	42.5743	34.0314	39.6313	28.8889	36.1905	30.4813	30.8824	17.2775	40.2062	43.3333	44.0476	36.3095	21.4286	42.0561	36.9942	35.9788	25.9259	40.4651	25.1799	35.8824	41.9214	42.2819	36.1905	37.6471	47.7477	42.3913	34.8485	45.2261	44.0217
Spore		31	40	46	40	54	30	50	49	42	43	131	129	131	159	145	149	116	126	131	96	134	130	141	158	58	51	47	107	110	124	109	121	100	128	104	109	133	86	134	106	116	106	129	109	103
Percentage		39.7436	43.956	50	49.3827	42.5197	37.037	48.0769	53.2609	56	45.7447	80.3681	78.6585	63.285	74.6479	73.6041	73.0392	57.4257	65.9686	60.3687	71.1111	63.8095	69.5187	69.1176	82.7225	59.7938	56.6667	55.9524	63.6905	78.5714	57.9439	63.0058	64.0212	74.0741	59.5349	74.8201	64.1176	58.0786	57.7181	63.8095	62.3529	52.2523	57.6087	65.1515	54.7739	55.9783
Classopollis		10	7	7	11	12	15	15	8	10	20	1	0	2	0	1	0	0	0	1	0	0	1	0	0	6	10	8	0	0	0	3	0	1	1	0	0	0	1	0	1	1	0	1	1	0
Percentage		12.8205	7.69231	7.6087	13.5802	9.44882	18.5185	14.4231	8.69565	13.3333	21.2766	0.613497	0	0.966184	0	0.507614	0	0	0	0.460829	0	0	0.534759	0	0	6.18557	11.1111	9.52381	0	0	0	1.7341	0	0.740741	0.465116	0	0	0	0.671141	0	0.588235	0.45045	0	0.505051	0.502513	0
Conifer		41	44	36	29	65	37	44	34	28	42	18	7	32	27	25	11	39	46	26	18	22	25	29	14	32	32	30	29	18	49	26	28	13	22	11	12	39	23	36	25	52	15	22	26	25
Percentage		52.5641	48.3516	39.1304	35.8025	51.1811	45.679	42.3077	36.9565	37.3333	44.6809	11.0429	4.26829	15.4589	12.6761	12.6904	5.39216	19.3069	24.0838	11.9816	13.3333	10.4762	13.369	14.2157	7.32984	32.9897	35.5556	35.7143	17.2619	12.8571	22.8972	15.0289	14.8148	9.62963	10.2326	7.91367	7.05882	17.0306	15.4362	17.1429	14.7059	23.4234	8.15217	11.1111	13.0653	13.587
SUM		78	91	92	81	127	81	104	92	75	94	163	164	207	213	197	204	202	191	217	135	210	187	204	191	97	90	84	168	140	214	173	189	135	215	139	170	229	149	210	170	222	184	198	199	184
		Reference: Hao, W., Yang, J., Wang, H., Mitchell, R.N., Zhang, C., Qiu, R., Guo, J., Zhang, W., Bao, X., Deng, C., 2025. Climate change enhanced habitat diversification for the Middle Jurassic Yanliao Biota in East Asia. National Science Review, nwaf194.

## Sheet: Lin et al., 2020 01
Table S8 Published statistical results of spores and pollen from Jin-Yang and Jianchang Basins in the Yanshan Mountains
		18TCZ-06	18TCZ-21	18NSM-02	18NSM-04	18NSM-05	18NSM-06	18NSM-07	18NSM-08	18NSM-09	18NSM-10	18NSM-11a	18NSM-11b	18NSM-12
Aequitriradites spinulosus	Pteridophyte					1.56	1.27	0.2				0.28	0.23
A.spp	Pteridophyte					0.78		0.2
Apiculatisporis	Pteridophyte				0.57	0.78	0.42				0.57		0.23
Annulispora	Pteridophyte								0.28				0.23
Baculatisporites	Pteridophyte							0.4		0.21	0.28	0.28	0.68
Biretisporites	Pteridophyte	0.42			0.29	0.39	0.42	0.4	0.28	0.62	1.42	0.28	1.13
Brevilaesuraspora	Pteridophyte			4.63	0.57		0.42	0.6
Calamospora	Pteridophyte	0.42						0.2
Cibotiumspora	Pteridophyte										0.28	0.28	0.23
Cicatricosisporites abacus	Pteridophyte								0.28
C. australiensis	Pteridophyte												0.23
C. hallei	Pteridophyte												0.23
C. minor	Pteridophyte								0.28	0.21	0.28	0.28
C. minutaestriatus	Pteridophyte				0.29				0.28			0.28
C. spp	Pteridophyte				0.29
Concavisporites	Pteridophyte			0.39							0.28	0.28
Converrucosisporites	Pteridophyte	0.42				0.39		0.4		0.21	0.28		0.23
Cooksonites variabilis	Pteridophyte				0.29	0.39							0.23
Couperisporites complexus	Pteridophyte											0.28
Crybelosporites punctatus	Pteridophyte			0.77	0.29	1.56	2.11	0.8	0.28	0.21
Cyathidites	Pteridophyte			0.39	0.29	1.56	0.42	0.8	0.28	0.21	0.28	0.28	0.23
Deltoidospora	Pteridophyte	2.51		1.16	1.15	7.03	0.84	2	0.57	0.83	0.85	0.55	0.9	3.57
Densoisporites	Pteridophyte	0.42		2.32	1.72	5.08	0.84	3.99		0.21	0.28	0.55	0.68
Dictyophyllidites	Pteridophyte			0.39		0.39					0.57	0.28
Dictyotosporites	Pteridophyte			0.39
Divisisporites	Pteridophyte				0.29
Fixisporites tortus	Pteridophyte	0.42							0.28	0.21	0.28
Foraminisporis wonthaggiensis	Pteridophyte							0.2			0.28
Foveosporites	Pteridophyte							0.2
Gleicheniidites	Pteridophyte						0.42				0.28		0.23
Granulatisporites	Pteridophyte			0.39	0.29	0.39	0.42	0.4		0.21		0.28	0.23
Heliosporites	Pteridophyte									0.21	0.85		0.23
Hsuisporites minutus	Pteridophyte							0.4					0.23
Impardecispora apiverrucata	Pteridophyte								0.28	0.41	0.57	0.28	0.45
Interulobites triangularis	Pteridophyte												0.23
Klukisporites	Pteridophyte				0.57	1.56			0.28	0.21	0.57	0.28	0.45	1.79
Leptolepidites verrucatus	Pteridophyte					0.78							0.23
Lophotriletes	Pteridophyte					0.39		0.2				0.28
Luanpingspora	Pteridophyte											0.28
Lycopodiacidites	Pteridophyte				0.57					0.21
Lycopodiumsporites	Pteridophyte					3.91	0.42	0.6		0.21	0.85	0.28	0.23	3.57
Lygodiumsporites	Pteridophyte							0.2				0.28
Neoraistrickia	Pteridophyte					0.78		0.6		0.41			0.45
Osmundacidites	Pteridophyte	0.84		1.54	0.29	2.34	0.84	0.8	0.28		0.28		0.23
Plicifera	Pteridophyte							0.2		0.21		0.28
Polycingulatisporites irregularis	Pteridophyte							0.2				0.23
Punctatisporites	Pteridophyte	0.42		2.32		1.56	3.38	0.8		0.21	0.57	0.28
Reticulatasporites	Pteridophyte							0.2	0.28	0.21
Stereisporites	Pteridophyte	0.42		1.16	0.29	1.95	0.84			0.21			0.23
Tenuangulasporis	Pteridophyte				0.29
Todisporites	Pteridophyte	1.26		12.74	0.29	1.17	0.42	1.2	0.28	0.21	0.57	0.28
Undulatisporites	Pteridophyte	0.42				0.39	0.42			0.21	1.14	0.28	0.23
Verrucosisporites	Pteridophyte			1.16	0.29	0.78	0.84	0.2		0.41	0.28		0.45
Indet.trilete spores	Pteridophyte	1.26				1.56	0.42
Abietineaepollenites	Gymnosperm	5.44		2.32	3.16		1.27	3.19	2.84	2.07	1.42		0.23
Alisporites	Gymnosperm	29.29	19.1	11.58	31.61	13.28	21.52	21.16	19.89	20.66	18.8	32.32	24.32	30.36
Araucariacites	Gymnosperm			0.39	0.29	0.39	1.27	1.6		1.65		0.55	2.03	1.79
Callialasporites	Gymnosperm	0.84			0.29	0.78	0.84		1.14	0.21	0.28		0.23	1.79
Cedripites	Gymnosperm	1.67			0.29	0.78	5.06	2.2	15.34	6.4	7.98	6.63	11.04	5.36
Cerebropollenites	Gymnosperm									0.21			0.23
Chasmatosporites	Gymnosperm	1.67	14.61	0.77	0.29	3.13	1.69	0.6	1.14	0.83	1.14	0.28	0.23
Classopollis	Gymnosperm	3.77	2.25	0.39	0.29	2.34	1.27	0.6		0.21	0.28		0.45
Concentrisporites	Gymnosperm	0.84	2.25	3.09	1.72	0.78	0.84	1.4	1.14	0.62	0.57	0.28	0.45
Cycadopites	Gymnosperm	1.67	16.85	2.32	4.02	3.52	0.84	1.2	3.98	3.93	3.99	3.59	6.31	1.79
Eucommiidites	Gymnosperm					1.56			0.28	0.21
Ephedripites (E.) crassistriatus	Gymnosperm							0.2		0.21
E. (E.) multicostatus	Gymnosperm				0.29
E. (E.) spp	Gymnosperm				0.57	0.39		0.8	0.57	0.21	0.57	0.28	0.45
E. (S.) cf. contaxus	Gymnosperm				0.57
E. (S.) cf. sphaericus	Gymnosperm							0.4	0.57
E. (S.) spp.	Gymnosperm									0.21	0.28		0.23
Exesipollenites	Gymnosperm			0.77						0.41		0.55
Ginkgocycadopites	Gymnosperm								0.28	0.41
Inaperturopollenites	Gymnosperm	2.09		11.2	1.44	9.77			0.28	0.62		0.28	0.23
Jiaohepollis annulatus	Gymnosperm				0.29					0.21			0.68
Jugella claribaculata	Gymnosperm				0.57		1.27	0.6		0.62		0.83
J. sibirica	Gymnosperm												0.45
Monosulcites	Gymnosperm	0.84	5.62	0.39	0.29	0.78	0.84	1	0.28	0.62	0.57	0.28	0.68
Parcisporites	Gymnosperm	0.84		1.54	4.02	1.17	5.91	2.2	1.7	0.83	4.56	4.42	1.58	1.79
Parvisaccites	Gymnosperm	1.67		1.54	1.15	0.78	3.38	0.8	2.27	0.62	1.42	1.1	0.45
Perinopollenites	Gymnosperm	2.09		13.9	2.87	3.52	9.28	6.79	1.7	4.75	0.28	1.1	1.58
Piceites	Gymnosperm				0.57		0.84	1	0.28	0.41	0.85	0.28	0.23
Piceaepollenites	Gymnosperm				1.15	0.39	1.69	1.2	0.85	3.1	7.12	3.87	1.13	3.57
Pinuspollenites	Gymnosperm	5.86		1.54	1.15	1.17	0.42	0.2	3.69	0.83	2.28	1.38	1.35	1.79
Podocarpidites	Gymnosperm	4.18		0.39	3.45	0.78	4.64	2.2	3.98	2.27	4.27	2.76	3.38	8.93
Pristinuspollenites	Gymnosperm	5.86	2.25	1.93	3.74	0.78	2.11	4.59	5.4	3.1	1.42	5.52	4.28
Protopicea	Gymnosperm	0.42			0.29			2.59	1.42	0.83	0.28
Protopinus	Gymnosperm	0.42			0.86	1.17	3.38	1.2	0.85	2.89	1.14	0.55	0.45
Protoconiferus	Gymnosperm	0.84		0.39	2.3	0.78		1.6	3.41	4.55	5.7	0.55	1.13
Pseudopicea	Gymnosperm	5.44	11.24	0.77	11.49	0.78	4.22	14.77	4.83	16.74	9.4	5.8	11.26	3.57
Psophosphaera	Gymnosperm	0.42	1.12		0.29	1.56	0.42	0.2	2.56	2.48	0.57	0.28
Quadraeculina	Gymnosperm	3.35	1.12	0.77	0.86	0.78	0.42	0.4	1.14	1.03	0.85	1.1	0.68
Rugubivesiculcites spherisaccatus	Gymnosperm									0.21	0.28	0.28	0.23
Spheripollenites	Gymnosperm	1.26	1.12	4.63	0.57	3.91	4.64	2.4	3.69	2.27	0.85	1.1	1.8
Taxodiaceaepollenite	Gymnosperm		1.12	1.16	0.29				0.28	1.24	0.28		0.23
Vitreisporites	Gymnosperm			1.54	0.57						0.28	0.28	1.58
Indet. Bisacctas	Gymnosperm	10.04	21.35	6.95	9.48	7.42	6.75	6.59	9.94	4.96	10.26	16.85	10.81	30.36
Pollen Percentage		90.81	100	70.27	91.08	62.49	84.81	83.68	95.72	93.63	87.97	93.09	90.39	91.1
Spore Percentage		9.23	0	29.75	8.92	37.47	15.16	16.39	4.21	6.46	11.89	7.21	9.56	8.93
Classopollis Percentage		3.77	2.25	0.39	0.29	2.34	1.27	0.6	0	0.21	0.28	0	0.45	0
Conifers Species Percentage		86.63	62.92	65.25	83.91	53.11	80.17	78.88	88.62	86.38	81.14	87.55	80.46	89.31
SUM		239	89	259	348	256	237	501	352	484	351	362	444	56
Percentage		100.04	100	100.02	100	99.96	99.97	100.07	99.93	100.09	99.86	100.3	99.95	100.03
Reference: Lin, M., 2020. Late Jurassic to Early Cretaceous palynofloras of northern China and Xizang and their paleoenvironmental significances. Doctor dissertation of University of Science and Technology of China.

## Sheet: Lin et al., 2020 02
Table S8 Published statistical results of spores and pollen from Luanping Basin in the Yanshan Mountains
		15DB-12	15DB-22	15DB-28	15DB-29	15DB-37	15DB-39	15DB-42	15DB-46	15DB-49	15DB-50	15DB-55	15DB-56	15DB-58	15DB-61	15DB-62	15DB-71	15DB-73	15DB-74	15DB-76	15DB-77	15DB-79	15DB-80	15DB-83	15DB-84	15DB-88	15DB-89	15DB-92	15DB-93	15DB-95
Aequitriradites spinulosus	Pteridophyte	0.78								0.79		0.36
A.spp	Pteridophyte	0.78
Annulispora	Pteridophyte													0.45								0.52
Apiculatisporis	Pteridophyte										0.48	0.71
Baculatisporites	Pteridophyte													0.45
Biretisporites	Pteridophyte	2.34								0.39		0.36		0.45
Brevilaesuraspora	Pteridophyte		6.58					3.33	0.9																0.43
Cadargasporites	Pteridophyte										0.48			0.45
Calamospora	Pteridophyte								0.45
Cibotiumspora	Pteridophyte									0.39		0.36
Cicatricosisporites minutaestriatus	Pteridophyte	5.47
C. spp	Pteridophyte	1.56
Concavisporites	Pteridophyte										0.48	0.36		0.45
Converrucosisporites	Pteridophyte	0.78								0.39
Cooksonites variabilis	Pteridophyte									1.18		0.36		0.45
Crybelosporites	Pteridophyte		0.66						0.45
Cyathidites	Pteridophyte										0.48	0.36		0.45								0.52
Cyclogranisporites	Pteridophyte	1.56
Deltoidospora	Pteridophyte	4.69						0.48		0.79		1.07		0.45	0.81							0.52		0.51				0.48
Densoisporites	Pteridophyte	21.88	0.66						0.45	0.39		1.07		0.45
Dictyophyllidites	Pteridophyte					0.63				0.39	0.48	0.36
Dictyotosporites complex	Pteridophyte								1.36
Foveosporites	Pteridophyte	1.56								0.79
Gleicheniidites	Pteridophyte													0.45
Granulatisporites	Pteridophyte	0.78										0.36		0.45
Klukisporites	Pteridophyte	0.78
Lophotriletes	Pteridophyte								0.45	0.39												0.52		1.02
Luanpingspora	Pteridophyte	1.56
Lycopodiacidites	Pteridophyte	0.78																							0.43
Lycopodiumsporites	Pteridophyte	2.34		0.6					1.36	0.39		0.71		0.45
Osmundacidites	Pteridophyte	1.56							0.45	0.39		0.36		0.45										0.51
Punctatisporites	Pteridophyte					0.63		0.48	0.45	0.39	0.48	0.71		0.45					2.65		0.66			0.51
Stereisporites	Pteridophyte	1.56								0.39		0.36		0.45	0.81
Todisporites	Pteridophyte								1.36
Toroisporis	Pteridophyte								0.45
Undulatisporites	Pteridophyte									0.39	0.48	0.36		0.45
Verrucosisporites	Pteridophyte	0.78							0.45	0.39	0.48	0.36
Indet.trilete spores	Pteridophyte			1.2				0.95	0.45		0.48	0.36	0.6
Abietineaepollenites	Gymnosperm		0.33	0.6				0.95	0.9	1.97	0.48			2.68	3.25	1.63									0.43	0.93	0.49
Alisporites	Gymnosperm	0.78	1.97	39.16	17.86	16.46	13.85	7.14	19	20.87	22.71	14.29	25.75	17.41	21.95	24.39	23.08	11.23	9.73	9.29	10.6	39.18	20.2	18.37	41.28	21.3	21.08	27.05	26.5	20.83
Araucariacites	Gymnosperm	0.78							2.26			0.36
Callialasporites	Gymnosperm							0.95
Chasmatosporites	Gymnosperm							0.95	0.9	0.39	0.48	1.79		0.89								0.52		0.51		0.46
Classopollis	Gymnosperm	42.19		0.6		0.63	1.3	1.9	7.69	4.33	5.8	5.71	1.2	3.13	4.88	2.44	1.54	0.53	4.42	1.64		0.52	0.51	23.98		0.93			0.85
Cedripites	Gymnosperm						0.43	1.43	2.71	0.79	10.14	5.71	11.38	3.13	0.81	2.44		0.53			0.66	0.52	2.02	0.51	0.43	0.93		0.48		0.52
Cerebropollenites	Gymnosperm				0.89
Concentrisporites	Gymnosperm		8.88	0.6			0.43	3.33	1.81		0.97	0.36												1.53	0.43
Cycadopites	Gymnosperm	0.78		1.2	0.89	0.63	1.3	0.48	4.07	4.72	3.38	24.64	3.59	3.57		3.25		0.53		0.55	0.66	1.03	2.02	3.57	1.7	1.39	0.49	0.48	0.85	1.04
Eucommiidites	Gymnosperm								0.45
Ephedripites (E.)	Gymnosperm							0.48		0.39
Exesipollenites	Gymnosperm							0.95	0.45
Inaperturopollenites	Gymnosperm	1.56	5.59						0.45			0.36
Jiaohepollis	Gymnosperm											0.36																		0.52
Monosulcites	Gymnosperm						0.43		0.9	0.39		0.71		0.89				0.53						0.51		0.46
Parcisporites	Gymnosperm			1.81		0.63			1.81	1.18	0.48	0.36		1.34										0.51	0.43		0.49			1.56
Parvisaccites	Gymnosperm			0.6	0.89	0.63	1.73	0.48	0.9	0.79		2.14	1.2	1.79	1.63	4.07		0.53		1.09	0.66	0.52	1.52	0.51	1.28	0.46	0.49	0.48	0.85	1.04
Perinopollenites	Gymnosperm		71.71	3.01	0.89			6.67	9.05	3.15	0.97			0.45	0.81	0.81						0.52			0.43	0.46	0.49
Piceaepollenites	Gymnosperm			1.2	0.89		4.33	1.9	5.43	2.76	3.86	3.57	1.2	3.13	3.25	1.63		2.67		8.2	1.99	3.09	3.54	0.51	0.43	4.17	0.49	5.31		1.04
Pinuspollenites	Gymnosperm		0.66	7.23	1.79	4.43	2.6	6.67	0.45	1.97	2.9	0.36	5.99	8.48	13.01	4.07	4.62	7.49	5.31	10.93	13.25	6.19	13.13	1.53	2.98	6.02	0.98	5.31	11.97	4.17
Podocarpidites	Gymnosperm		1.32	3.01	2.68	5.06	3.9	4.29	0.9	3.94	1.45	1.79	7.19	7.14	8.94	7.32	1.54	7.49	15.04	8.2	9.93	2.58	3.54	3.57	3.83	4.17	9.8	8.7	15.38	4.69
Pristinuspollenites	Gymnosperm		0.33	0.6			1.3	0.95	0.9	5.51	5.8	3.93	3.59	3.13	2.44	2.44				1.64		0.52	0.51	0.51	0.43	0.46	0.49	0.48	0.85	0.52
Protopicea	Gymnosperm									0.39				0.45				0.53		0.55							1.47
Protopinus	Gymnosperm			0.6	0.89	1.27	1.3	0.95	0.45	1.57	0.48		2.4	3.13	1.63	2.44		2.67	6.19	4.92	3.31	0.52	2.53	1.02	1.7	1.39	3.92	3.38	3.42	2.08
Protoconiferus	Gymnosperm		0.33	1.2		1.27	0.87	0.95	1.81	2.36	0.48	1.43		2.68	1.63	3.25		0.53					0.51	0.51	0.43		1.47	0.48
Pseudopicea	Gymnosperm	0.78		18.07	33.04	31.01	23.38	20.95	5.43	9.84	1.45	4.64	15.57	12.95	1.63	13.82	18.46	35.29	27.43	23.5	21.85	16.49	22.73	10.2	11.49	35.19	36.27	32.37	12.82	39.06
Psophosphaera	Gymnosperm									0.39		0.36
Quadraeculina	Gymnosperm		0.33	1.81	0.89	0.63	1.3	0.48	0.45	1.57	0.48	0.36	0.6	1.34		0.81	3.08					0.52	0.51	1.02	1.7	0.93	0.49	0.48	1.71	2.6
Spheripollenites	Gymnosperm	0.78		0.6			0.43	3.33	1.81	1.18	0.48			0.45					0.88			0.52	0.51	0.51			0.98	0.97		1.56
Taxodiaceaepollenite	Gymnosperm		0.66			0.63																0.52		1.02
Vitreisporites	Gymnosperm									0.79	1.93	1.07	2.99	1.34		1.63							0.51
Indet. Bisacctas	Gymnosperm	0.78		16.27	38.39	35.44	41.13	28.57	19.91	20.47	30.92	16.79	16.77	13.39	32.52	23.58	47.69	29.41	28.32	29.51	36.42	24.23	25.76	27.04	29.79	20.37	20.1	13.53	24.79	18.75
Pollen Percentage		48.43	92.11	98.17	99.99	98.72	100.01	94.75	90.89	91.71	95.64	91.09	99.42	92.89	98.38	100.02	100.01	99.96	97.32	100.02	99.33	97.99	100.05	97.44	99.19	100.02	99.99	99.5	99.99	99.98
Spore Percentage		51.54	7.9	1.8	0	1.26	0	5.24	9.03	8.23	4.32	8.95	0.6	7.2	1.62	0	0	0	2.65	0	0.66	2.08	0	2.55	0.86	0	0	0.48	0	0
Classopollis Percentage		42.19	0	0.6	0	0.63	1.3	1.9	7.69	4.33	5.8	5.71	1.2	3.13	4.88	2.44	1.54	0.53	4.42	1.64	0	0.52	0.51	23.98	0	0.93	0	0	0.85	0
Conifers Species Percentage		47.65	92.11	96.97	99.1	98.09	98.28	92.84	84.57	85.03	89.85	62.88	92.84	86.2	98.38	95.14	100.01	98.9	97.32	99.47	98.67	96.44	97.52	92.85	97.49	97.71	99.5	99.02	99.14	98.94
SUM		128	304	166	112	158	231	210	221	254	207	280	167	224	123	123	65	187	113	183	151	194	198	196	235	216	204	207	117	192
Percentage		99.97	100.01	99.97	99.99	99.98	100.01	99.99	99.92	99.94	99.96	100.04	100.02	100.09	100	100.02	100.01	99.96	99.97	100.02	99.99	100.07	100.05	99.99	100.05	100.02	99.99	99.98	99.99	99.98
		Reference: Lin, M., Li, J., Wu, Y., 2022. Early Cretaceous palynological assemblages from the Dabeigou Formation at Yushuxia in the Luanping Basin, northern Hebei Province, China and their stratigraphic significances. Review of Palaeobotany and Palynology 307, 104751.

## Sheet: Lin et al., 2020 03
Table S8 Published statistical results of spores and pollen from Luanping Basin in the Yanshan Mountains
		15XY-01	15XY-02	15XY-03	15XY-04	15XY-05	15XY-06	15XY-07	15XY-09	15XY-10	15XY-11	15XY-13	15XY-14	15XY-15	15XY-17	15XY-19	15XY-20	15XY-22	15XY-23	15XY-27	15XY-28	15XY-29	15XY-30
Aequitriradites spinulosus	Pteridophyte								3.15		1.28						0.34	0.5
A.spinulosus	Pteridophyte								16.67	1.95	26.07	3.46	2.02		13.26		0.69	0.5			1.2	1.89	2.91
A.spp	Pteridophyte		0.65		1.79				5.41		0.43	5.03	0.51		10.77	0.4	0.34	0.5	3.09		0.9	1.26	3.88
Annulispora	Pteridophyte								1.8	1.3		0.63	0.51								0.3	0.31	1.94
Apiculatisporis	Pteridophyte				0.45				0.45			0.31	2.53	0.29	0.83		9.27	0.99	0.62	0.5		0.31	1.46
Baculatisporites	Pteridophyte		1.94						1.8	6.49		1.57	0.51		0.55	2.79	3.78	0.99		1.01	5.11	3.14	6.8
Biretisporites	Pteridophyte		3.23				2	1.86	3.15		0.43	0.63	1.52	0.86	1.93	1.59	2.75	0.5			4.5	4.09	1.94
Cadargasporites	Pteridophyte	1.12	1.29	0.73					0.45	0.65		0.31	1.52	0.29	1.38		0.34			0.5	0.9		2.43
Calamospora	Pteridophyte							15.81	1.35			2.83	1.52		0.28		0.34				1.2	2.2	0.49
Cibotiumspora	Pteridophyte								1.8	0.65	0.85	1.89	3.54	0.57	1.65		1.37	1.98			2.4	1.57	1.46
C. spp	Pteridophyte		0.65						1.8				0.51			8.37	0.34		0.62
Concavisporites	Pteridophyte												1.01		1.1	0.4						0.31	0.49
Converrucosisporites	Pteridophyte								0.9	0.65		0.31			0.28	1.2	1.03	0.99	0.62			0.31	1.94
Cooksonites variabilis	Pteridophyte		3.23				2	0.93	0.9	0.65		0.31	0.51		0.83	2.39	0.34	0.5			1.5	3.46	3.88
Couperisporites	Pteridophyte											0.63			0.83
Crybelosporites	Pteridophyte																	0.5		0.5
Cyathidites	Pteridophyte				0.9			0.47		0.65	0.85	2.52	1.52		1.1	2.39	0.69		1.85		1.5	1.57	0.49
Cyclogranisporites	Pteridophyte								2.7	2.6	1.28	2.83	0.51		1.65	2.39	2.75	2.48	2.47		2.1	2.52	2.43
Deltoidospora	Pteridophyte		11.61	2.92	0.45	0.87	12	3.26	4.95	12.99	5.13	16.04	30.3	2.59	30.85	8.76	7.9	3.47	8.64	1.01	17.12	27.36	7.28
Densoisporites	Pteridophyte	1.12	1.29						3.6		1.28	0.31			1.1	1.2	0.34	0.99	2.47	0.5	0.6	1.57	7.77
Dictyophyllidites	Pteridophyte											0.63			0.28						1.2	0.31
Dictyotosporites complex	Pteridophyte								0.45		2.99				1.65			0.99	1.23				0.49
Divisisporites	Pteridophyte								0.45							0.8					0.3	0.31
Fixisporites tortus	Pteridophyte								0.45
Foraminisporis wonthaggiensis	Pteridophyte																						0.49
Foveosporites	Pteridophyte		0.65								0.85	1.89			0.28	0.4		0.99	1.23		2.7		0.49
Gleicheniidites	Pteridophyte								0.45	0.65			0.51		0.28	0.8				0.5	0.3
Granulatisporites	Pteridophyte	3.37	4.52	1.46	1.35		2		2.7	0.65	1.28	1.57	2.53		0.55	0.8	1.37	3.47	9.26		5.11	3.46	3.4
Hekousporites bellus	Pteridophyte								0.9		0.43				0.28		0.34		1.23		1.8	0.31	0.97
Heliosporites	Pteridophyte			1.46					2.7		2.14	0.31			0.28						0.3
Hsuisporites multiradiatus	Pteridophyte								0.45												0.6	0.94	0.49
Impardecispora minor	Pteridophyte								0.45
Januasporites sp.	Pteridophyte																0.34
Januasporites	Pteridophyte																0.69
Klukisporites	Pteridophyte						4	0.93	0.45			0.31			0.55	1.2	0.34				3.9	2.83	1.46
Lophotriletes	Pteridophyte		3.23	1.46		0.87			1.35	3.25	0.43	0.94	2.53				5.15		0.62	0.5	0.6	0.94
Lycopodiacidites	Pteridophyte		0.65				2		0.9	1.3		1.26		0.29	0.28	0.8	0.34		0.62		0.3	0.31	2.43
Lycopodiumsporites	Pteridophyte		1.29						2.25	6.49		1.89	3.54	0.57	1.93	1.99	1.72	1.49	3.7	0.5	12.31	2.83	3.88
Maculatisporites	Pteridophyte								0.45								0.34
Neoraistrickia	Pteridophyte																0.34
Osmundacidites	Pteridophyte	1.12	0.65	2.19	0.45	0.87			2.7	1.3	1.71	1.26	0.51	1.44	0.83	1.59	12.37	5.45	0.62	1.01	4.2	7.23	12.14
Plicifera	Pteridophyte							0.93	0.45			0.31											0.49
Polycingulatisporit	Pteridophyte																			0.5
Pterisisporites	Pteridophyte						2	0.47
Punctatisporites	Pteridophyte		0.65	0.73	0.9	0.87	28	39.07	10.36	11.69	39.74	14.78	14.14	0.86	9.64	7.97	2.75	4.46	3.7	1.01	9.31	5.35	1.94
Retusotriletes	Pteridophyte									0.65				0.29
Stereisporites	Pteridophyte			2.19			4	2.33	2.25								0.34	0.5			0.3
Tenuangulasporis	Pteridophyte																0.34						0.49
Todisporites	Pteridophyte		1.29				34	27.44	5.41	0.65	0.43			0.86	1.65			0.5			0.3	0.94	0.97
Toroisporis	Pteridophyte																				0.6	0.31
Undulatisporites	Pteridophyte		0.65						2.25	0.65	0.43	0.63	0.51	0.29	1.65	0.4	0.34		1.23		1.2	1.26
Verrucosisporites	Pteridophyte								1.35	13.64	1.28	1.26	0.51		0.28	0.8		1.49	0.62		1.2	0.31	16.5
Indet.trilete spores	Pteridophyte									1.95	3.85	0.94	3.03	0.86	0.83	3.59	3.78	2.97	2.37	2.51	2.1	2.2	3.4
Abietineaepollenites	Gymnosperm	1.12										0.63	0.51	2.01	0.28			0.99		5.53
Alisporites	Gymnosperm	8.99	1.94	13.14	14.35	18.26		0.47		0.65			2.02	10.06	0.83		5.15	1.49		17.09	0.3	0.63
Araucariacites	Gymnosperm				3.59	2.61			0.45			0.94			0.28		0.69	5.45				0.31
Callialasporites	Gymnosperm									0.65		0.31						0.5
Chasmatosporites	Gymnosperm		1.94	3.65	2.24			0.47	0.45	1.3		2.52	2.53	10.63	0.55	1.2	2.06	0.5	0.62	0.5	0.3	4.4
Classopollis	Gymnosperm	6.74	38.71		23.77	2.61	4		1.35	20.78	3.85	15.09	10.1	2.87	2.48	39.04	2.41	5.45	46.3	3.02	7.51	1.89	0.97
Cedripites	Gymnosperm	2.25			0.45	2.61						0.31		0.57			1.03	0.5		1.01
Concentrisporites	Gymnosperm	3.37			0.45	0.87				0.65		0.31				1.2	2.06					0.31
Cycadopites	Gymnosperm	3.37	3.23	2.19	4.48	2.61		0.47	1.35	1.3	1.71	3.77	4.55	14.37	0.83	0.4	3.44	19.8		1.01	0.6	3.46	0.49
Ephedripites (E.)	Gymnosperm													0.29									0.49
Exesipollenites	Gymnosperm											0.31		0.29		0.4	0.34					0.31
Inaperturopollenites	Gymnosperm		0.65					1.4					2.02		0.28		0.34	13.86	1.23	0.5	0.3	2.2
Jiaohepollis annulatus	Gymnosperm				0.45									0.29
Jugella claribaculata	Gymnosperm														0.28		0.34
J. spp	Gymnosperm															0.4
Monosulcites	Gymnosperm	2.25	3.23	1.46	0.9	5.22		0.47				0.31		12.36			1.03	0.5			0.6	0.31
Parcisporites	Gymnosperm	5.62			0.45	0.87						0.31		1.72						0.5		0.31	0.49
Parvisaccites	Gymnosperm		0.65	1.46	0.45				0.45					1.72	0.28		1.72			2.01		0.31
Perinopollenites	Gymnosperm			1.46	1.79				0.9	0.65		0.94		0.29		0.4		1.49			0.6
Piceaepollenites	Gymnosperm	1.12												1.44						0.5
Pinuspollenites	Gymnosperm	6.74	1.29	5.84	2.69	3.48		0.47	0.45					2.3	0.55		2.75	0.5		4.02	0.3
Podocarpidites	Gymnosperm	11.24	0.65	7.3	2.24	6.09	2		0.45					3.45	1.1		1.37			8.04		0.31
Pristinuspollenites	Gymnosperm	1.12				1.74						0.94		0.86	0.28			0.5
Protopicea	Gymnosperm				0.45
Protopinus	Gymnosperm	2.25		5.84	0.45	5.22						0.63		6.03	0.28					16.58	0.3
Protoconiferus	Gymnosperm	1.12	0.65	0.73	0.9	1.74						0.31		1.15						4.52		0.31
Pseudopicea	Gymnosperm	2.25		18.25	5.83	4.35						0.94		3.16	0.55		0.69	0.5		13.57
Psophosphaera	Gymnosperm	1.12				5.22								0.57		0.4	1.03	3.47		1.01	0.6	1.57
Quadraeculina	Gymnosperm	5.62		2.92	1.79	0.87		0.47				0.31	0.51	0.86	0.55			0.99
Spheripollenites	Gymnosperm	2.25	1.29	0.73	8.07	14.78	2	2.33	3.6	2.6	0.43	1.26		6.32	0.55	3.59	8.59	4.95	4.94		0.3	0.63
Vitreisporites	Gymnosperm	3.37	1.29									0.31		0.29
Indet. Bisacctas	Gymnosperm	21.35	7.1	21.9	17.94	17.39			0.45		0.85	1.89	1.52	6.03	0.55		1.37	1.49		10.05	0.3	0.94
Pollen Percentage		93.26	62.62	86.87	93.73	96.54	8	6.55	9.9	28.58	6.84	32.34	23.76	89.93	10.5	47.03	36.41	62.93	53.09	89.46	12.01	18.2	2.44
Spore Percentage		6.73	37.47	13.14	6.29	3.48	92	93.5	90.05	71.45	93.16	67.59	76.35	10.06	89.63	53.02	63.5	37.2	46.81	10.55	87.96	81.71	97.62
Classopollis Percentage		6.74	38.71	0	23.77	2.61	4	0	1.35	20.78	3.85	15.09	10.1	2.87	2.48	39.04	2.41	5.45	46.3	3.02	7.51	1.89	0.97
Conifers Species Percentage		84.27	52.93	79.57	86.11	88.71	8	5.14	8.1	25.98	5.13	25.43	16.68	51.99	9.12	45.43	29.88	42.13	52.47	87.95	10.51	10.03	1.46
SUM		89	155	137	223	115	50	215	222	154	234	318	198	348	363	251	291	202	162	199	333	318	206
Percentage		99.99	100.09	100.01	100.02	100.02	100	100.05	99.95	100.03	100	99.93	100.11	99.99	100.13	100.05	99.91	100.13	99.9	100.01	99.97	99.91	100.06
		Reference: Reference: Lin, M., 2020. Late Jurassic to Early Cretaceous palynofloras of northern China and Xizang and their paleoenvironmental significances. Doctor dissertation of University of Science and Technology of China.

## Sheet: Lin et al., 2020 04
Table S8 Published statistical results of spores and pollen from Beipiao Basin in the Yanshan Mountains
		06LJSH01	06LJSH03
Stereisporites psilatus	Pteridophyte		0.52
Cibotiumspora sp.	Pteridophyte		0.52
Cicatricosisporites spp.	Pteridophyte	1.67
Cadargasporites sp.	Pteridophyte		0.52
Converrucosisporites sp.	Pteridophyte	0.83
Deltoidospora sp.	Pteridophyte	1.67	2.06
Densoisporites microrugulatus	Pteridophyte		0.52
Lygodioisporites confertus	Pteridophyte	0.83
Pterisisporites sp.	Pteridophyte	0.83
Punctatisporites spp.	Pteridophyte		1.03
Toroisporites longilaesuratus	Pteridophyte		0.52
Abietineaepollenites spp.	Gymnosperm	5.83	14.95
Alisporites spp.	Gymnosperm	30.83	24.74
Araucariacites sp.	Gymnosperm	0.83
Callialasporites spp.	Gymnosperm	1.67	1.03
Cedripites spp.	Gymnosperm		2.58
Chasmatosporites spp.	Gymnosperm	3.33	3.61
Classopollis annulatus	Gymnosperm	0.83	0.52
Classopollis classoides	Gymnosperm	0.83
Cycadopites spp.	Gymnosperm	2.5	4.64
Exesipollenites	Gymnosperm		0.52
Inaperturopollenites sp.	Gymnosperm		0.52
Jiaohepollis spp.	Gymnosperm	1.67	0.52
Parcisporites spp.	Gymnosperm	0.83	1.55
Parvisaccites spp.	Gymnosperm	1.67	2.58
Pinuspollenites spp	Gymnosperm		2.06
Podocarpidites spp.	Gymnosperm	6.67	10.82
Pristinuspollenites spp.	Gymnosperm	0.83	1.55
Protopinus spp.	Gymnosperm	2.5	2.06
Pseudopicea magnifica	Gymnosperm	6.67	2.58
Pseudopicea rotundiformis	Gymnosperm	4.17	4.64
Pseudopicea variabiliformis	Gymnosperm	10	9.28
Quadraeculina spp.	Gymnosperm	1.67	1.03
Rugubivesiculites spp.	Gymnosperm	7.5	2.06
Vitreisporites spp.	Gymnosperm	3.33
Pollen Percentage		94.16	93.84
Spore Percentage		5.83	5.69
Conifers Species Percentage		85	85.59
Classopollis Percentage		1.66	0.52
SUM		99.99	99.53
Reference: Lin, M., Li, J., Peng, J., 2016. Early Cretaceous palynological assemblages from the third member of the Tuchengzi Formation at Sihetun, Beipiao County, western Liaoning Province, Northeast China and their implications Acta Micropalaeontologica Sinica 33, 261-271.

## Sheet: Cui et al., 2020
Table S8 Published statistical results of spores and pollen from Yixian Basin in the Yanshan Mountains
		YW-6	YW-5-S	YW-17-3C	YW-14	YW-20	YW-21
Cicatricosisporites	Pteridophyte	0.91	0.91	0.99		0.99	0.71
Osmundacidites	Pteridophyte	0.34	0.71	0.49	0.97	0.99	0.71
Deltoidospora	Pteridophyte	0.68	0.54	0.25	0.76		0.35
Todisporites	Pteridophyte	0.91	0.71		0.57	0.48	0.35
Lycopodiumsporites	Pteridophyte	0.34		0.74	0.19	0.99	0.98
Aequitriradites	Pteridophyte	0.68	0.91	0.74	0.76	0.33	0.35
Concavissimisporites	Pteridophyte		0.71	0.49	0.38	0.48
Lygodioisporites	Pteridophyte	0.34	0.91	0.74	0.76	0.72	0.71
Leptolepidites	Pteridophyte	0.68	0.71			0.48
Cyathidites	Pteridophyte	0.34	0.91	0.99	0.97	0.16	0.35
Granulatisporites	Pteridophyte		0.54			0.33	0.35
Densoisporites	Pteridophyte	0.91	0.91		0.97	0.72	0.71
Leiotriletes	Pteridophyte	0.34	0.54	0.25		0.48	0.35
Contignisporites	Pteridophyte		0.91		0.38	0.72
Ischyosporites	Pteridophyte	0.34		0.13			0.71
Toroisporites	Pteridophyte	0.17	0.71		0.19	0.48	0.71
Baculatisporites	Pteridophyte		0.71		0.38	0.33	0.71
Foveosporites	Pteridophyte	0.17	0.36	0.49	0.57	0.48	0.35
Palaeoconiferus	Gymnosperm	15.11	1.41	9.94	9.71	8.82	1.42
Protoconiferus	Gymnosperm	10.19	21.32	19.81	19.42	17.64	27.9
Protopicea	Gymnosperm	5.12	6.07	17.82	14.57	13.23	9.31
Protopinus	Gymnosperm	10.19	12.14	14.91	9.71	8.82	9.31
Cedripites	Gymnosperm	10.19	12.14	9.94	9.71	8.82	18.61
Pseudopinus	Gymnosperm	5.12	0.71	2.49		1.96	2.13
Pseudopicea	Gymnosperm	2.33	0.71	2.49	5.59	1.96	0.71
Piceites	Gymnosperm	5.12	0.27	2.49	2.43	8.82	1.42
Pristinuspollenites	Gymnosperm	0.17	0.18	0.49	0.19	4.41
Abiespollenites	Gymnosperm	0.17	0.71	1.98		0.16
Piceaepollenites	Gymnosperm	10.19	9.02	2.49	2.43	8.66	2.13
Pinuspollenites	Gymnosperm	10.19	11.78	4.97	2.43	1.96	9.31
Abietineaepollenites	Gymnosperm	5.12	3.03	2.49	4.86	3.92	2.13
Podocarpidites	Gymnosperm	0.34	3.03				0.71
Ginkgoite	Gymnosperm	0.17			0.19	0.16	0.71
Cycadopites	Gymnosperm	0.68	0.36		0.19	0.33	1.41
Platysaccus	Gymnosperm		0.71	0.25	0.19	0.16	0.71
Quadraeculine	Gymnosperm		0.71				0.35
Psophosphaera	Gymnosperm		0.71	0.13	0.19	0.16	0.18
Protopodocarpus	Gymnosperm	0.68	1.41	0.13
Monosulciles	Gymnosperm					0.16	0.71
Inaperturopollenites	Gymnosperm	0.17	0.18		0.19	0.16	0.7
Classopollis	Gymnosperm	0.17	0.18			0.33
Erlianpollis	Gymnosperm	0.91	1.41	0.25		0.16	0.35
Ephedripites	Gymnosperm		0.36	0.25			0.71
Gnetaccae	Gymnosperm		0.18
Jugella	Gymnosperm			0.25	0.19		0.71
Jiaohepollis	Gymnosperm	0.68		0.51			0.35
Pollen Percentage		93.01	88.73	94.08	92	90.8	91.98
Spore Percentage		7.15	11.7	6.3	7.85	9.16	8.4
Conifers Species Percentage		92.16	87.83	93.58	92	90.15	87.73
Classopollis Percentage		0.17	0.18			0.33
SUM		198	252	263	120	275	202
SUM Percentage		100.16	100.43	100.38	90.04	99.96	100.38
		D18-1C	WJ-2	D18-2C	WJ-6	WJ-13	WJ-21
Cicatricosisporites	Pteridophyte	0.96	1.98	0.69	0.72	0.91	0.97
Osmundacidites	Pteridophyte	0.52	1.49		0.99	0.33	0.32
Deltoidospora	Pteridophyte	0.48	0.99	0.54	0.33	0.68	0.97
Todisporites	Pteridophyte	0.16		0.36	0.72		0.32
Lycopodiumsporites	Pteridophyte	0.64	0.74		0.16	0.34	0.97
Aequitriradites	Pteridophyte	0.48	1.49	0.94	0.99	0.91
Concavissimisporites	Pteridophyte	0.16		0.36	0.48		0.65
Lygodiumsporites	Pteridophyte		0.99	0.54	0.72	0.34	0.32
Cyathidites	Pteridophyte	0.64	0.74	0.36		0.17	0.32
Granulatisporites	Pteridophyte	0.48		0.54	0.33	0.34	0.32
Densoisporites	Pteridophyte	0.96	0.99	0.94	0.72	0.91	0.65
Leiotriletes	Pteridophyte	0.64	0.74	0.19	0.33	0.34	0.32
Contignisporites	Pteridophyte	0.52			0.48
Ischyosporites	Pteridophyte		0.74	0.19		0.17	0.32
Toroisporites	Pteridophyte	0.32		0.36	0.48	0.17	0.65
Baculatisporites	Pteridophyte	0.16	0.35	0.54	0.33	0.17	0.97
Palaeoconiferus	Gymnosperm	1.61	19.81	8.97	4.41	10.18	1.61
Protoconiferus	Gymnosperm	16.12	9.94	13.23	8.82	15.12	24.25
Protopicea	Gymnosperm	8.06	9.94	13.23	13.23	7.16	9.72
Protopinus	Gymnosperm	12.09	14.91	8.97	8.82	10.18	19.44
Cedripites	Gymnosperm	12.09	9.94	9.42	8.82	7.16	3.21
Pseudopinus	Gymnosperm	0.96	2.49	3.61	8.82	7.16	1.61
Pseudopicea	Gymnosperm	0.64	2.49	8.97	1.96	3.41	1.61
Piceites	Gymnosperm	0.32	4.98	3.61	8.82	3.41	3.21
Pristinuspollenites	Gymnosperm	0.48	0.49	4.48		0.17
Abiespollenites	Gymnosperm	3.21	1.98	4.86	8.82	0.68	9.72
Piceaepollenites	Gymnosperm	8.06	2.49	2.43	8.82	10.19	3.21
Pinuspollenites	Gymnosperm	12.09	4.98	3.61	1.96	10.19	9.72
Abietineaepollenites	Gymnosperm	6.42	2.49	2.43	3.92	5.12	1.61
Podocarpidites	Gymnosperm	3.21		1.92	1.96	0.34
Ginkgoite	Gymnosperm	0.32			0.16	0.17
Cycadopites	Gymnosperm	0.64	0.25	0.94	0.33	0.68	1.61
Platysaccus	Gymnosperm	0.32		0.69	0.16	0.17
Quadraeculine	Gymnosperm	0.16	0.13		0.48		0.71
Psophosphaera	Gymnosperm	0.48		0.36
Protopodocarpus	Gymnosperm	1.61			0.16	0.68	0.35
Monosulciles	Gymnosperm	0.96	0.13	0.36	0.33
Classopollis	Gymnosperm			0.18	0.16	0.34
Erlianpollis	Gymnosperm	1.61	0.25	0.18	0.33	0.91	0.35
Ephedripites	Gymnosperm	1.28	0.25	0.36
Gnetaccae	Gymnosperm				0.16
Jugella	Gymnosperm		0.51	0.19	0.48	0.91	0.71
Jiaohepollis	Gymnosperm	0.32	0.51	0.72	0.33
Pollen Percentage		93.06	88.96	93.72	92.26	94.33	92.65
Spore Percentage		7.12	11.24	6.55	7.78	5.78	8.07
Conifers Species Percentage		89.86	87.82	91.87	90.8	92.57	90.33
Classopollis Percentage		0	0	0.18	0.16	0.34	0
SUM		268	287	203	150	150	150
SUM Percentage		100.18	100.2	100.27	100.04	100.11	100.72
Reference:
Cui, Y., 2015. Analysis of palynomorph assemblage and palaeoclimate in the middle part of Yixian Formation, Yixian Basin in western Liaoning Provenance. Doctor dissertation of Northeastern University.
Cui, Y., Gong, E., Wang, T., Guan, C., Zhang, Y., Liang, J., 2015. Palynomorph assemblages and paleoclimate records from the Zhuanchengzi Bed of the Yixian Formation, western Liaoning Province, China. Science China: Earth Sciences 45, 1138-1152.

[truncated: 2 more sheets: Lu et al., 2025, Ying et al., 2025]
