# Supplementary material for: Orogeny and topography influenced Jurassic–Cretaceous terrestrial ecosystem evolution in northeastern Asia
Source: Natl Sci Rev. 2026 Feb 13;13(6):nwag100. doi: 10.1093/nsr/nwag100 (PMC13017735; doi:10.1093/nsr/nwag100)
Supplement: nwag100_Supplemental_Files [file nwag100_supplemental_files.zip › Table S9.xlsx]

## Sheet: SrYLaYb Datasets
No.	Sample Name	Longtitude	Latitude	Location	References	District	Lithology	Age (Ma)	Error (Ma)	SiO2	MgO	Rb	Sr	Rb/Sr	Y	Sr/Y	La	Yb	La/Yb	CN	(La/Yb)CN	Median Sr/Y	STDEV Sr/Y	Median (La/Yb)CN	STDEV (La/Yb)CN	Ave.Age	Ave.Age.Error	Ave.Longtitude	Ave.Latitude
1	14ER9-1	123°36'33"	52°24'09"		Li et al. 2017, JAES	The Erguna Block	Monzoite	246	1	57.37	3.62	110	1017	0.108161	19.3	52.6943	42.1	1.87	22.5134	1.47205	15.2939	51.7112	1.30839	16.5725	0.923966	246	1	123°36'33"	52°24'09"
2	14ER9-2	123°36'33"	52°24'09"		Li et al. 2017, JAES	The Erguna Block	Monzoite	246	1	56.69	3.76	117	977	0.119754	19.5	50.1026	44.4	1.82	24.3956	1.47205	16.5725
3	14ER9-3	123°36'33"	52°24'09"		Li et al. 2017, JAES	The Erguna Block	Monzoite	246	1	56.44	3.8	113	967	0.116856	18.7	51.7112	40.5	1.61	25.1553	1.47205	17.0886
4	15ER9-2	120°55'10"	51°52'44"		Li et al. 2017, JAES	The Erguna Block	MonzoGranite	246	1	62.06	1.64	69.2	807	0.0857497	12.4	65.0806	32.2	1.02	31.5686	1.47205	21.4454	55.6835	6.7781	21.6198	2.53551	246	1	120°55'10"	51°52'44"
5	15ER9-3	120°55'10"	51°52'44"		Li et al. 2017, JAES	The Erguna Block	MonzoGranite	246	1	62.18	1.72	68.1	774	0.0879845	13.9	55.6835	43.5	1.14	38.1579	1.47205	25.9216
6	15ER9-5	120°55'10"	51°52'44"		Li et al. 2017, JAES	The Erguna Block	MonzoGranite	246	1	61.54	1.81	73.9	784	0.0942602	15.1	51.9205	40.1	1.26	31.8254	1.47205	21.6198
7	15ER2-1	120°03'06"	51°00'32"		Li et al. 2017, JAES	The Erguna Block	Quartz Monzoite	240	1	61.97	1.38	76.4	604	0.12649	31.2	19.359	40.1	3.08	13.0195	1.47205	8.84446	19.2447	0.161602	8.83561	0.0125178	240	1	120°03'06"	51°00'32"
8	15ER2-3	120°03'06"	51°00'32"		Li et al. 2017, JAES	The Erguna Block	Quartz Monzoite	240	1	61	1.38	83	572	0.145105	29.9	19.1304	39.5	3.04	12.9934	1.47205	8.82676
9	Mor-20	120°34'49"	51°19'49"		She et al. 2011, Journal of Jilin University	The Erguna Block	Diorite	244.1	4.4	55.53	2.86	83.5	866	0.0964203	29.8	29.0604	37.6	2.53	14.8617	1.47205	10.0959	29.4647	0.571762	10.3203	0.317384	243.2	6.6	120°34'48.5"	51°19'48.5"
10	Mor-31	120°34'48"	51°19'48.3"		She et al. 2011, Journal of Jilin University	The Erguna Block	Diorite	242	5	56.57	3.26	91.8	684	0.134211	22.9	29.869	31.2	2.01	15.5224	1.47205	10.5447
11	KDJ-1	121°48'56.6"	51°24'21.2"		She et al. 2011, Journal of Jilin University	The Erguna Block	Granodiorite	200.8	2	68	1.14	92	302	0.304636	22.7	13.304	23.7	2.51	9.44223	1.47205	6.41435
12	11ER28-1	120°34'47"	51°19'48"		Tang et al., 2016, Doctor dissertation of Jilin University	The Erguna Block	Granites	242	3	61.84	2.33	72.4	673	0.107578	12.7	52.9921	28.3	1	28.3	1.47205	19.2249	46.7671	8.80345	16.9138	3.64976	242	3	120°34'47"	51°19'48"
13	11ER28-3	120°34'47"	51°19'48"		Tang et al., 2016, Doctor dissertation of Jilin University	The Erguna Block	Granites	242	3	57.71	3.64	81.1	622	0.130386	24.4	25.4918	34.3	1.93	17.772	1.47205	12.073
14	11ER28-4	120°34'47"	51°19'48"		Tang et al., 2016, Doctor dissertation of Jilin University	The Erguna Block	Granites	242	3	61.68	2.36	71.9	673	0.106835	16.6	40.5422	36.6	1.47	24.898	1.47205	16.9138
15	11ER15-3	119°41'05"	50°58'38"		Tang et al., 2016, Doctor dissertation of Jilin University	The Erguna Block	Granites	246	1	64.09	1.81	110	661	0.166415	22.8	28.9912	33.5	1.9	17.6316	1.47205	11.9776	30.76	4.29429	14.5409	1.86646	246	1	119°41'05"	50°58'38"
16	11ER16-1	119°41'05"	50°58'38"		Tang et al., 2016, Doctor dissertation of Jilin University	The Erguna Block	Granites	246	1	62.92	2.2	115	539	0.213358	14.8	36.4189	27.6	1.21	22.8099	1.47205	15.4953
17	11ER16-4	119°41'05"	50°58'38"		Tang et al., 2016, Doctor dissertation of Jilin University	The Erguna Block	Granites	246	1	63.71	2.13	121	566	0.213781	17.4	32.5287	29.8	1.26	23.6508	1.47205	16.0666
18	11ER16-9	119°41'05"	50°58'38"		Tang et al., 2016, Doctor dissertation of Jilin University	The Erguna Block	Granites	246	1	54.65	4.71	145	712	0.203652	26.8	26.5672	41.4	2.07	20	1.47205	13.5865
19	11ER5-1	120°05'36"	50°47'29"		Tang et al., 2016, Doctor dissertation of Jilin University	The Erguna Block	Granites	241	1	66.42	1.09	98.6	547	0.180256	10.8	50.6481	33.1	0.93	35.5914	1.47205	24.1781	47.3586	4.95401	27.4079	2.69034	241	1	120°05'36"	50°47'29"
20	11ER5-4	120°05'36"	50°47'29"		Tang et al., 2016, Doctor dissertation of Jilin University	The Erguna Block	Granites	241	1	66.46	1.21	100	535	0.186916	11.6	46.1207	40	0.89	44.9438	1.47205	30.5314
21	11ER5-5	120°05'36"	50°47'29"		Tang et al., 2016, Doctor dissertation of Jilin University	The Erguna Block	Granites	241	1	67.01	1	101	554	0.18231	11.4	48.5965	33.2	0.85	39.0588	1.47205	26.5336
22	11ER5-6	120°05'36"	50°47'29"		Tang et al., 2016, Doctor dissertation of Jilin University	The Erguna Block	Granites	241	1	65.83	1.05	98.5	534	0.184457	13.6	39.2647	40.8	0.98	41.6327	1.47205	28.2821
23	15ER546-1	119°58'	50°48'		Mao et al., 2020, Doctor dissertation of Jilin University	The Erguna Block	Granites	201		59.02	1.94	114	449	0.253898	35	12.8286	38.7	3	12.9	1.47205	8.76329	21.6667	2.47561	8.79726	0.803609	201	6.03	119°58'	50°48'
24	15ER546-3	119°58'	50°48'		Mao et al., 2020, Doctor dissertation of Jilin University	The Erguna Block	Granites	201		61.2	2.31	93.8	513	0.182846	23.8	21.5546	28.6	2.2	13	1.47205	8.83122
25	15ER546-7	119°58'	50°48'		Mao et al., 2020, Doctor dissertation of Jilin University	The Erguna Block	Granites	201		58.74	2.33	93.4	505	0.18495	19.5	25.8974	24.9	1.64	15.1829	1.47205	10.3141
26	15ER546-9	119°58'	50°48'		Mao et al., 2020, Doctor dissertation of Jilin University	The Erguna Block	Granites	201		61.48	2.16	93.9	520	0.180577	24	21.6667	24.1	1.91	12.6178	1.47205	8.57158
27	15ER188-6	120°03'	51°05'		Mao et al., 2020, Doctor dissertation of Jilin University	The Erguna Block	Granites	234		57.09	2.15	88.5	779	0.113607	26	29.9615	157.5	2.65	59.434	1.47205	40.375	47.4635	24.7516	34.1246	8.83935	234	7.02	120°03'	51°05'
28	15ER188-5	120°03'	51°05'		Mao et al., 2020, Doctor dissertation of Jilin University	The Erguna Block	Granites	234		65.04	1.02	97.8	942	0.103822	14.5	64.9655	63.6	1.55	41.0323	1.47205	27.8742
29	15ER186-4	120°03'	51°00'		Mao et al., 2020, Doctor dissertation of Jilin University	The Erguna Block	Granites	253		56.94	1.84	88.8	745	0.119195	38.8	19.201	63.2	3.32	19.0361	1.47205	12.9317	20.8363	4.44184	15.4622	3.93213	253	7.59	120°03'	51°00'
30	15ER186-8	120°03'	51°00'		Mao et al., 2020, Doctor dissertation of Jilin University	The Erguna Block	Granites	253		58.34	1.57	110.5	591	0.186971	26.3	22.4715	61	2.68	22.7612	1.47205	15.4622
31	15ER186-6	120°03'	51°00'		Mao et al., 2020, Doctor dissertation of Jilin University	The Erguna Block	Granites	253		63.7	1.44	87.4	523	0.167113	37.7	13.8727	57.5	3.75	15.3333	1.47205	10.4163
32	14ER53-4				Mao et al., 2020, Doctor dissertation of Jilin University	The Erguna Block	Granites	253		66.76	1.27	130.5	444	0.293919	18.6	23.871	35.9	1.53	23.4641	1.47205	15.9397
33	14ER53-5				Mao et al., 2020, Doctor dissertation of Jilin University	The Erguna Block	Granites	253		65.6	1.57	118.5	619	0.191438	15.5	39.9355	39.5	1.28	30.8594	1.47205	20.9635
34	11ER27-1				Tang et al. 2016, GR	The Erguna Block		206		66.25	1.04	121	485	0.249485	22.2	21.8468	33.2	2.04	16.2745	1.47205	11.0557
35	13ER8-6	121°32′07″	51°40′17″		Tang et al. 2016, GR	The Erguna Block	Gabbro–diorite	204	1	56.06	5.27	27.5	373	0.0737265	28	13.3214	25	2.51	9.96016	1.47205	6.76619	12.6607	0.934391	6.24275	0.740248	204	1	121°32′07″	51°40′17″
36	13ER8-7	121°32′07″	51°40′17″		Tang et al. 2016, GR	The Erguna Block	Gabbro–diorite	204	1	55.48	5.34	21.7	360	0.0602778	30	12	22.9	2.72	8.41912	1.47205	5.71932
37	12ER27-1	121°45′36″	51°34′43″		Tang et al. 2016, GR	The Erguna Block	Granodiorite	197	2	69.98	1.13	38.6	330	0.11697	9.84	33.5366	41.6	0.85	48.9412	1.47205	33.247	29.7528	5.3511	28.8785	6.17794	197	2	121°45′36″	51°34′43″
38	12ER27-3	121°45′36″	51°34′43″		Tang et al. 2016, GR	The Erguna Block	Granodiorite	197	2	68.49	1.03	44.5	335	0.132836	12.9	25.969	45.1	1.25	36.08	1.47205	24.5101
39	13ER21-1	120°57′58″	51°18′42″		Tang et al. 2016, GR	The Erguna Block	Granodiorite	195	1	64.34	1.43	40.8	525	0.0777143	14.2	36.9718	60.4	1.32	45.7576	1.47205	31.0843	31.3161	7.99841	18.1577	18.2809	195	1	120°57′58″	51°18′42″
40	13ER21-5	120°57′58″	51°18′42″		Tang et al. 2016, GR	The Erguna Block	Granodiorite	195	1	57.13	3.9	31.9	544	0.0586397	21.2	25.6604	14.4	1.87	7.70053	1.47205	5.23117
41	1605-1	120°40'	52°05'		Gou et al., 2017, IGR	The Erguna Block	Granodiorite	198	11	64.82	1.31	98	728	0.134615	11.8	61.6949	34	0.82	41.4634	1.47205	28.1671
42	1667-2	123°10'	52°40'		Gou et al., 2017, IGR	The Erguna Block	MonzoGranite	208.5	1.5	60.95	2.08	68.9	415	0.166024	25.1	16.5339	27.3	2.56	10.6641	1.47205	7.24437
43	13TH1-1	125°50'44.1"	52°28'14.22"	Baiyinna Pluton	Sun et al., 2021, Doctor dissertation of Jilin University	The Erguna Block	Granites	196		66.03	1.24	51.2	346	0.147977	30.5	11.3443	29.1	2.72	10.6985	1.47205	7.26778	13.1975	1.7314	8.60836	1.48189	196	5.88	125°50'44.1"	52°28'14.22"
44	13TH1-2	125°50'44.1"	52°28'14.22"	Baiyinna Pluton	Sun et al., 2021, Doctor dissertation of Jilin University	The Erguna Block	Granites	196		65.32	1.26	51.1	359	0.14234	29	12.3793	28.7	2.53	11.3439	1.47205	7.70617
45	13TH1-3	125°50'44.1"	52°28'14.22"	Baiyinna Pluton	Sun et al., 2021, Doctor dissertation of Jilin University	The Erguna Block	Granites	196		66.48	1.11	46.9	360	0.130278	23.6	15.2542	32	2.09	15.311	1.47205	10.4011
46	13TH1-4	125°50'44.1"	52°28'14.22"	Baiyinna Pluton	Sun et al., 2021, Doctor dissertation of Jilin University	The Erguna Block	Granites	196		65.79	1.21	50.8	356	0.142697	25.4	14.0157	32.9	2.35	14	1.47205	9.51055
47	17DX17-1	123°26'00.13"	48°40'23.35"	Shanchahe Pluton	Sun et al., 2021, Doctor dissertation of Jilin University	The Erguna Block	Granites	194		67.38	1.09	69.8	423	0.165012	13.6	31.1029	37.8	1.46	25.8904	1.47205	17.588	26.8235	3.04228	9.03357	0.0962554	194	5.82	123°26'00.13"	48°40'23.35"
48	17DX17-2	123°26'00.13"	48°40'23.35"	Shanchahe Pluton	Sun et al., 2021, Doctor dissertation of Jilin University	The Erguna Block	Granites	194		66.81	1	87.6	456	0.192105	17	26.8235	22.7	1.72	13.1977	1.47205	8.96551
49	17DX17-3	123°26'00.13"	48°40'23.35"	Shanchahe Pluton	Sun et al., 2021, Doctor dissertation of Jilin University	The Erguna Block	Granites	194		66.8	1.16	74.9	464	0.161422	18.4	25.2174	27.6	2.06	13.3981	1.47205	9.10163
50	17DX20-1	124°22'27.74"	50°22'58.88"	Wuchagoucun Pluton	Sun et al., 2021, Doctor dissertation of Jilin University	The Erguna Block	Granites	165		62.32	2.1	79.5	678	0.117257	22.5	30.1333	24.9	2.24	11.1161	1.47205	7.55142	30.1333	2.92884	7.61895	1.93458	165	4.95	124°22'27.74"	50°22'58.88"
51	17DX20-2	124°22'27.74"	50°22'58.88"	Wuchagoucun Pluton	Sun et al., 2021, Doctor dissertation of Jilin University	The Erguna Block	Granites	165		63.1	1.75	107	511	0.209393	19.5	26.2051	20.3	1.81	11.2155	1.47205	7.61895
52	17DX20-3	124°22'27.74"	50°22'58.88"	Wuchagoucun Pluton	Sun et al., 2021, Doctor dissertation of Jilin University	The Erguna Block	Granites	165		63.17	1.94	82.4	661	0.12466	20.7	31.9324	33	2.05	16.0976	1.47205	10.9355
53	12ER35-1	121°33'32"	52°13'11"	Mangui Pluton	Tang et al., 2016, Doctor dissertation of Jilin University	The Erguna Block	Granites	156	2	61.72	2.87	103	837	0.123059	15.4	54.3506	34.4	1.06	32.4528	1.47205	22.046	47.0714	5.2929	20.2422	1.85142	155.3	1.1	121°30'	52°11'
54	12ER35-3	121°33'32"	52°13'11"	Mangui Pluton	Tang et al., 2016, Doctor dissertation of Jilin University	The Erguna Block	Granites	156	2	61.76	2.9	105	812	0.12931	14.9	54.4966	34.4	1.05	32.7619	1.47205	22.256
55	12ER35-4	121°33'32"	52°13'11"	Mangui Pluton	Tang et al., 2016, Doctor dissertation of Jilin University	The Erguna Block	Granites	156	2	60.77	3.25	103	794	0.129723	15.9	49.9371	34.5	1.19	28.9916	1.47205	19.6947
56	12ER35-5	121°33'32"	52°13'11"	Mangui Pluton	Tang et al., 2016, Doctor dissertation of Jilin University	The Erguna Block	Granites	156	2	61.19	3.32	99	806	0.122829	16.3	49.4479	35.8	1.26	28.4127	1.47205	19.3014
57	13ER16-1	121°30'02"	52°09'32"	Mangui Pluton	Tang et al., 2016, Doctor dissertation of Jilin University	The Erguna Block	Granites	155	1	64.38	2.54	108	659	0.163885	14	47.0714	35.5	1.16	30.6034	1.47205	20.7897
58	13ER16-3	121°30'02"	52°09'32"	Mangui Pluton	Tang et al., 2016, Doctor dissertation of Jilin University	The Erguna Block	Granites	155	1	63.79	2.74	119	663	0.179487	15.2	43.6184	38.9	1.23	31.626	1.47205	21.4843
59	13ER18-1	121°28'43"	52°10'57"	Mangui Pluton	Tang et al., 2016, Doctor dissertation of Jilin University	The Erguna Block	Granites	155.5		63.28	2.65	123	624	0.197115	14.8	42.1622	28.3	1.1	25.7273	1.47205	17.4772
60	13ER18-2	121°28'43"	52°10'57"	Mangui Pluton	Tang et al., 2016, Doctor dissertation of Jilin University	The Erguna Block	Granites	155.5		64.86	2.41	122	627	0.194577	15	41.8	29.8	1.14	26.1404	1.47205	17.7578
61	13ER18-3	121°28'43"	52°10'57"	Mangui Pluton	Tang et al., 2016, Doctor dissertation of Jilin University	The Erguna Block	Granites	155.5		62.84	2.84	117	650	0.18	15.9	40.8805	27.8	1.36	20.4412	1.47205	13.8862
62	18X20-2	123°45'03''	51°38'41''		Mao et al. 2020, Mineral	The Erguna Block	MonzoGranite	162	3	65.97	1.24	43.4	884	0.049095	9.6	92.0833	29.9	0.96	31.1458	1.47205	21.1581	94.5972	3.55518	21.7958	0.90183	162	3	123°45'03''	51°38'41''
63	18X20-1	123°45'03''	51°38'41''		Mao et al. 2020, Mineral	The Erguna Block	MonzoGranite	162	3	65.94	1.24	47.1	874	0.0538902	9	97.1111	28.4	0.86	33.0233	1.47205	22.4335
64	14ER495-2	120°17'07''	50°39'18''		Mao et al. 2020, Mineral	The Erguna Block	MonzoGranite	177	2	65.86	1.96	83	435	0.190805	16.2	26.8519	22.6	1.62	13.9506	1.47205	9.47701	25.8561	1.40821	8.26365	1.71594	177	2	120°17'07''	50°39'18''
65	14ER495-1	120°17'07''	50°39'18''		Mao et al. 2020, Mineral	The Erguna Block	MonzoGranite	177	2	65.34	2.13	87.8	445	0.197303	17.9	24.8603	19.2	1.85	10.3784	1.47205	7.05029
66	12ER25-1	121°31'52"	51°25'56"		Wang et al., 2015, Lithos	The Erguna Block	Andesite	186	3	63.05	3.27	49.3	660	0.074697	26.8	24.6269	26.6	2.56	10.3906	1.47205	7.05861	22.963	2.37608	7.68417	0.743398	186	3	121°31'52"	51°25'56"
67	12ER25-2	121°31'52"	51°25'56"		Wang et al., 2015, Lithos	The Erguna Block	Andesite	186	3	63.45	3.35	36.1	558	0.0646953	24.3	22.963	27.6	2.44	11.3115	1.47205	7.68417
68	12ER25-3	121°31'52"	51°25'56"		Wang et al., 2015, Lithos	The Erguna Block	Andesite	186	3	54.5	4.36	57	664	0.0858434	33.3	19.9399	40.1	3.19	12.5705	1.47205	8.53948
69	M073-1				Zhao et al. 2011, Journal of Jilin University	The Erguna Block	Andesite	163	1	58.37	3.05	102	715	0.142657	26	27.5	54.4	2.55	21.3333	1.47205	14.4923	33.4921	8.47406	16.32	2.58477	163.5	1.4	116°40′49.9″	49°36′10.9″
70	M133-1	116°40′49.9″	49°36′10.9″		Zhao et al. 2011, Journal of Jilin University	The Erguna Block	Basalt	164	1	54.6	1.64	59.3	995	0.059598	25.2	39.4841	56.1	2.1	26.7143	1.47205	18.1477
71	BeiD5-2	119°	49°20'	Hailar Basin	Zheng et al., 2019, Tectonics	The Erguna Block	Trachydacite	166	2	62.69	1	78.11	587.1	0.133044	10.44	56.2356	31.65	0.94	33.6702	1.47205	22.873	56.7391	1.81653	21.6136	0.802191	166	2	119°	49°20'
72	BeiD5-3	119°	49°20'	Hailar Basin	Zheng et al., 2019, Tectonics	The Erguna Block	Trachydacite	166	2	62.39	1	80.03	598.9	0.133628	10.57	56.6604	31.78	1.01	31.4653	1.47205	21.3752
73	BeiD5-4	119°	49°20'	Hailar Basin	Zheng et al., 2019, Tectonics	The Erguna Block	Trachydacite	166	2	62.65	1.01	78.06	589.2	0.132485	10.37	56.8177	31.18	0.98	31.8163	1.47205	21.6136
74	BeiD5-5	119°	49°20'	Hailar Basin	Zheng et al., 2019, Tectonics	The Erguna Block	Trachydacite	166	2	62.21	0.97	78.95	587.6	0.13436	10.16	57.8346	31.13	1.02	30.5196	1.47205	20.7327
75	BeiD5-6	119°	49°20'	Hailar Basin	Zheng et al., 2019, Tectonics	The Erguna Block	Trachydacite	166	2	62.48	1	77.59	576	0.134705	10.2	56.4706	30.9	0.95	32.5263	1.47205	22.0959
76	GW060	119°	49°20'	Hailar Basin	Zheng et al., 2019, Tectonics	The Erguna Block	Trachyandesite	165	5	58.57	1.59	90.92	877.2	0.103648	14.37	61.0438	58.84	1.12	52.5357	1.47205	35.6888
77	RZ4714	119°20'	49°48'		Li et al., 2022, Mineral	The Erguna Block	Rhyolite	132	2	61.68	1.66	33.3	747	0.0445783	10.7	69.8131	23.12	1.06	21.8113	1.47205	14.817	70.2309	0.590951	16.1548	1.89197	129.9	3.3	119°24'	49°44'30"
78	RZ4773	119°28'	49°41.5'		Li et al., 2022, Mineral	The Erguna Block	Rhyolite	125	3	61.84	1.57	55	686	0.0801749	9.71	70.6488	24.72	0.96	25.75	1.47205	17.4926
79	HLR-11	120°30'	49°10'		Fan et al. 2003, Journal of Volcaology and Geothermal Research	The Erguna Block	TrachyAndesites	129.5	2	56.82	3.81	45.59	1095	0.0416347	15.59	70.2373	30.76	1.44	21.3611	1.47205	14.5111	70.2373	2.29189	14.0553	0.571397	129.5	2	120°30'	49°10'
80	HLR-13	120°30'	49°10'		Fan et al. 2003, Journal of Volcaology and Geothermal Research	The Erguna Block	TrachyAndesites	129.5	2	55.74	2.5	40.08	1060	0.0378113	14.88	71.2366	29.38	1.42	20.6901	1.47205	14.0553
81	HLR-19	120°30'	49°10'		Fan et al. 2003, Journal of Volcaology and Geothermal Research	The Erguna Block	TrachyAndesites	129.5	2	54.86	2.59	38.08	1023	0.0372239	15.3	66.8627	28.55	1.45	19.6897	1.47205	13.3757
82	EG-19	121°20'	49°50'		Fan et al. 2003, Journal of Volcaology and Geothermal Research	The Erguna Block	TrachyAndesites	126.1	2	55.22	1.45	45.18	1143	0.0395276	19.15	59.6867	63.41	1.47	43.1361	1.47205	29.3034	57.3773	5.09588	26.7536	2.33041	126.1	2	121°20'	49°50'
83	EG-20	121°20'	49°50'		Fan et al. 2003, Journal of Volcaology and Geothermal Research	The Erguna Block	TrachyAndesites	126.1	2	56.12	2.27	51.81	1019	0.050844	17.96	56.7372	57.03	1.52	37.5197	1.47205	25.4881
84	EG-21	121°20'	49°50'		Fan et al. 2003, Journal of Volcaology and Geothermal Research	The Erguna Block	TrachyAndesites	126.1	2	55.82	1.82	55.72	1071	0.0520261	18.46	58.0173	59.9	1.51	39.6689	1.47205	26.9481
85	EG-24	121°20'	49°50'		Fan et al. 2003, Journal of Volcaology and Geothermal Research	The Erguna Block	TrachyAndesites	126.1	2	56.68	1.77	48.26	1379	0.0349964	16.84	81.8884	58.68	1.49	39.3826	1.47205	26.7536
86	EG-34	121°20'	49°50'		Fan et al. 2003, Journal of Volcaology and Geothermal Research	The Erguna Block	TrachyAndesites	126.1	2	57.6	1.68	47.31	770	0.0614416	15.96	48.2456	44.2	1.31	33.7405	1.47205	22.9207
87	GH-5	122°05'	50°20'		Fan et al. 2003, Journal of Volcaology and Geothermal Research	The Erguna Block	Trachytes	126.1	2	63.26	1.18	29.81	1467	0.0203204	18.77	78.1566	27.21	2.12	12.8349	1.47205	8.71908	30.4929	0.535774	8.72525	0.332002	126.7	2	122°05'	50°20'
88	GH-10	122°05'	50°20'		Fan et al. 2003, Journal of Volcaology and Geothermal Research	The Erguna Block	Trachytes	126.9	2	65.68	1.18	107.5	533	0.201689	17.69	30.13	26.74	2.08	12.8558	1.47205	8.73325
89	GH-16	122°05'	50°20'		Fan et al. 2003, Journal of Volcaology and Geothermal Research	The Erguna Block	Trachytes	126.9	2	63.4	1.27	93.17	538.2	0.173114	17.65	30.4929	27.12	2.11	12.8531	1.47205	8.73142
90	GH-28	122°05'	50°20'		Fan et al. 2003, Journal of Volcaology and Geothermal Research	The Erguna Block	Trachytes	126.9	2	60.96	1.27	73.58	608.1	0.121	19.5	31.1846	23.86	2.01	11.8706	1.47205	8.06403
91	SPM13TC8	124°43'31"	51°54'29"		Xu et al. 2017, China University of GeoSciences	The Erguna Block	Diorite	123.4	0.9	59.72	2	103	899	0.114572	18.6	48.3333	28.3	2.26	12.5221	1.47205	8.50659	60.5702	17.3055	9.97393	2.07513	123.4	0.9	124°43'31"	51°54'29"
92	SPM13TC19	124°43'31"	51°54'29"		Xu et al. 2017, China University of GeoSciences	The Erguna Block	Diorite	123.4	0.9	57.4	2.06	81.1	1245	0.0651406	17.1	72.807	32	1.9	16.8421	1.47205	11.4413
93	SPM14TC92	124°40'	51°48'		Xu et al. 2017, China University of GeoSciences	The Erguna Block	Diorite	122	22	58.89	2.14	66.8	1172	0.0569966	19.6	59.7959	28.1	2.45	11.4694	1.47205	7.79144	54.5685	7.92812	10.5222	1.59296	122	3.66	124°40'	51°48'
94	SPM14TC66	124°40'	51°48'		Xu et al. 2017, China University of GeoSciences	The Erguna Block	Diorite	122	22	58.38	2.58	99.6	1075	0.0926512	19.7	54.5685	28.5	1.84	15.4891	1.47205	10.5222
95	SPM14TC86	124°40'	51°48'		Xu et al. 2017, China University of GeoSciences	The Erguna Block	Diorite	122	22	59.28	2.3	80.3	933	0.0860665	21.1	44.218	32.7	2.1	15.5714	1.47205	10.5781
96	LS410D2012	124°32'	51°57.5'		Xu et al. 2017, China University of GeoSciences	The Erguna Block	Diorite	122	22	65.43	1.56	187	389	0.48072	13.4	29.0299	38.9	1.46	26.6438	1.47205	18.0998
97	SPM7-1-1	124°32'	51°45.5'		Xu et al. 2017, China University of GeoSciences	The Erguna Block	Diorite	122	22	58.41	2.55	76.4	612	0.124837	14	43.7143	71.7	8.74	8.20366	1.47205	5.57295	30.0819	19.2791	9.29668	5.26614	122	3.66	124°32'	51°45.5'
98	SPM7-2-2	124°32'	51°45.5'		Xu et al. 2017, China University of GeoSciences	The Erguna Block	Diorite	122	22	62.82	1.15	92.8	505	0.183762	30.7	16.4495	57.5	3	19.1667	1.47205	13.0204
99	ER3-3	120°15'00.6"	50°19'57.4"		Xu et al., 2011, Geological Bulletin of China	The Erguna Block	Andesite	125	3	55.33	3.78	54.3	953	0.056978	18.3	52.0765	36	1.36	26.4706	1.47205	17.9821
100	ER1-4	120°06'50.4"	49°59'56.6"		Xu et al., 2011, Geological Bulletin of China	The Erguna Block	Andesite	128		55.99	2.75	75.3	668	0.112725	32.9	20.304	27.4	2.35	11.6596	1.47205	7.92064
101	ER5-1	120°00'53.5"	50°26'01.4"		Xu et al., 2011, Geological Bulletin of China	The Erguna Block	Andesite	114	3	58.37	1.63	75.1	866	0.0867206	27.2	31.8382	88.2	1.85	47.6757	1.47205	32.3873	30.9191	1.29983	32.6915	0.43028	114	3	120°00'53.5"	50°26'01.4"
102	ER5-2	120°00'53.5"	50°26'01.4"		Xu et al., 2011, Geological Bulletin of China	The Erguna Block	Andesite	114	3	57.97	1.33	78.2	813	0.096187	27.1	30	88.4	1.82	48.5714	1.47205	32.9958
103	DJ10-8	118°15'46.5"	43°35'35.4"	Baiyiuoer area	Jiang et al. 2012, Acta Petrologica Sinica	The Great Xing'an Range	Andesite	252	1.8	59.62	5.9	72.7	590	0.12322	16.1	36.646	18.7	1.6	11.6875	1.47205	7.93961	39.0965	2.71641	8.35776	0.361934	245.5	5.1672	118°37'	43°55'
104	DJ10-9	118°15'46.5"	43°35'35.4"	Baiyiuoer area	Jiang et al. 2012, Acta Petrologica Sinica	The Great Xing'an Range	Andesite	252	1.8	60.5	5.18	70.8	636	0.111321	17.1	37.193	20.3	1.65	12.303	1.47205	8.35776
105	BY13-11	118°50'	44°15'	Baiyiuoer area	Jiang et al., 2017, JAES	The Great Xing'an Range	Granodiorite	243	1	66.12	2.06	102	564	0.180851	13.4	42.0896	18.1	1.27	14.252	1.47205	9.68172
106	BY13-44-1-2	118°50'	44°15'	Baiyiuoer area	Jiang et al., 2017, JAES	The Great Xing'an Range	Granodiorite	243	1	64.16	2.62	69.4	416	0.166827	19.7	21.1168	21.8	1.71	12.7485	1.47205	8.6604
107	BY13-12-2	118°50'	44°15'	Baiyiuoer area	Jiang et al., 2017, JAES	The Great Xing'an Range	Granodiorite	243	1	61.69	2.59	96.9	492	0.196951	12	41	24.1	1.2	20.0833	1.47205	13.6431
108	10XD562-A	118°50'18.4"	43°53'48.6"	Baiyiuoer area	Liu et al. 2016, Acta Petrologica Sinica	The Great Xing'an Range	Granodiorite	240	2	68.71	1.21	31.3	611	0.0512275	7.13	85.6942	16.3	0.6	27.1667	1.47205	18.455
109	10XD347-A	117°19'47.5"	45°06'20.9"	Dogwuzhumuqiqi	Liu et al. 2016, Acta Petrologica Sinica	The Great Xing'an Range	Granodiorite	244	2	68.77	1.45	78.7	460	0.171087	10.5	43.8095	17.9	0.9	19.8889	1.47205	13.511	40.3867	2.06907	13.511	0.919137	244	0	117°19'47.5"	45°06'20.9"
110	10XD347-A2	117°19'47.5"	45°06'20.9"	Dogwuzhumuqiqi	Liu et al. 2016, Acta Petrologica Sinica	The Great Xing'an Range	Granodiorite	244	2	68.65	1.53	80.4	477	0.168553	11.9	40.084	19.2	1.08	17.7778	1.47205	12.0769
111	10XD348-A	117°19'47.5"	45°06'20.9"	Dogwuzhumuqiqi	Liu et al. 2016, Acta Petrologica Sinica	The Great Xing'an Range	Granite	244	2	64.57	2.36	141	731	0.192886	18.1	40.3867	33.9	1.67	20.2994	1.47205	13.7899
112	Z11-34	122°38'21"	47°35'00"	Moguoqi	Xu et al. 2013, Acta Geologica Sinica	The Great Xing'an Range	Granite	230.2	1.3	62.65	2.26	84.8	638	0.132915	13.2	48.3333	32	1.3	24.6154	1.47205	16.7219	55.2835	6.8018	17.9278	3.91443	225.68	5.76383	122°25'	47°29'
113	B6002-2	122°19′45″	47°23′42″	Moguoqi	Xu et al. 2018, GJR	The Great Xing'an Range	Andesite	218	18	59.9	2.84	48.2	604	0.0798013	17.2	35.1163	44.6	1.69	26.3905	1.47205	17.9278
114	B1102-1	122°17′15″	47°33′59″	Moguoqi	Xu et al. 2018, GJR	The Great Xing'an Range	Andesite	218	18	62.9	2.04	90.5	1000	0.0905	11.6	86.2069	33.5	0.99	33.8384	1.47205	22.9873
115	B2068-1	122°22′18″	47°26′58″	Moguoqi	Xu et al. 2018, GJR	The Great Xing'an Range	Dacite	218	18	63	2.46	91.1	916	0.0994541	16	57.25	40.2	1.56	25.7692	1.47205	17.5057
116	B1101-1	122°17′02″	47°34′22″	Moguoqi	Xu et al. 2018, GJR	The Great Xing'an Range	Dacite	218	18	63.1	2.13	61.9	875	0.0707429	11.4	76.7544	31.9	0.92	34.6739	1.47205	23.5549
117	Z11-47	122°13′25″	47°33′37″	Moguoqi	Xu et al. 2018, GJR	The Great Xing'an Range	Dacite	233	1.7	65.96	2.2	45.25	780	0.0580128	12.12	64.3564	29.99	1.03	29.1165	1.47205	19.7796
118	Z11-45	122°12′04″	47°31′50″	Moguoqi	Xu et al. 2018, GJR	The Great Xing'an Range	Dacite	230	0.83	68.72	1.2	97.65	574.3	0.170033	12.72	45.1494	35.72	1.39	25.6978	1.47205	17.4572
119	16ZL18-1	122°28'12"	47°32'11"	Moguoqi	Tang et al. 2018, Island Arc	The Great Xing'an Range	Dacite	228	2	63.39	2.43	63.4	630	0.100635	11.3	55.7522	32.2	0.96	33.5417	1.47205	22.7857
120	16ZL18-2	122°28'12"	47°32'11"	Moguoqi	Tang et al. 2018, Island Arc	The Great Xing'an Range	TrachyAndesite	228	2	56.52	3.41	24.4	740	0.032973	13.5	54.8148	40.1	1.07	37.4766	1.47205	25.4588
121	16ZL18-3	122°28'12"	47°32'11"	Moguoqi	Tang et al. 2018, Island Arc	The Great Xing'an Range	Dacite	228	2	65.33	2.1	48.9	617	0.0792545	9.9	62.3232	28.7	0.78	36.7949	1.47205	24.9957
122	16ZL18-4	122°28'12"	47°32'11"	Moguoqi	Tang et al. 2018, Island Arc	The Great Xing'an Range	Dacite	228	2	64.46	2.2	75.2	633	0.118799	10.2	62.0588	29.7	0.99	30	1.47205	20.3798
123	16ZL19-1	122°34'	47°34'	Moguoqi	Tang et al. 2018, Island Arc	The Great Xing'an Range	Dacite	218	18	64.91	1.18	94.6	685	0.138102	21.1	32.4645	40.4	2.02	20	1.47205	13.5865
124	16ZL36-1	122°18'58"	47°31'55"	Moguoqi	Tang et al. 2018, Island Arc	The Great Xing'an Range	Andesite	230	3	58.12	3.79	60.8	878	0.0692483	18.7	46.9519	34.9	1.53	22.8105	1.47205	15.4957
125	16ZL36-2	122°18'58"	47°31'55"	Moguoqi	Tang et al. 2018, Island Arc	The Great Xing'an Range	Andesite	230	3	58.93	3.5	61.9	954	0.0648847	18.6	51.2903	34.4	1.57	21.9108	1.47205	14.8846
126	16ZL36-3	122°18'58"	47°31'55"	Moguoqi	Tang et al. 2018, Island Arc	The Great Xing'an Range	Andesite	230	3	67.15	2.05	80.7	444	0.181757	14.3	31.049	26.1	1.17	22.3077	1.47205	15.1542
127	13GW275	123°10'17.7"	48°36'30.6"	Chabaqi	Yang et al. 2016, JAES	The Great Xing'an Range	Quartz diorite	210	2	62.97	2.47	48.4	845	0.0572781	17.6	48.0114	24.3	1.82	13.3516	1.47205	9.07011	56.2213	11.6105	8.72866	0.482892	210	2	123°10'17.7"	48°36'30.6"
128	13GW273	123°10'17.7"	48°36'30.6"	Chabaqi	Yang et al. 2016, JAES	The Great Xing'an Range	Quartz diorite	210	2	63.07	1.94	48.6	1076	0.0451673	16.7	64.4311	22.1	1.79	12.3464	1.47205	8.3872
129	GW05064	126°08'24.9"	52°31'50.3"	Zhengqicun	Sui et al. 2007, Acta Petrological Sinica	The Great Xing'an Range	Granite	190	1	65.58	1.74	50.4	303	0.166337	22.2	13.6486	24.6	2.6	9.46154	1.47205	6.42746	14.7815	1.60213	7.89124	2.07009	189.5	0.707107	126°08'24.9"	52°31'50.3"
130	GW05133			Shandaokan	Sui et al. 2007, Acta Petrological Sinica	The Great Xing'an Range	Granite	189	1	64.96	1.93	74.8	409	0.182885	25.7	15.9144	40.9	2.97	13.771	1.47205	9.35502
131	GW05085	126°12'46"	52°00'23.2"	Xinghua	Sui et al. 2007, Acta Petrological Sinica	The Great Xing'an Range	Granite	178	1	69.164	1.13	107	589	0.181664	10.1	58.3168	26.1	0.96	27.1875	1.47205	18.4692	47.9406	9.21704	12.3012	5.06804	174.5	4.04145	126°26'30"	51°30'
132	GW05088	126°12'46"	52°00'23.2"	Xinghua	Sui et al. 2007, Acta Petrological Sinica	The Great Xing'an Range	Granite	178	1	68.07	1.7	88.9	555	0.16018	10.4	53.3654	27.8	1.28	21.7188	1.47205	14.7541
133	GW05130	127°04'59.5"	50°53'40.8"	Heihuashan	Sui et al. 2007, Acta Petrological Sinica	The Great Xing'an Range	Granite	171	2	59.36	2.79	41.8	676	0.0618343	15.9	42.5157	24.5	1.69	14.497	1.47205	9.84821
134	GW05129	127°04'59.5"	50°53'40.8"	Heihuashan	Sui et al. 2007, Acta Petrological Sinica	The Great Xing'an Range	Granite	171	2	59.21	3.09	43.6	655	0.0665649	17	38.5294	19.4	1.86	10.4301	1.47205	7.08544
135	16ER43-4	125°39'12"	50°22'59"	Duobaoshan	Li et al. 2018, Lithos	The Great Xing'an Range	Granodiorite	174	1	66.02	1.68	68.5	478	0.143305	13.8	34.6377	17.4	1.33	13.0827	1.47205	8.88741	30.4748	3.93098	11.7089	2.18384	175.986	1.00157	125°43'	50°19'
136	16ER43-5	125°39'12"	50°22'59"	Duobaoshan	Li et al. 2018, Lithos	The Great Xing'an Range	Granodiorite	174	1	66.26	1.64	65.8	482	0.136515	12.5	38.56	17.3	1.25	13.84	1.47205	9.40186
137	SK45	125°39'	50°23'	Duobaoshan	Deng et al.2018, Lithos	The Great Xing'an Range	Granodiorite	177	1	65.77	1.78	72	444	0.162162	13.8	32.1739	25.3	1.34	18.8806	1.47205	12.8261
138	SK46	125°39'	50°23'	Duobaoshan	Deng et al.2018, Lithos	The Great Xing'an Range	Granodiorite	177	1	65.73	1.74	73	471	0.154989	16.7	28.2036	24.6	1.58	15.5696	1.47205	10.5768
139	SK48	125°39'	50°23'	Duobaoshan	Deng et al.2018, Lithos	The Great Xing'an Range	Granodiorite	177	1	65.92	1.69	69	474	0.14557	17.1	27.7193	24.8	1.51	16.4238	1.47205	11.1571
140	SK73	125°39'	50°23'	Duobaoshan	Deng et al.2018, Lithos	The Great Xing'an Range	Granodiorite	177	1	66.46	1.63	63	406	0.155172	14	29	24.7	1.51	16.3576	1.47205	11.1121
141	SK74	125°39'	50°23'	Duobaoshan	Deng et al.2018, Lithos	The Great Xing'an Range	Granodiorite	177	1	66.64	1.59	68	384	0.177083	15.9	24.1509	23.2	1.58	14.6835	1.47205	9.9749
142	SK75	125°39'	50°23'	Duobaoshan	Deng et al.2018, Lithos	The Great Xing'an Range	Granodiorite	177	1	65.8	1.83	75	467	0.1606	15.4	30.3247	24.9	1.61	15.4658	1.47205	10.5063
143	SK76	125°39'	50°23'	Duobaoshan	Deng et al.2018, Lithos	The Great Xing'an Range	Granodiorite	177	1	66.65	1.77	73	411	0.177616	15.1	27.2185	23.6	1.59	14.8428	1.47205	10.0831
144	SK77	125°39'	50°23'	Duobaoshan	Deng et al.2018, Lithos	The Great Xing'an Range	Granodiorite	177	1	67.33	1.29	62	387	0.160207	12.2	31.7213	22.9	1.24	18.4677	1.47205	12.5456
145	SKG-2-2	125°39'20"	50°22'59"	Duobaoshan	Hao et al. 2015, JAES	The Great Xing'an Range	Granodiorite	176.1	0.3	65.8	1.68	32.56	351.89	0.0925289	10.01	35.1538	13.07	0.75	17.4267	1.47205	11.8384
146	SKG-2-3	125°39'20"	50°22'59"	Duobaoshan	Hao et al. 2015, JAES	The Great Xing'an Range	Granodiorite	176.1	0.3	65.66	1.59	29.48	308.89	0.0954385	11.03	28.0045	19.71	0.78	25.2692	1.47205	17.166
147	SKG-2-4	125°39'20"	50°22'59"	Duobaoshan	Hao et al. 2015, JAES	The Great Xing'an Range	Granodiorite	176.1	0.3	65.37	1.56	31.23	347.5	0.0898705	12.31	28.2291	15	0.88	17.0455	1.47205	11.5794
148	SKG-2-5	125°39'20"	50°22'59"	Duobaoshan	Hao et al. 2015, JAES	The Great Xing'an Range	Granodiorite	176.1	0.3	64.98	1.63	51.84	311.9	0.166207	8.86	35.2032	12.77	0.61	20.9344	1.47205	14.2213
149	SKG-2-6	125°39'20"	50°22'59"	Duobaoshan	Hao et al. 2015, JAES	The Great Xing'an Range	Granodiorite	176.1	0.3	66.32	1.57	25.54	321.18	0.0795193	9.89	32.4752	13.11	0.65	20.1692	1.47205	13.7015
150	SKG-2-7	125°39'20"	50°22'59"	Duobaoshan	Hao et al. 2015, JAES	The Great Xing'an Range	Granodiorite	176.1	0.3	66.27	1.64	36.25	362.09	0.100113	13.16	27.5144	15.76	1.02	15.451	1.47205	10.4962
151	SKG-2-8	125°39'20"	50°22'59"	Duobaoshan	Hao et al. 2015, JAES	The Great Xing'an Range	Granodiorite	176.1	0.3	66.85	1.5	52.31	413.26	0.126579	11.56	35.7491	17.29	0.86	20.1047	1.47205	13.6576
152	GSKG-1	125°47'	50°15'	Duobaoshan	Cai et al., 2021, Geoscience Frotiners	The Great Xing'an Range	Granodiorite	175	1	70.71	1.2	90.7	375	0.241867	12.7	29.5276	30	1.28	23.4375	1.47205	15.9217
153	GSKG-2	125°47'	50°15'	Duobaoshan	Cai et al., 2021, Geoscience Frotiners	The Great Xing'an Range	Granodiorite	175	1	68.66	1.14	75.7	451	0.167849	11.5	39.2174	26.6	1.26	21.1111	1.47205	14.3413
154	GSKG-3	125°47'	50°15'	Duobaoshan	Cai et al., 2021, Geoscience Frotiners	The Great Xing'an Range	Granodiorite	175	1	67.19	1.52	66.6	460	0.144783	16.5	27.8788	22.4	1.65	13.5758	1.47205	9.22235
155	GSKG-4	125°47'	50°15'	Duobaoshan	Cai et al., 2021, Geoscience Frotiners	The Great Xing'an Range	Granodiorite	175	1	69.01	1.32	82.1	392	0.209439	12.8	30.625	24.5	1.35	18.1481	1.47205	12.3285
156	GSKG-5	125°47'	50°15'	Duobaoshan	Cai et al., 2021, Geoscience Frotiners	The Great Xing'an Range	Granodiorite	175	1	67.92	1.45	79.1	445	0.177753	14.1	31.5603	27.9	1.47	18.9796	1.47205	12.8933
157	GDBS-2-1	125°47'	50°15'	Duobaoshan	Cai et al., 2021, Geoscience Frotiners	The Great Xing'an Range	Granodiorite	128	1	65.99	1.45	35.2	451	0.0780488	11.3	39.9115	17.4	1.22	14.2623	1.47205	9.68874	39.9115	4.73226	9.17089	0.474602	128	0	125°47'	50°15'
158	GDBS-2-2	125°47'	50°15'	Duobaoshan	Cai et al., 2021, Geoscience Frotiners	The Great Xing'an Range	Granodiorite	128	1	64.78	1.27	29.2	501	0.0582834	11.6	43.1897	17.6	1.27	13.8583	1.47205	9.41427
159	GDBS-2-3	125°47'	50°15'	Duobaoshan	Cai et al., 2021, Geoscience Frotiners	The Great Xing'an Range	Granodiorite	128	1	65.79	1.96	44.9	334	0.134431	10.3	32.4272	13.5	1.09	12.3853	1.47205	8.41366
160	GDBS-2-4	125°47'	50°15'	Duobaoshan	Cai et al., 2021, Geoscience Frotiners	The Great Xing'an Range	Granodiorite	128	1	65.55	1.86	31.2	397	0.0785894	10.8	36.7593	15.5	1.15	13.4783	1.47205	9.15612
161	GDBS-2-5	125°47'	50°15'	Duobaoshan	Cai et al., 2021, Geoscience Frotiners	The Great Xing'an Range	Granodiorite	128	1	64.97	1.32	40.1	482	0.083195	11	43.8182	16.2	1.2	13.5	1.47205	9.17089
162	05MZL06	116°30'	47°30'	Manzhouli	Ying et al. 2010, It J Earth Sci	The Great Xing'an Range	Basaltic Andesite	149.5	1.7	59.6	2.57	63.8	745	0.0856376	11.8	63.1356	40.8	0.97	42.0619	1.47205	28.5737	25.5147	0.975638	15.8409	0.490294	151	1.29099	116°30'	47°30'
163	05MZL08	116°30'	47°30'	Manzhouli	Ying et al. 2010, It J Earth Sci	The Great Xing'an Range	Basaltic Andesite	150.5	2.7	56.7	3.8	81	690	0.117391	25.5	27.0588	50.3	2.24	22.4554	1.47205	15.2545
164	05MZL09	116°30'	47°30'	Manzhouli	Ying et al. 2010, It J Earth Sci	The Great Xing'an Range	Basaltic Andesite	151.5	3.7	56.2	3.21	81.7	694	0.117723	27.2	25.5147	51.6	2.16	23.8889	1.47205	16.2283
165	05MZL011	116°30'	47°30'	Manzhouli	Ying et al. 2010, It J Earth Sci	The Great Xing'an Range	Basaltic Andesite	152.5	4.7	57	3.71	79.7	697	0.114347	27.6	25.2536	52.7	2.26	23.3186	1.47205	15.8409
166	ERBY04-2	123°30'	50°30'	Genhe	Ying et al. 2010, It J Earth Sci	The Great Xing'an Range	Basaltic Andesite	123.8	1.3	55.6	4.21	71.4	858	0.0832168	17.4	49.3103	59.4	1.41	42.1277	1.47205	28.6184	42.7011	5.64586	27.0793	0.943581	123.8	1.3	123°30'	50°30'
167	ERBY04-3	123°30'	50°30'	Genhe	Ying et al. 2010, It J Earth Sci	The Great Xing'an Range	Basaltic Andesite	123.8	1.3	55.2	3.31	75.7	693	0.109235	18.2	38.0769	59.8	1.51	39.6026	1.47205	26.9031
168	ERBY04-4	123°30'	50°30'	Genhe	Ying et al. 2010, It J Earth Sci	The Great Xing'an Range	Basaltic Andesite	123.8	1.3	55.8	3.02	84.8	743	0.114132	17.4	42.7011	57.8	1.45	39.8621	1.47205	27.0793
169	05TH12	119°30'	49°10'	Tahe	Ying et al. 2010, It J Earth Sci	The Great Xing'an Range	Basalt-basaltic Andesite	129.7	1.6	58	2.7	98.1	794	0.123552	19.5	40.7179	45.4	1.68	27.0238	1.47205	18.358	62.1918	11.8517	18.3237	0.142859	129.7	1.6	119°30'	49°10'
170	05TH14	119°30'	49°10'	Tahe	Ying et al. 2010, It J Earth Sci	The Great Xing'an Range	Basalt-basaltic Andesite	129.7	1.6	58	2.67	113	814	0.138821	19.7	41.3198	46.2	1.69	27.3373	1.47205	18.5709
171	05TH16	119°30'	49°10'	Tahe	Ying et al. 2010, It J Earth Sci	The Great Xing'an Range	Basalt-basaltic Andesite	129.7	1.6	56.7	3.57	72.7	981	0.0741081	15.6	62.8846	36	1.34	26.8657	1.47205	18.2505
172	05TH17	119°30'	49°10'	Tahe	Ying et al. 2010, It J Earth Sci	The Great Xing'an Range	Basalt-basaltic Andesite	129.7	1.6	56.6	3.89	58.6	987	0.0593718	15.7	62.8662	35	1.3	26.9231	1.47205	18.2895
173	05TH23	119°30'	49°10'	Tahe	Ying et al. 2010, It J Earth Sci	The Great Xing'an Range	Basalt-basaltic Andesite	129.7	1.6	54.6	4.4	38.9	908	0.0428414	14.6	62.1918	19.2	1.36	14.1176	1.47205	9.59047
174	GS27	124°55'	52°50'	Tahe	Niu et al. 2016, Sedimetary Geology and Tethya Geology	The Great Xing'an Range	Diorite	129.97	0.57	65.24	1.47	128.64	657.68	0.195597	12.4	53.0387	43.03	1.48	29.0743	1.47205	19.7509	46.3762	9.42219	19.8439	0.131533	130.7	0.5	125°05'	52°25'
175	Gs1663	125°15'	52°05'	Tahe	Niu et al. 2016, Sedimetary Geology and Tethya Geology	The Great Xing'an Range	Granodiorite	130.91	0.3	61.32	3.17	55.62	804.6	0.0691275	20.26	39.7137	39.62	1.35	29.3481	1.47205	19.9369
176	05TH23	124°30'	52°14'		Zhang et al., 2007b, Acta Petrologica Sinica	The Great Xing'an Range	Andesite	122.3	0.6	54.59	4.4	38.9	907.7	0.0428556	14.62	62.0862	19.24	1.36	14.1471	1.47205	9.61045	62.0862	11.7488	18.3197	0.154088	122.2	1.2	124°30'	52°14'
177	05TH17	124°30'	52°14'		Zhang et al., 2007b, Acta Petrologica Sinica	The Great Xing'an Range	Andesite	112	12	56.56	3.89	58.62	986.9	0.0593981	15.74	62.7001	35	1.3	26.9231	1.47205	18.2895
178	05TH12	124°30'	52°14'		Zhang et al., 2007b, Acta Petrologica Sinica	The Great Xing'an Range	Andesite	112	12	58.03	2.7	98.15	794	0.123615	19.47	40.7807	45.38	1.68	27.0119	1.47205	18.3499
179	05TH14	124°30'	52°14'		Zhang et al., 2007b, Acta Petrologica Sinica	The Great Xing'an Range	Andesite	112	12	58.02	2.67	112.5	814.3	0.138155	19.67	41.3981	46.25	1.69	27.3669	1.47205	18.591
180	05TH16	124°30'	52°14'		Zhang et al., 2007b, Acta Petrologica Sinica	The Great Xing'an Range	Andesite	112	12	56.68	3.57	72.74	981	0.0741488	15.62	62.8041	35.99	1.34	26.8582	1.47205	18.2455
181	D1011Y1	126°00'	47°00'	Chabaqi	Dai et al. 2013, Geology In China	The Great Xing'an Range	Diorite	187	13	59.74	3.23	82	517	0.158607	21.1	24.5024	29	2.09	13.8756	1.47205	9.42604	24.5024	16.9378	9.4487	1.24605	191.8	6.2	126°00'	47°00'
182	D1198Y6	126°00'	47°00'	Chabaqi	Dai et al. 2013, Geology In China	The Great Xing'an Range	Diorite	172	4	59.83	2.84	82.6	492	0.167886	21	23.4286	29	2.08	13.9423	1.47205	9.47136
183	B1030B	126°00'	47°00'	Chabaqi	Dai et al. 2013, Geology In China	The Great Xing'an Range	Diorite	187	13	61.58	3.16	82.4	628	0.13121	15.4	40.7792	26.3	1.76	14.9432	1.47205	10.1513
184	PMB35	126°00'	47°00'	Chabaqi	Dai et al. 2013, Geology In China	The Great Xing'an Range	Diorite	187	13	59.44	3.8	79	643	0.122862	19.5	32.9744	25.8	2.15	12	1.47205	8.1519
185	D1289Y1	126°00'	47°00'	Chabaqi	Dai et al. 2013, Geology In China	The Great Xing'an Range	Diorite	187	13	65.07	1.4	57.6	438	0.131507	18.8	23.2979	30.8	1.94	15.8763	1.47205	10.7852
186	D1086Y1	126°00'	47°00'	Chabaqi	Dai et al. 2013, Geology In China	The Great Xing'an Range	Diorite	187	13	65.1	1.07	71.5	531	0.134652	8.46	62.766	26	0.91	28.5714	1.47205	19.4093
187	D1306Y1	126°00'	47°00'	Chabaqi	Dai et al. 2013, Geology In China	The Great Xing'an Range	Diorite	187	13	66.5	1.38	99.6	596	0.167114	10.2	58.4314	27.4	1.18	23.2203	1.47205	15.7742
188	D1308Y1	126°00'	47°00'	Chabaqi	Dai et al. 2013, Geology In China	The Great Xing'an Range	Diorite	195	4	64.3	1.63	47.7	498	0.0957831	27.2	18.3088	21.5	3.03	7.09571	1.47205	4.82029
189	D0506	126°00'	47°00'	Chabaqi	Dai et al. 2013, Geology In China	The Great Xing'an Range	Diorite	187	13	66.6	1.42	65.7	420	0.156429	23.6	17.7966	33.8	3.09	10.9385	1.47205	7.43081
190	PM211YQ25	121°32'30"	47°40'03"	Caihe	Si et al. 2015, Journal of Jilin University	The Great Xing'an Range	Dacite	145	3	67.7	1.01	103	627	0.164274	17.9	35.0279	32.8	1.61	20.3727	1.47205	13.8397	26.889	11.5102	13.1674	0.950733	145	3	121°30'	47°40'30"
191	PM211YQ42	121°28'56"	47°41'08"	Caihe	Si et al. 2015, Journal of Jilin University	The Great Xing'an Range	Trachyte	145	3	65.64	1.05	74	615	0.120325	32.8	18.75	56.1	3.05	18.3934	1.47205	12.4951
192	ER04-2	118°00'	50°00'		Zhang et al., 2007a	The Great Xing'an Range	Diorite	139.7		55.6	4.21	71.45	857.93	0.0832819	17.4	49.3063	59.39	1.41	42.1206	1.47205	28.6136	42.802	5.69524	27.0606	0.948344	139.7	4.191	118°00'	50°00'
193	ER04-3	118°00'	50°00'		Zhang et al., 2007a	The Great Xing'an Range	Diorite	139.7		55.2	3.31	75.71	692.7	0.109297	18.25	37.9562	59.78	1.51	39.5894	1.47205	26.8941
194	ER04-4	118°00'	50°00'		Zhang et al., 2007a	The Great Xing'an Range	Diorite	139.7		55.83	3.02	84.83	743.47	0.1141	17.37	42.802	57.76	1.45	39.8345	1.47205	27.0606
195	YL006	122°51'18.6"	47°15'34.5"	Longjiang Basin	Li et al., 2013, Geological Bulletin of China	The Great Xing'an Range	Andesite	126.1	1.7	57.74	2.02	53.6	879	0.0609784	17.4	50.5172	23.6	2.56	9.21875	1.47205	6.26253	29.4313	3.04738	7.32413	1.68652	125.2	0.774597	122°47'	47°14'30"
196	YL048	122°54'56.9"	47°12'50.4"	Longjiang Basin	Li et al., 2013, Geological Bulletin of China	The Great Xing'an Range	Andesite	124.6	1.1	59.61	1.78	58.8	631	0.0931854	22	28.6818	32.4	3.56	9.10112	1.47205	6.18262
197	YL019	122°40'59.4"	47°17'28"	Longjiang Basin	Li et al., 2013, Geological Bulletin of China	The Great Xing'an Range	Andesite	124.6	1.1	59.68	2.63	68.2	625	0.10912	18.6	33.6022	27	1.8	15	1.47205	10.1899
198	YL020	122°41'18"	47°17'28"	Longjiang Basin	Li et al., 2013, Geological Bulletin of China	The Great Xing'an Range	Trachyte	126.1	1.7	61.91	1.43	59.9	662	0.0904834	20.6	32.1359	33	3.7	8.91892	1.47205	6.05885
199	YL023	122°42'49.9"	47°16'44.1"	Longjiang Basin	Li et al., 2013, Geological Bulletin of China	The Great Xing'an Range	Andesite	124.6	1.1	58.13	2.38	59.7	619	0.0964459	22.02	28.1108	20.2	1.9	10.6316	1.47205	7.2223
200	YL009	122°53'19.4"	47°14'52"	Longjiang Basin	Li et al., 2013, Geological Bulletin of China	The Great Xing'an Range	Dacite	124.6	1.1	63.4	1.13	57.4	561	0.102317	16.5	34	24.9	1.56	15.9615	1.47205	10.8431
201	YL031	122°43'08.8"	47°15'53.9"	Longjiang Basin	Li et al., 2013, Geological Bulletin of China	The Great Xing'an Range	Dacite	124.6	1.1	65.64	1.22	92	533	0.172608	21.35	24.9649	23.5	2.24	10.4911	1.47205	7.12685
202	YL038	122°43'41.7"	47°15'36.2"	Longjiang Basin	Li et al., 2013, Geological Bulletin of China	The Great Xing'an Range	Dacite	126.1	1.7	64.8	1.33	77.6	550	0.141091	18.5	29.7297	24.2	1.84	13.1522	1.47205	8.9346
203	YL042	122°44'26.8"	47°15'15.1"	Longjiang Basin	Li et al., 2013, Geological Bulletin of China	The Great Xing'an Range	Dacite	126.1	1.7	64.33	1.7	66.4	504	0.131746	17.3	29.1329	23.7	1.9	12.4737	1.47205	8.47369
204	YL045	122°54'48.5"	47°12'54.6"	Longjiang Basin	Li et al., 2013, Geological Bulletin of China	The Great Xing'an Range	Dacite	124.6	1.1	67.3	1.29	122	306	0.398693	17.5	17.4857	22.3	2.04	10.9314	1.47205	7.42596
205	D3232B1	123°52'	47°30'	Xiaomoerke	Liu et al. 2017, Journal of Jilin University	The Great Xing'an Range	Andesite	123.3	1.3	57.13	3	49.8	1048	0.0475191	16.8	62.381	26.1	1.81	14.4199	1.47205	9.79579	55.4324	8.24975	10.3477	0.780523	123.3	1.3	123°52'	47°30'
206	D6804B1	123°52'	47°30'	Xiaomoerke	Liu et al. 2017, Journal of Jilin University	The Great Xing'an Range	Andesite	123.3	1.3	60.78	2.77	40.1	749	0.0535381	12.5	59.92	21.5	1.34	16.0448	1.47205	10.8996
207	P0411	123°52'	47°30'	Xiaomoerke	Liu et al. 2017, Journal of Jilin University	The Great Xing'an Range	Dacite	123.3	1.3	65.72	1.45	63.6	647	0.0982998	12.7	50.9449	26.9	12.7	2.11811	1.47205	1.43889
208	D7364B1	123°52'	47°30'	Xiaomoerke	Liu et al. 2017, Journal of Jilin University	The Great Xing'an Range	Dacite	123.3	1.3	64.68	1.93	63.5	663	0.0957768	14.9	44.4966	24.3	14.9	1.63087	1.47205	1.10789
209	ZLT04-4	122°46'50.18"	48° 1'14.65"	Zhalatu	Zhang et al., 2006, Acta Petrologica Sinica	The Great Xing'an Range	Diorite porphyrite	120.6	4.7	61.69	2.28	35.6	553.4	0.0643296	20.42	27.1009	24	2.19	10.9589	1.47205	7.44466	24.4406	3.76218	7.44466	1.98127	120.6	4.7	122°46'50.18"	48° 1'14.65"
210	ZLT04-2	122°46'50.18"	48° 1'14.65"	Zhalatu	Zhang et al., 2006, Acta Petrologica Sinica	The Great Xing'an Range	Diorite porphyrite	120.6	4.7	57.04	2.84	30.99	581.1	0.0533299	26.68	21.7804	23.91	2.75	8.69455	1.47205	5.90642
211	ZLT04-1	122°46'50.18"	48° 1'14.65"	Zhalatu	Zhang et al., 2006, Acta Petrologica Sinica	The Great Xing'an Range	Diorite porphyrite	120.6	4.7	60.14	2.19	55.72	724.9	0.0768658	16.4	44.2012	24.33	1.68	14.4821	1.47205	9.83808
212	PB9070			Suolun Region	Du et al. 2017, Global Geology	The Great Xing'an Range	Andesite	130	2	55.87	3.73	20.1	634.06	0.0317005	21.15	29.9792	20.65	2.4	8.60417	1.47205	5.84503	26.2935	9.36264	8.05571	1.57584	130	2	121°30'	46°36'
213	PB4239			Suolun Region	Du et al. 2017, Global Geology	The Great Xing'an Range	Andesite	130	2	60.3	2.09	61.42	627.66	0.0978555	19.14	32.7931	19.37	2.15	9.0093	1.47205	6.12025
214	PB2060	121°33'32"	46°33'24"	Suolun Region	Du et al. 2017, Global Geology	The Great Xing'an Range	Andesite	130	2	58.22	3.26	27.5	597	0.0460637	23.3	25.6223	21.9	2.51	8.7251	1.47205	5.92718
215	PB2242-2			Suolun Region	Du et al. 2017, Global Geology	The Great Xing'an Range	Andesite	130	2	62.96	1.92	66.55	534.02	0.124621	20.31	26.2935	27.58	2.25	12.2578	1.47205	8.32702
216	PB4049			Suolun Region	Du et al. 2017, Global Geology	The Great Xing'an Range	Andesite	130	2	60.94	2.16	62.48	617.65	0.101158	24.44	25.2721	23.94	2.83	8.45936	1.47205	5.74666
217	P8-25-1	121°39'09"	46°36'34"	Suolun Region	Du et al. 2017, Global Geology	The Great Xing'an Range	Adesitic Debris Lava	130	2	55.96	1.95	70	985.04	0.0710631	23.3	42.2764	26.8	2.26	11.8584	1.47205	8.05571
218	AB9138-2			Suolun Region	Du et al. 2017, Global Geology	The Great Xing'an Range	Andesite	130	2	54.95	2.92	42.49	666.19	0.0637806	16.95	39.3032	19.24	1.55	12.4129	1.47205	8.4324
219	AB2219			Suolun Region	Du et al. 2017, Global Geology	The Great Xing'an Range	Andesite	130	2	56.94	2.16	48.5	413.02	0.117428	30.7	13.4534	29.9	2.48	12.0565	1.47205	8.19025
220	P10-13-1	121°22'15"	46°39'23"	Suolun Region	Du et al. 2017, Global Geology	The Great Xing'an Range	Andesite	130	2	60.88	1.22	72.3	480.02	0.150619	27.8	17.2669	37.6	2.5	15.04	1.47205	10.2171
221	SHQ2-3	121°58'	45°30'		Wu et al., 2008	The Great Xing'an Range	Andesite	114.35	1.16	60.56	1.96	35	476	0.0735294	17.8	26.7416	19.7	2.1	9.38095	1.47205	6.37272	27.0414	1.80095	6.31772	0.856469	114.35	1.2	121°58'	45°30'
222	SHQ3-2	121°58'	45°30'		Wu et al., 2008	The Great Xing'an Range	Andesite	114.35	1.16	60.47	1.98	24	435	0.0551724	14.5	30	13.6	1.9	7.15789	1.47205	4.86254
223	SHQ4-1	121°58'	45°30'		Wu et al., 2008	The Great Xing'an Range	Andesite	114.35	1.16	60.45	2.03	30	457	0.0656455	16.9	27.0414	18.6	2	9.3	1.47205	6.31772
224	CG01-1	119°55'	43°50'		Su 2012, Shijiazhuag University of Economics	The Great Xing'an Range	Granite	137.1	1.2	67.09	1.71	78	470	0.165957	15.1	31.1258	24.2	1.46	16.5753	1.47205	11.26	28.4615	7.59415	8.2936	2.30932	137.6	0.970272	119°55'	43°50'
225	CG01-2	119°55'	43°50'		Su 2012, Shijiazhuag University of Economics	The Great Xing'an Range	Granite	137.1	1.2	61.35	3.13	56.3	444	0.126802	31.3	14.1853	30.9	3.25	9.50769	1.47205	6.45882
226	CG01-3	119°55'	43°50'		Su 2012, Shijiazhuag University of Economics	The Great Xing'an Range	Granite	137.1	1.2	56.39	3.92	65.4	494	0.132389	32.9	15.0152	24.7	3.28	7.53049	1.47205	5.11565
227	CG01-4	119°55'	43°50'		Su 2012, Shijiazhuag University of Economics	The Great Xing'an Range	Granite	137.8	1.3	67.68	1.61	74.3	435	0.170805	13.5	32.2222	23.3	1.46	15.9589	1.47205	10.8413
228	CG02-1	119°55'	43°50'		Su 2012, Shijiazhuag University of Economics	The Great Xing'an Range	Granite	136.1	2.3	67.25	1.68	68.8	407	0.169042	14.3	28.4615	19.9	1.63	12.2086	1.47205	8.2936
229	CG02-2	119°55'	43°50'		Su 2012, Shijiazhuag University of Economics	The Great Xing'an Range	Granite	136.3	2.5	67.8	1.6	72.3	396	0.182576	14.4	27.5	22.9	1.53	14.9673	1.47205	10.1677
230	2016TW09	119°47'02"	44°18′45″		Zhang et al., 2020, Lithos	The Great Xing'an Range	Dacite	139	1	65.591	1.218	99.75	539.04	0.185051	18.09	29.7977	24.29	2.114	11.4901	1.47205	7.80549
231	Z10-4	122°10'54"	47°10'28"		Gao et al. 2013	The Great Xing'an Range	Diorite	131	1	60.66	2.52	54.1	745	0.0726174	14.9	50	20.4	1.58	12.9114	1.47205	8.77103	32.4309	11.1402	7.81795	0.702844	131.7	1	120°55'	45°35'
232	DJ10-16	118°10'41"	43°21'10"		Jiang et al. 2012, Acta Petrologica Sinica	The Great Xing'an Range	Andesite	133.2	0.66	59.44	2.93	83.8	635	0.131969	25.2	25.1984	59.9	2.05	29.2195	1.47205	19.8496
233	TW2-1	120°54'06"	45°37'41"		Yang et al. 2015, JAES	The Great Xing'an Range	Andesite	127	2.4	61.28	1.89	98.39	522	0.188487	22.12	23.5986	27.39	2.38	11.5084	1.47205	7.81795
234	TW2-2	120°54'06"	45°37'41"		Yang et al. 2015, JAES	The Great Xing'an Range	Andesite	127	2.4	61.25	1.91	98.23	520	0.188904	22.37	23.2454	27.62	2.37	11.654	1.47205	7.91686
235	TW3-1	120°55'23"	45°35'17"		Yang et al. 2015, JAES	The Great Xing'an Range	Andesite	129.5	1.9	57.29	3.17	44.68	744	0.0600538	18.75	39.68	20.17	1.91	10.5602	1.47205	7.17382
236	TW3-2	120°55'23"	45°35'17"		Yang et al. 2015, JAES	The Great Xing'an Range	Andesite	129.5	1.9	57.35	3.27	44.03	754	0.0583952	19.01	39.6633	19.77	1.92	10.2969	1.47205	6.99493
237	TW4-1	121°10'57"	45°32'19"		Yang et al. 2015, JAES	The Great Xing'an Range	Trachydacite	138.1	1.9	64.39	1.71	110.9	483	0.229607	16.04	30.1122	27.88	1.77	15.7514	1.47205	10.7003	30.5414	5.00258	8.8035	1.36187	138.2	1.6	120°50'	45°30'
238	TW4-2	121°10'57"	45°32'19"		Yang et al. 2015, JAES	The Great Xing'an Range	Trachydacite	138.1	1.9	64.39	1.69	39.1	349	0.112034	14.12	24.7167	16.95	1.73	9.79769	1.47205	6.65582
239	TW4-3	121°10'57"	45°32'19"		Yang et al. 2015, JAES	The Great Xing'an Range	Trachydacite	138.1	1.9	64.18	1.7	111	485	0.228866	15.66	30.9706	27.94	1.74	16.0575	1.47205	10.9082
240	TW9-1	121°22'54"	45°37'57"		Yang et al. 2015, JAES	The Great Xing'an Range	Trachydacite	142.2	2.8	63.69	1.44	69.85	425	0.164353	15.21	27.9421	21.78	1.61	13.528	1.47205	9.18988
241	TW9-2	121°22'54"	45°37'57"		Yang et al. 2015, JAES	The Great Xing'an Range	Trachydacite	142.2	2.8	64.36	1.24	80.36	432	0.186019	16.62	25.9928	22.94	1.74	13.1839	1.47205	8.95616
242	06ZH038				Zhang et al., 2009, China University of GeoScience	The Great Xing'an Range	Andesite	135	12	58.93	2.16	96.8	857	0.112952	22.3	38.4305	25.4	1.96	12.9592	1.47205	8.8035
243	06ZH039				Zhang et al., 2009, China University of GeoScience	The Great Xing'an Range	Andesite	135	12	58.99	2.26	114	822	0.138686	21.9	37.5342	24.7	1.89	13.0688	1.47205	8.87795
244	06ZH048				Zhang et al., 2009, China University of GeoScience	The Great Xing'an Range	Andesite	135	12	60.29	2.61	99.2	587	0.168995	24.6	23.8618	24.6	2.31	10.6494	1.47205	7.23437
245	06ZH051				Zhang et al., 2009, China University of GeoScience	The Great Xing'an Range	Andesite	135	12	59.73	2.64	99.6	591	0.168528	24	24.625	24.4	2.29	10.655	1.47205	7.23822
246	06ZH061				Zhang et al., 2009, China University of GeoScience	The Great Xing'an Range	Andesite	135	12	61.44	2.28	72.3	604	0.119702	22.8	26.4912	25.3	2.18	11.6055	1.47205	7.88391
247	06ZH065				Zhang et al., 2009, China University of GeoScience	The Great Xing'an Range	Andesite	135	12	56.94	2.48	87.9	747	0.117671	23.8	31.3866	21.7	2.15	10.093	1.47205	6.85645
248	07ZH116	120°34'37"	45°17'05"		Zhang et al., 2009, China University of GeoScience	The Great Xing'an Range	Andesite	134	2	58.75	1.63	65.7	755	0.0870199	22.1	34.1629	22.6	2.03	11.133	1.47205	7.56293
249	07ZH260				Zhang et al., 2009, China University of GeoScience	The Great Xing'an Range	Andesite	135	12	59.66	1.32	190	1080	0.175926	20.8	51.9231	77.2	1.67	46.2275	1.47205	31.4035
250	07ZH297				Zhang et al., 2009, China University of GeoScience	The Great Xing'an Range	Andesite	135	12	56.94	2.72	54.5	982	0.055499	14.4	68.1944	43.7	1.03	42.4272	1.47205	28.8219
251	GW04170				Zhang et al., 2009, China University of GeoScience	The Great Xing'an Range	Andesite	135	12	57.05	4.34	51.1	900	0.0567778	24.3	37.037	24.7	1.88	13.1383	1.47205	8.92518
252	GW04037	120°08'59"	50°26'04"		Zhang et al., 2009, China University of GeoScience	The Great Xing'an Range	Basalt	139	2	55.29	1.75	74.63	877	0.0850969	27.82	31.5241	82.98	1.77	46.8814	1.47205	31.8477
253	PM422YQ6	119°47'02"	44°18′45″		Zhang et al., 2020, Lithos	The Great Xing'an Range	Dacite	131	1	63.928	1.309	86.98	545.18	0.159544	22.4119	24.3255	29.1311	2.93068	9.94002	1.47205	6.75251	34.6768	8.40274	7.66248	1.40524	128.9	0.8	120°37'30"	44°24'
254	2017TW18YQ1	120°28'10"	44°23′18″		Zhang et al., 2020, Lithos	The Great Xing'an Range	Dacite	131	1	60.377	1.521	133.09	585.2	0.227427	19.4195	30.1346	31.9906	2.14419	14.9196	1.47205	10.1353
255	2017TW13YQ1	120°27′13″	44°28′41″		Zhang et al., 2020, Lithos	The Great Xing'an Range	Rhyolite	125	1	59.435	1.33	88.01	657.94	0.133766	25.1666	26.1433	33.0849	2.73584	12.0931	1.47205	8.21518
256	2017TW13YQ2	120°27′13″	44°28′41″		Zhang et al., 2020, Lithos	The Great Xing'an Range	Rhyolite	125	1	59.131	1.384	87.79	710.86	0.123498	24.6318	28.8594	30.4175	2.70822	11.2316	1.47205	7.62988
257	TPCTW01YQ1	120°21'46"	44°30′03″		Zhang et al., 2020, Lithos	The Great Xing'an Range	Andesite	130	1	62.647	2.045	133.51	772.97	0.172723	20.8058	37.1517	29.859	1.953	15.2888	1.47205	10.3861
258	TPCTW01YQ2	120°21'46"	44°30′03″		Zhang et al., 2020, Lithos	The Great Xing'an Range	Andesite	130	1	60.5345	2.3335	80.095	794.28	0.10084	16.5988	47.8515	28.3316	1.98174	14.2964	1.47205	9.71188
259	PM325YQ2				Zhang et al., 2020, Lithos	The Great Xing'an Range	Andesite	133	8	55.397	1.844	48.39	765.545	0.0632099	23.7732	32.202	27.1316	2.71105	10.0078	1.47205	6.79853
260	PM324YQ66				Zhang et al., 2020, Lithos	The Great Xing'an Range	Andesite	133	8	54.949	3.697	44.51	731.02	0.0608875	19.316	37.8453	23.7381	2.16152	10.9821	1.47205	7.46044
261	KDYQ11				Zhang et al., 2020, Lithos	The Great Xing'an Range	Andesite	133	8	56.312	3.584	43.33	838.66	0.0516658	18.913	44.343	21.6879	2.164	10.0221	1.47205	6.80829
262	KDYQ9				Zhang et al., 2020, Lithos	The Great Xing'an Range	Andesite	133	8	54.864	3.436	36.15	925.32	0.0390676	16.918	54.6944	21.193	1.888	11.2251	1.47205	7.6255
263	ALTTW01YQ1	120°54'19"	44°22'14"		Zhang et al., 2020, Lithos	The Great Xing'an Range	Andesite	130	1	60.21	2.645	71.5	466.45	0.153285	26.7261	17.453	30.3995	2.68368	11.3275	1.47205	7.69509
264	D1595YQ1				Zhang et al., 2020, Lithos	The Great Xing'an Range	Andesite	133	8	59.138	2.981	58.59	751.84	0.0779288	16.518	45.5164	28.8813	1.94689	14.8346	1.47205	10.0775
265	07ZH006	121°17'31"	46°08'52"		Zhang et al., 2009, China University of GeoScience	The Great Xing'an Range	Andesite	151	2	61.49	2.61	57.7	510	0.113137	19.9	25.6281	19.8	1.73	11.4451	1.47205	7.77494	18.1104	10.6317	10.2622	3.51756	155	1.8	120°00'	44°30'
266	07ZH236	118°36'02"	43°04'03"		Zhang et al., 2009, China University of GeoScience	The Great Xing'an Range	Dacite	156	1	64.53	1.46	59.3	429	0.138228	40.5	10.5926	65.5	3.49	18.7679	1.47205	12.7495
267	GW04042	121°31'52"	51°25'56"		Zhang et al., 2009, China University of GeoScience	The Great Xing'an Range	Basalt	186.3	2.8	55.6	4.35	50.94	631	0.080729	28.14	22.4236	34.2	2.49	13.7349	1.47205	9.33049	22.4236		9.33049		186.3	2.8	121°31'52"	51°25'56"
268	GW04032	120°55'43"	49°07'01"		Zhang et al., 2009, China University of GeoScience	The Great Xing'an Range	Basalt	117.5	1.3	55.02	3.69	67.59	565	0.119628	39.21	14.4096	46.76	3.2	14.6125	1.47205	9.92664	24.6281	1.05956	6.45359	1.2778	122.479	2.12408	120°40'	46°00'
269	GW04136	121°46'40"	45°55'44"		Zhang et al., 2009, China University of GeoScience	The Great Xing'an Range	Andesite	125	1	58.35	2.92	31.83	625	0.050928	20.23	30.8947	18.19	1.89	9.62434	1.47205	6.53806
270	ZHJ04-1	121°07'51"	44°45'12"		Zhang et al., 2008, CG	The Great Xing'an Range	Basaltic Andesite	122.8	0.6	56.8	3.48	52	489	0.106339	20.9	23.3971	22.11	2.46	8.9878	1.47205	6.10564
271	ZHJ04-4	121°07'51"	44°45'118"		Zhang et al., 2008, CG	The Great Xing'an Range	Basaltic Andesite	123.8	1.6	56.33	3.69	60	544	0.110294	21.1	25.782	21.65	2.43	8.90947	1.47205	6.05242
272	MA-1	120°48'04"	44°26'56"		Zhang et al., 2008, CG	The Great Xing'an Range	Basaltic Andesite	122.8	0.6	56.84	3.9	62	539	0.115028	16.8	32.0833	19.57	2.03	9.64039	1.47205	6.54896
273	MA-2	120°48'01"	44°26'56"		Zhang et al., 2008, CG	The Great Xing'an Range	Basaltic Andesite	122.8	0.6	56.71	3.81	36	541	0.0665434	16.1	33.6025	18.94	2	9.47	1.47205	6.43321
274	MA-3	120°47'49"	44°27'02"		Zhang et al., 2008, CG	The Great Xing'an Range	Basaltic Andesite	122.8	0.6	56.76	4.03	63	542	0.116236	19.3	28.0829	21.87	2.19	9.9863	1.47205	6.78395
275	HSHLC1	119°30'	45°20'		Wu et al., 2008	The Great Xing'an Range	Andesite	123.28	0.85	60.89	1.72	95	596	0.159396	24.2	24.6281	33	2.5	13.2	1.47205	8.96709
276	HSHLC2	119°30'	45°20'		Wu et al., 2008	The Great Xing'an Range	Andesite	123.28	0.85	59.18	1.55	79	581	0.135972	23.2	25.0431	31.3	2.5	12.52	1.47205	8.50515
277	BSH4	121°05'	46°00'		Wu et al., 2008	The Great Xing'an Range	Andesite	123.86	1.29	60.45	2.79	57	434	0.131336	18	24.1111	19	2	9.5	1.47205	6.45359
278	BSH7	121°05'	46°00'		Wu et al., 2008	The Great Xing'an Range	Andesite	123.86	1.29	59.35	3.75	64	380	0.168421	16.4	23.1707	18.1	2	9.05	1.47205	6.14789
279	ZLTHJ04-1	121°05'	44°40'		Wu et al., 2008	The Great Xing'an Range	Andesite	124.6	1.4	59.8	2.88	52	489	0.106339	20.9	23.3971	22.1	2.5	8.84	1.47205	6.00523
280	ZLTHJ04-4	121°05'	44°40'		Wu et al., 2008	The Great Xing'an Range	Andesite	124.6	1.4	60.33	2.89	58	535	0.108411	20.8	25.7212	22.5	2.4	9.375	1.47205	6.36867
281	605-12	116°24'	43°55'		Wang et al., 2016, Geological Bulletin of China	The Great Xing'an Range	Trachyte	118.1	1.3	57.64	1.84	85.33	805.72	0.105905	29.41	27.3961	84.47	2.61	32.364	1.47205	21.9857	26.4953	1.27402	20.6377	1.90631	118.1	1.3	116°24'	43°55'
282	605-10	116°24'	43°55'		Wang et al., 2016, Geological Bulletin of China	The Great Xing'an Range	Trachyte	118.1	1.3	58.58	2.57	85.9	794.45	0.108125	31.04	25.5944	74.68	2.63	28.3954	1.47205	19.2897
283	16GW114	129°34′23.40″	44°40′29.40″		Zhao et al., 2018, Lithos	The LXAR-ZGCR	Granodiorite	215	1	64.81	1.29	86.9	748	0.116176	9.75	76.7179	25.9	0.998	25.9519	1.47205	17.6298	76.7179	1.51097	17.5033	0.599553	215	1	129°34′23.40″	44°40′29.40″
284	16GW115	129°34′23.40″	44°40′29.40″		Zhao et al., 2018, Lithos	The LXAR-ZGCR	Granodiorite	215	1	64.71	1.13	94.6	777	0.12175	9.72	79.9383	26.1	1.01	25.8416	1.47205	17.5548
285	16GW116	129°34′23.40″	44°40′29.40″		Zhao et al., 2018, Lithos	The LXAR-ZGCR	Granodiorite	215	1	64.27	1.32	94.1	800	0.117625	10.5	76.1905	28.6	1.11	25.7658	1.47205	17.5033
286	16GW117	129°34′23.40″	44°40′29.40″		Zhao et al., 2018, Lithos	The LXAR-ZGCR	Granodiorite	215	1	65.21	1.21	90.6	839	0.107986	10.9	76.9725	27.9	1.12	24.9107	1.47205	16.9225
287	16GW119	129°34′41″	44°40′36.5″		Zhao et al., 2018, Lithos	The LXAR-ZGCR	Granodiorite	215	1	65.37	1.13	96.1	756	0.127116	9.87	76.5957	26.5	1.11	23.8739	1.47205	16.2181
288	16GW126	129°22′39.5″	44°38′26.8″		Zhao et al., 2018, Lithos	The LXAR-ZGCR	Granodiorite	219	1	63.18	1.74	97.8	526	0.185932	13.5	38.963	21	1.62	12.963	1.47205	8.80607	33.2237	4.53994	8.03756	1.03498	219	1	129°22′39.5″	44°38′26.8″
289	16GW127	129°22′39.5″	44°38′26.8″		Zhao et al., 2018, Lithos	The LXAR-ZGCR	Granodiorite	219	1	63.23	1.94	102	505	0.20198	15.2	33.2237	18.8	1.89	9.94709	1.47205	6.75731
290	16GW128	129°22′39.5″	44°38′26.8″		Zhao et al., 2018, Lithos	The LXAR-ZGCR	Granodiorite	219	1	63.26	1.92	107	516	0.207364	17.2	30	23.9	2.02	11.8317	1.47205	8.03756
291	18XH3-3	128°11'12"	45° 01'33"		Long et al., 2020, Gondwana Research	The LXAR-ZGCR	Granodiorite	196	2	66.6	1.12	86.3	495	0.174343	28.6	17.3077	31.1	2.94	10.5782	1.47205	7.18606	17.3077	0.628796	7.18606	0.650638	188	1.3	128°21'	44°55'
292	18XH10-1	128°32'06"	44°50'26"		Long et al., 2020, Gondwana Research	The LXAR-ZGCR	Granodiorite	187	1	63.4	1.26	50.8	480	0.105833	27.3	17.5824	30.2	2.67	11.3109	1.47205	7.68375
293	18XH10-2	128°32'06"	44°50'26"		Long et al., 2020, Gondwana Research	The LXAR-ZGCR	Granodiorite	187	1	62.8	1.38	53.8	480	0.112083	29.3	16.3823	27.2	2.89	9.41176	1.47205	6.39365
294	XK10-1	127°7'25.3"	50°10'44.6"		Zeng et al. 2011, Journal of Jilin University	The LXAR-ZGCR	Granite	187.7	1.4	64.4	1.73	69.2	573.6	0.120642	14.8	38.7568	30.9	1.34	23.0597	1.47205	15.665	40.4067	4.94021	16.1882	2.59643	187.7	1.4	127°7'25.3"	50°10'44.6"
295	XK10-2	127°7'25.3"	50°10'44.6"		Zeng et al. 2011, Journal of Jilin University	The LXAR-ZGCR	Granite	187.7	1.4	64.56	1.66	67.9	597.4	0.113659	14.6	40.9178	33.6	1.41	23.8298	1.47205	16.1882
296	XK10-3	127°7'25.3"	50°10'44.6"		Zeng et al. 2011, Journal of Jilin University	The LXAR-ZGCR	Granite	187.7	1.4	63.37	1.82	65.1	606.1	0.107408	15	40.4067	34.9	1.37	25.4745	1.47205	17.3054
297	XK10-5	127°7'25.3"	50°10'44.6"		Zeng et al. 2011, Journal of Jilin University	The LXAR-ZGCR	Granite	187.7	1.4	60.54	1.79	41.6	576.9	0.0721096	11.7	49.3077	34.4	1.1	31.2727	1.47205	21.2444
298	XK10-6	127°7'25.3"	50°10'44.6"		Zeng et al. 2011, Journal of Jilin University	The LXAR-ZGCR	Granite	187.7	1.4	65.03	1.61	76.8	557.1	0.137857	15.4	36.1753	29.6	1.39	21.295	1.47205	14.4662
299	15YL18-2	128°11'	46°55'		Zhu et al., 2017, Lithosphere	The LXAR-ZGCR	Granodiorite	182.7	1.1	65.14	1.76	114.7	564.11	0.203329	13.87	40.6712	51.16	1.16	44.1034	1.47205	29.9606	40.6712		29.9606		182.7	1.1	128°11'	46°55'
300	H15-61-2	127°13'42"	45°23'27"		Ge et al., 2017, Tectonophysics	The LXAR-ZGCR	Mozodiorite	179	3	54.67	4.48	64.7018	1021.81	0.0633206	23.407	43.6541	33.2316	2.03626	16.3199	1.47205	11.0865	42.8126	1.09921	11.0385	0.326339	179	3	127°13'42"	45°23'27"
301	H15-61-3	127°13'42"	45°23'27"		Ge et al., 2017, Tectonophysics	The LXAR-ZGCR	Mozodiorite	179	3	54.02	4.68	73.1629	960.089	0.0762042	22.4254	42.8126	30.315	1.96153	15.4548	1.47205	10.4988
302	H15-61-4	127°13'42"	45°23'27"		Ge et al., 2017, Tectonophysics	The LXAR-ZGCR	Mozodiorite	179	3	54.62	4.67	64.4333	970.096	0.0664196	23.3902	41.4745	33.1516	2.04019	16.2492	1.47205	11.0385
303	GW04512	125°40'	50°24'		Ge et al., 2007, Chiese Science Bulletin	The LXAR-ZGCR	Granodiorite	177	3	65.88	1.75	70.57	463	0.152419	17.3	26.763	24	1.57	15.2866	1.47205	10.3846	27.0286	0.375553	10.4529	0.0966382	176.5	4.2	125°43'	50°24'30"
304	GW04516	125°45'	50°25'		Ge et al., 2007, Chiese Science Bulletin	The LXAR-ZGCR	Granodiorite	176	3	66.83	1.6	66.6	464	0.143534	17	27.2941	25.4	1.64	15.4878	1.47205	10.5213
305	GW04530	126°19'05"	43°28'57"		Ge et al., 2007, Chiese Science Bulletin	The LXAR-ZGCR	Porphyry	170	3	67.26	1.31	111.94	459	0.243878	9.44	48.6229	23.4	0.78	30	1.47205	20.3798	45.4478	4.24346	27.4534	4.95291	168.9	3.6	126°19'9"	43°29'10"
306	DHS-3	126°19'13"	43°29'20"		Zhang et al., 2016, IGR	The Jiamusi-Khaka Block	Granodiorite-porphyry	168.2	3.2	70.12	0.96	134.7	422.21	0.319036	9.29	45.4478	25.46	0.63	40.4127	1.47205	27.4534
307	DHS-4	126°19'13"	43°29'20"		Zhang et al., 2016, IGR	The Jiamusi-Khaka Block	Granodiorite-porphyry	168.2	3.2	69.98	0.99	144.7	352.32	0.410706	8.76	40.2192	28.19	0.64	44.0469	1.47205	29.9222
308	JDT-	126°50'	43°35'		Meng et al., 2016, Acta Geologica Sinica	The LXAR-ZGCR	Quartz Monzoite	160.48	0.82	68.59	1.13	113.02	400.26	0.282366	7.86	50.9237	26.84	0.7	38.3429	1.47205	26.0473	50.9237	2.38007	27.1822	2.43447	160.48	0.82	126°50'	43°35'
309	JDT-	126°50'	43°35'		Meng et al., 2016, Acta Geologica Sinica	The LXAR-ZGCR	Quartz Monzoite	160.48	0.82	67.72	1.13	103.56	435.62	0.23773	8.04	54.1816	31.65	0.7	45.2143	1.47205	30.7152
310	JDT-	126°50'	43°35'		Meng et al., 2016, Acta Geologica Sinica	The LXAR-ZGCR	Quartz Monzoite	160.48	0.82	68.07	1.21	101.4	426.6	0.237693	8.61	49.547	29.61	0.74	40.0135	1.47205	27.1822
311	75GS0003	128°46′53″	42°22′35″		Tang et al., 2019, Geological Journal	The Jiamusi-Khaka Block	MonzoGranite	265	1	65.28	1.58	62.9	380	0.165526	11.2	33.9286	31.1	1.21	25.7025	1.47205	17.4603	33.9286		17.4603		265	1	128°46′53″	42°22′35″
312	E13-32	132°12'11''	45°28'43''	Khaka Lake	Liu et al., 2017, Lithos	The Jiamusi-Khaka Block	Granodiorite	249		64.13	1.6	76.6	810.9	0.0944629	9.1	89.1099	20.9	0.61	34.2623	1.47205	23.2752	89.1099	18.8559	20.7794	3.10369	249	7.47	132°12'11''	45°28'43''
313	E13-33	132°12'11''	45°28'43''	Khaka Lake	Liu et al., 2017, Lithos	The Jiamusi-Khaka Block	Granodiorite	249		63.92	1.76	79.4	766.9	0.103534	6.9	111.145	17.7	0.8	22.125	1.47205	15.0301
314	E13-34	132°12'11''	45°28'43''	Khaka Lake	Liu et al., 2017, Lithos	The Jiamusi-Khaka Block	Granodiorite	249		63.81	1.68	70.8	840.1	0.0842757	6.9	121.754	17.8	0.56	31.7857	1.47205	21.5928
315	E13-35	132°12'11''	45°28'43''	Khaka Lake	Liu et al., 2017, Lithos	The Jiamusi-Khaka Block	Granodiorite	249		63.08	1.83	75.6	742.9	0.101763	9.8	75.8061	26	0.85	30.5882	1.47205	20.7794
316	E13-36	132°12'11''	45°28'43''	Khaka Lake	Liu et al., 2017, Lithos	The Jiamusi-Khaka Block	Granodiorite	249		63.46	1.67	38.3	836.2	0.0458024	9.6	87.1042	21.7	0.72	30.1389	1.47205	20.4741
317	HL-1-3	129°08'	42°35'	Helong	Guan et al., 2022, Gondwana Research	The Jiamusi-Khaka Block	Granite	249	1.1	67.26	1.2	86.5	645	0.134109	16.7	38.6228	36.1	1.49	24.2282	1.47205	16.4588	38.6228		16.4588		249	1.1	129°08'	42°35'
318	16LJ4-1	126°58'	41°47'	Yatonggou	Wang et al., 2019, JGR	The Jiamusi-Khaka Block	Trachy‐Andesite	246	2	58.3	2.55	67.4	327	0.206116	18.9	17.3016	21.4	1.62	13.2099	1.47205	8.9738	17.3016	2.33074	8.78363	0.321045	246	2	126°58'	41°47'
319	16LJ4-2	126°58'	41°47'	Yatonggou	Wang et al., 2019, JGR	The Jiamusi-Khaka Block	Trachy‐Andesite	246	2	57.1	2.9	69.9	325	0.215077	19.3	16.8394	21.8	1.72	12.6744	1.47205	8.61005
320	16LJ4-3	126°58'	41°47'	Yatonggou	Wang et al., 2019, JGR	The Jiamusi-Khaka Block	Trachy‐Andesite	246	2	58	2.49	76.8	376	0.204255	17.7	21.2429	19.7	1.64	12.0122	1.47205	8.16019
321	16LJ4-4	126°58'	41°47'	Yatonggou	Wang et al., 2019, JGR	The Jiamusi-Khaka Block	Trachy‐Andesite	246	2	58	2.67	66.4	373	0.178016	17.4	21.4368	20.3	1.57	12.9299	1.47205	8.78363
322	16LJ4-5	126°58'	41°47'	Yatonggou	Wang et al., 2019, JGR	The Jiamusi-Khaka Block	Trachy‐Andesite	246	2	58.2	2.95	69.1	307	0.225081	17.9	17.1508	21.7	1.66	13.0723	1.47205	8.88034
323	75GS0006	129°10'	42°20'		Li, 2018, Master Dissertation of Jilin University	The Jiamusi-Khaka Block	Granodiorite	243	1.7	68.73	1.03	92	538	0.171004	13.1	41.0687	40.4	1.35	29.9259	1.47205	20.3294	41.0687	0.566562	9.13924	0.240456	243	1.7	129°10'	42°20'
324	75GS2~3	129°10'	42°20'		Li, 2018, Master Dissertation of Jilin University	The Jiamusi-Khaka Block	Granodiorite	243	1.7	66.68	1.51	129	444	0.290541	11	40.3636	16.9	1.28	13.2031	1.47205	8.96922
325	75GS2~4	129°10'	42°20'		Li, 2018, Master Dissertation of Jilin University	The Jiamusi-Khaka Block	Granodiorite	243	1.7	66.77	1.64	111	531	0.20904	12.8	41.4844	18.5	1.35	13.7037	1.47205	9.30927
326	HL-5-1	129°15'	42°20'	Helong	Guan et al., 2022, Gondwana Research	The Jiamusi-Khaka Block	Granodiorite	235	0.5	67.22	1.12	74.6	706	0.105666	14.4	49.0278	48.4	1.4	34.5714	1.47205	23.4852	51.7683	3.10298	15.1422	5.04209	235	0.5	129°15'	42°20'
327	HL-5-2	129°15'	42°20'	Helong	Guan et al., 2022, Gondwana Research	The Jiamusi-Khaka Block	Granodiorite	235	0.5	56.81	3.07	64.8	849	0.0763251	16.4	51.7683	29.2	1.31	22.2901	1.47205	15.1422
328	HL-5-3	129°15'	42°20'	Helong	Guan et al., 2022, Gondwana Research	The Jiamusi-Khaka Block	Granodiorite	235	0.5	56.85	2.9	62.4	878	0.0710706	15.9	55.2201	26.3	1.24	21.2097	1.47205	14.4083
329	75GS45~2	129°8'	42°36'		Li, 2018, Master Dissertation of Jilin University	The Jiamusi-Khaka Block	Monzoite	224.6	2.5	66.46	1.26	65	543	0.119705	12.5	43.44	47.3	1.34	35.2985	1.47205	23.9792	32.9091	1.16243	15.6431	7.18618	224.6	2.5	129°8'	42°36'
330	75GS45~3	129°8'	42°36'		Li, 2018, Master Dissertation of Jilin University	The Jiamusi-Khaka Block	Monzoite	224.6	2.5	65.21	1.47	67	543	0.123389	16.5	32.9091	47.2	1.61	29.3168	1.47205	19.9156
331	75GS45~4	129°8'	42°36'		Li, 2018, Master Dissertation of Jilin University	The Jiamusi-Khaka Block	Monzoite	224.6	2.5	61.55	2.2	54	718	0.0752089	22.4	32.0536	31.3	1.87	16.738	1.47205	11.3705
332	75GS0076~1	129°8'	42°36'		Li, 2018, Master Dissertation of Jilin University	The Jiamusi-Khaka Block	Monzoite	224.6	2.5	61.87	2.14	95	797	0.119197	23.2	34.3534	30.7	2.42	12.686	1.47205	8.61789
333	TH7-23	127°01'	41°55'		Yu et al., 2009, Acta Geologica Sinica	The Jiamusi-Khaka Block	Andesite	222	1	60.24	1.29	91.1	448	0.203348	23.7	18.903	37.7	2.39	15.7741	1.47205	10.7157	18.903		10.7157		222	1	127°01'	41°55'
334	14JSW7-1	127°03'	41°56'	Yihe Basin	Wang et al., 2019, JGR	The Jiamusi-Khaka Block	Trachy‐Andesite	220	1	61.1	2.39	96.5	655	0.147328	23.3	28.1116	33.2	2.17	15.2995	1.47205	10.3934	27.3035	1.30695	10.6704	0.270506	220	1	127°03'	41°56'
335	14JSW7-2	127°03'	41°56'	Yihe Basin	Wang et al., 2019, JGR	The Jiamusi-Khaka Block	Trachy‐Andesite	220	1	60.8	2.9	84.5	567	0.14903	21.4	26.4953	33	2.06	16.0194	1.47205	10.8824
336	14JSW7-3	127°03'	41°56'	Yihe Basin	Wang et al., 2019, JGR	The Jiamusi-Khaka Block	Trachy‐Andesite	220	1	61	2.41	107.6	617	0.174392	23.3	26.4807	33.7	2.1	16.0476	1.47205	10.9016
337	14JSW7-4	127°03'	41°56'	Yihe Basin	Wang et al., 2019, JGR	The Jiamusi-Khaka Block	Trachy‐Andesite	220	1	61	2.49	100	650	0.153846	22.3	29.148	33.1	2.15	15.3953	1.47205	10.4584
338	15JJW7-1	126°36'	43°22'	Huadian	Wang et al., 2019, JGR	The Jiamusi-Khaka Block	Granodiorite	220	3	67.8	1.36	82.4	659	0.125038	10.2	64.6078	25.4	1.04	24.4231	1.47205	16.5912	76.5525	9.57209	18.3086	1.14381	220	3	126°36'	43°22'
339	15JJW7-2	126°36'	43°22'	Huadian	Wang et al., 2019, JGR	The Jiamusi-Khaka Block	Granodiorite	220	3	67.9	1.29	81.3	685	0.118686	8.2	83.5366	22.1	0.82	26.9512	1.47205	18.3086
340	15JJW7-3	126°36'	43°22'	Huadian	Wang et al., 2019, JGR	The Jiamusi-Khaka Block	Granodiorite	220	3	67.5	1.36	77.4	715	0.108252	9.34	76.5525	24.3	0.88	27.6136	1.47205	18.7586
341	H15-31-3	128°38'59"	47°22'52"	South of Yichun	Liu et al., 2017, Geological Journal	The Jiamusi-Khaka Block	Andesite	183	3	60.58	3.25	38.7853	533.522	0.0726966	22.993	23.2036	33.4437	2.07763	16.0971	1.47205	10.9351	20.8448	3.33598	10.7662	0.238913	183	3	128°38'59"	47°22'52"
342	H15-31-6	128°38'59"	47°22'52"	South of Yichun	Liu et al., 2017, Geological Journal	The Jiamusi-Khaka Block	Andesite	183	3	61.68	1.86	91.9032	463.287	0.198372	25.0617	18.4859	37.1522	2.3816	15.5997	1.47205	10.5973
343	H15-73-2	128°46'3"	44°48'59"	South of Yabuli	Liu et al., 2017, Geological Journal	The Jiamusi-Khaka Block	TrachyAndesite	183		60.45	3.44	86.4871	1545.27	0.0559689	16.1868	95.4651	38.1067	1.31133	29.0596	1.47205	19.7409	61.5726	2.90538	19.7409	3.61648	183	5.49	128°46'3"	44°48'59"
344	H15-73-3	128°46'3"	44°48'59"	South of Yabuli	Liu et al., 2017, Geological Journal	The Jiamusi-Khaka Block	TrachyAndesite	183		59.2	5.65	98.9382	849.308	0.116493	14.366	59.1195	30.3957	1.24214	24.4704	1.47205	16.6234
345	H15-73-4	128°46'3"	44°48'59"	South of Yabuli	Liu et al., 2017, Geological Journal	The Jiamusi-Khaka Block	TrachyAndesite	183		58.55	4.15	81.56	1169.47	0.0697408	18.9934	61.5726	48.5931	1.50699	32.2452	1.47205	21.905
346	H15-73-5	128°46'3"	44°48'59"	South of Yabuli	Liu et al., 2017, Geological Journal	The Jiamusi-Khaka Block	TrachyAndesite	183		63.23	3.2	70.7133	1463.17	0.0483288	13.7139	106.692	33.3859	1.13287	29.4703	1.47205	20.0199
347	H15-73-6	128°46'3"	44°48'59"	South of Yabuli	Liu et al., 2017, Geological Journal	The Jiamusi-Khaka Block	TrachyAndesite	183		59.49	2.87	63.0714	1231.87	0.0511996	18.9788	64.9079	33.068	1.77092	18.6727	1.47205	12.6849
348	15JJW3-1	126°38'	43°25'	Huadian	Wang et al., 2019, JGR	The Jiamusi-Khaka Block	Andesite	179	2	59.4	3.03	73.5	612	0.120098	17.6	34.7727	23.6	1.53	15.4248	1.47205	10.4785	33.0114	1.31129	10.4785	0.312282	179	2	126°38'	43°25'
349	15JJW3-2	126°38'	43°25'	Huadian	Wang et al., 2019, JGR	The Jiamusi-Khaka Block	Andesite	179	2	60.3	3.02	75.9	554	0.137004	17.2	32.2093	23.7	1.61	14.7205	1.47205	10
350	15JJW3-5	126°38'	43°25'	Huadian	Wang et al., 2019, JGR	The Jiamusi-Khaka Block	Andesite	179	2	61	2.97	74.5	581	0.128227	17.6	33.0114	24	1.54	15.5844	1.47205	10.5869
351	75GS0006	129°08′08″	42°28′44″		Tang et al., 2019, Geological Journal	The Jiamusi-Khaka Block	MonzoGranite	180	2	68.73	1.03	91.8	537.6	0.170759	13.1	41.0382	40.4	1.35	29.9259	1.47205	20.3294	39.6384	4.31962	15.4369	5.18544	181.3	2.3	129°22'	42°32.5'
352	75GS11-6	129°23′39″	42°37′46″		Tang et al., 2019, Geological Journal	The Jiamusi-Khaka Block	Granodiorite	182	2	65.55	1.69	68.3	448	0.152455	13.8	32.4638	38.7	1.33	29.0977	1.47205	19.7668
353	75GS8-2	129°36′16″	42°28′32″		Tang et al., 2019, Geological Journal	The Jiamusi-Khaka Block	Granodiorite	182	2	56.69	5.52	45.9	838	0.0547733	19.9	42.1106	32.7	2	16.35	1.47205	11.107
354	75GS30-3				Tang et al., 2019, Geological Journal	The Jiamusi-Khaka Block		171	3	57.59	2.81	55	673	0.0817236	17.6	38.2386	26.5	1.63	16.2577	1.47205	11.0442
355	Z-7	129°40'	43°30'		Liu et al. 2015, Earth Science	The Jiamusi-Khaka Block	Granodiorite	177	1	62.19	2.31	73.4	366	0.200546	17.7	20.678	20.8	1.81	11.4917	1.47205	7.80661	23.824	3.04322	7.95412	0.657508	177	1	129°40'	43°30'
356	Z-7	129°40'	43°30'		Liu et al. 2015, Earth Science	The Jiamusi-Khaka Block	Granodiorite	177	1	63.13	2.19	73.3	365	0.200822	15.8	23.1013	19.2	1.57	12.2293	1.47205	8.30767
357	Z-7	129°40'	43°30'		Liu et al. 2015, Earth Science	The Jiamusi-Khaka Block	Granodiorite	177	1	64.08	1.98	91.7	344	0.26657	10.1	34.0594	16.9	1.21	13.9669	1.47205	9.4881
358	Z-7	129°40'	43°30'		Liu et al. 2015, Earth Science	The Jiamusi-Khaka Block	Granodiorite	177	1	63.04	2.11	88.4	433	0.204157	15.9	27.2327	18.8	1.72	10.9302	1.47205	7.42518
359	Z-7	129°40'	43°30'		Liu et al. 2015, Earth Science	The Jiamusi-Khaka Block	Granodiorite	177	1	63.22	2.17	72.8	386	0.188601	16.6	23.253	19	1.7	11.1765	1.47205	7.59246
360	Z-7	129°40'	43°30'		Liu et al. 2015, Earth Science	The Jiamusi-Khaka Block	Granodiorite	177	1	63.1	2.08	65	397	0.163728	18.8	21.117	21	1.83	11.4754	1.47205	7.79554
361	Z-7	129°40'	43°30'		Liu et al. 2015, Earth Science	The Jiamusi-Khaka Block	Granodiorite	177	1	62.61	2.12	77.3	439	0.176082	14.9	29.4631	18.5	1.58	11.7089	1.47205	7.95412
362	Z-7	129°40'	43°30'		Liu et al. 2015, Earth Science	The Jiamusi-Khaka Block	Granodiorite	177	1	63.41	2.24	71.9	389	0.184833	14.8	26.2838	17.2	1.45	11.8621	1.47205	8.0582
363	Z-7	129°40'	43°30'		Liu et al. 2015, Earth Science	The Jiamusi-Khaka Block	Granodiorite	177	1	63.7	2.19	66.6	383	0.17389	15.7	24.3949	18.8	1.44	13.0556	1.47205	8.86897
364	F-025	126°17'00"	41°55'31"		Keevil et al., 2019, GR	The Jiamusi-Khaka Block	Granodiorite	169	1	65.33	1.57	60	660	0.0909091	9.7	68.0412	24.2	0.84	28.8095	1.47205	19.571	48.8178	0.288413	18.0476	2.15449	167.3	1.2	126°18'00"	41°54'40"
365	F-039	126°18'51"	41°54'03"		Keevil et al., 2019, GR	The Jiamusi-Khaka Block	Quartz Monzoite	167	1	66.86	1.44	79	491	0.160896	10.1	48.6139	8.99	0.94	9.56383	1.47205	6.49695
366	F-037	126°18'51"	41°54'05"		Keevil et al., 2019, GR	The Jiamusi-Khaka Block	Granodiorite	166	1	66.67	1.07	63	451	0.13969	9.2	49.0217	18	0.74	24.3243	1.47205	16.5241
367	F-092	126°23'52"	41°59'39"		Keevil et al., 2019, GR	The Jiamusi-Khaka Block	Granodiorite	134	1	63.98	2.24	92	632	0.14557	9.3	67.957	24.8	0.64	38.75	1.47205	26.3239	72.6764	6.67427	25.1163	1.70776	133.5	1.4	126°26'00"	42°00'00"
368	F-051	126°28'00"	42°00'13"		Keevil et al., 2019, GR	The Jiamusi-Khaka Block	Quartz Monzoite	133	1	63.35	3.29	82	743	0.110363	9.6	77.3958	27.1	0.77	35.1948	1.47205	23.9087
369	TH7-20	127°00'	41°57'		Yu et al., 2009, Acta Geologica Sinica	The Jiamusi-Khaka Block	Andesite	131	4	58.77	4.19	42.9	688	0.0623547	16.3	42.2086	30.8	1.66	18.5542	1.47205	12.6043	36.1887	8.51343	13.2901	0.969853	131	4	127°00'	41°57'
370	TH7-7	127°00'	41°57'		Yu et al., 2009, Acta Geologica Sinica	The Jiamusi-Khaka Block	Andesite	131	4	59.32	3.82	46.3	715	0.0647552	23.7	30.1688	32.3	1.57	20.5732	1.47205	13.9759
371	LJ18-1	127°04'	41°43'		Yu et al., 2009, Acta Geologica Sinica	The Jiamusi-Khaka Block	TrachyAndesite	113	4	58.28	1.2	94.1	1047	0.0898758	19.85	52.7456	39.46	1.79	22.0447	1.47205	14.9755
372	JH-20	127°00'	42°30'	Qianshan	Yang et al., 2006, Lithos	The Jiamusi-Khaka Block	Mafic eclave	126	2	60.39	2.81	118	639	0.184664	36.1	17.7008	52.1	3.1	16.8065	1.47205	11.417	20.5451	4.02239	11.9773	0.792313	126	2	127°00'	42°30'
373	JH-22	127°00'	42°30'	Qianshan	Yang et al., 2006, Lithos	The Jiamusi-Khaka Block	Mafic eclave	126	2	59.88	2.91	113	835	0.135329	35.7	23.3894	50.2	2.72	18.4559	1.47205	12.5375
374	RH11-3	133°51'14"	46°5'45"	Pikeshan	Sun et al., 2018, Tectonics	The Jiamusi-Khaka Block	Andesite	118	3.54	60.21	4.21	34	458	0.0742358	17.7	25.8757	15.99	1.65	9.69091	1.47205	6.58328	32.6978	5.33625	7.78393	0.868457	118.9	1.9	133°53'00"	46°5'00"
375	RH11-4	133°51'14"	46°5'45"	Pikeshan	Sun et al., 2018, Tectonics	The Jiamusi-Khaka Block	Andesite	118	3.54	57.82	4.57	55.2	937	0.0589114	17.7	52.9379	19.25	1.68	11.4583	1.47205	7.78393
376	RH11-5	133°51'14"	46°5'45"	Pikeshan	Sun et al., 2018, Tectonics	The Jiamusi-Khaka Block	Andesite	118	3.54	60.61	4.08	34	613	0.0554649	18.2	33.6813	20.66	1.65	12.5212	1.47205	8.50598
377	RH11-6	133°51'14"	46°5'45"	Pikeshan	Sun et al., 2018, Tectonics	The Jiamusi-Khaka Block	Andesite	118	3.54	61.24	4.29	29.9	606	0.0493399	17.7	34.2373	22.34	1.67	13.3772	1.47205	9.0875
378	RH11-7	133°51'14"	46°5'45"	Pikeshan	Sun et al., 2018, Tectonics	The Jiamusi-Khaka Block	Andesite	118	3.54	58.97	5.07	27.2	555	0.049009	17.5	31.7143	16.82	1.67	10.0719	1.47205	6.84207
379	RH11-8	133°51'14"	46°5'45"	Pikeshan	Sun et al., 2018, Tectonics	The Jiamusi-Khaka Block	Andesite	118	3.54	61.76	3.26	43.1	500	0.0862	18.2	27.4725	20.58	1.71	12.0351	1.47205	8.17574
380	RH11-9	133°51'14"	46°5'45"	Pikeshan	Sun et al., 2018, Tectonics	The Jiamusi-Khaka Block	Andesite	118	3.54	61.38	3.74	38.8	580	0.0668966	18.3	31.694	20.04	1.7	11.7882	1.47205	8.00805
381	RH04-12	133°54'40"	46°4'14"	Hamahe	Sun et al., 2018, Tectonics	The Jiamusi-Khaka Block	Adesitic porphyry	120	2	58.01	3.66	80.1	630	0.127143	15.2	41.4474	15.16	1.5	10.1067	1.47205	6.86571
382	RH04-13	133°54'40"	46°4'14"	Hamahe	Sun et al., 2018, Tectonics	The Jiamusi-Khaka Block	Adesitic porphyry	120	2	58.75	3.88	90.7	647	0.140185	16.4	39.4512	16.31	1.58	10.3228	1.47205	7.01253
383	DHL12-1-1	130°40'	43°30'		Chai et al., 2014, IGR	The Jiamusi-Khaka Block	Biotite-Granodiorite	115.9	3.3	64.52	1.96	72.11	476.8	0.151237	15.4	30.961	16.44	1.74	9.44828	1.47205	6.41845	28.8877	2.57161	6.56658	0.541965	115.9	3.3	130°40'	43°30'
384	DHL12-1-2	130°40'	43°30'		Chai et al., 2014, IGR	The Jiamusi-Khaka Block	Biotite-Granodiorite	115.9	3.3	63.26	2.28	70.78	432.4	0.163691	15.36	28.151	15.4	1.66	9.27711	1.47205	6.30217
385	DHL-3-1	130°40'	43°30'		Chai et al., 2014, IGR	The Jiamusi-Khaka Block	Quartz diorite	115.9	3.3	58.34	3.35	50.6	444.6	0.11381	17	26.1529	17.1	1.73	9.88439	1.47205	6.71472
386	DHL-3-2	130°40'	43°30'		Chai et al., 2014, IGR	The Jiamusi-Khaka Block	Quartz diorite	115.9	3.3	59.28	3.25	18.51	359.3	0.0515168	14.1	25.4823	14.16	1.56	9.07692	1.47205	6.16618
387	DHL12-7-1	130°40'	43°30'		Chai et al., 2014, IGR	The Jiamusi-Khaka Block	Quartz diorite	115.9	3.3	60.23	3.34	22.29	528.8	0.042152	16.6	31.8554	19.77	1.75	11.2971	1.47205	7.67443
388	DHL12-7-2	130°40'	43°30'		Chai et al., 2014, IGR	The Jiamusi-Khaka Block	Quartz diorite	115.9	3.3	59.3	4.03	20.43	496.8	0.0411232	16.77	29.6243	17.47	1.76	9.92614	1.47205	6.74307
389	YJS-037				Wang et al., 2021, Mineral	The Jiamusi-Khaka Block	Quartzdiorite	112	12	57.6	1.74	61.2	346	0.176879	36.8	9.40217	62.5	3.95	15.8228	1.47205	10.7488
390	ZGL02-01	130°19'23"	44°35'05"	Hegang	Ling et al., 2017, JAES	The Jiamusi-Khaka Block	Dacite	102	2	64.86	1.36	41.1	394	0.104315	12.6	31.2698	29.8	1.36	21.9118	1.47205	14.8852	31.2698	1.50081	14.6236	0.367539	102	2	130°19'23"	44°35'05"
391	ZGL02-02	130°19'23"	44°35'05"	Hegang	Ling et al., 2017, JAES	The Jiamusi-Khaka Block	Dacite	102	2	64.42	1.4	49.8	701	0.0710414	14.1	49.7163	33.7	1.58	21.3291	1.47205	14.4894
392	ZGL02-03	130°19'23"	44°35'05"	Hegang	Ling et al., 2017, JAES	The Jiamusi-Khaka Block	Dacite	102	2	64.51	3.01	40.3	381	0.105774	12.3	30.9756	29.6	1.31	22.5954	1.47205	15.3496
393	ZGL02-04	130°19'23"	44°35'05"	Hegang	Ling et al., 2017, JAES	The Jiamusi-Khaka Block	Dacite	102	2	64.73	1.41	43.6	940	0.046383	12.5	75.2	27.9	1.31	21.2977	1.47205	14.4681
394	ZGL02-05	130°19'23"	44°35'05"	Hegang	Ling et al., 2017, JAES	The Jiamusi-Khaka Block	Dacite	102	2	63.78	1.09	39.5	418	0.0944976	12.4	33.7097	28.2	1.31	21.5267	1.47205	14.6236
395	SF03-1	131°06.779'	44°23.823'		Ji et al. 2007, Acta Geologica Sinica	The Jiamusi-Khaka Block	Andesite	105.5	0.8	62.02	1.54	37.91	645.34	0.0587442	10.09	63.9584	22.9	0.91	25.1648	1.47205	17.0951	62.2615	1.39159	16.9124	0.122825	105.5	0.8	131°06.779'	44°23.823'
396	SF03-2	131°06.779'	44°23.823'		Ji et al. 2007, Acta Geologica Sinica	The Jiamusi-Khaka Block	Andesite	105.5	0.8	62.29	1.47	38.46	650.01	0.0591683	10.44	62.2615	23.58	0.95	24.8211	1.47205	16.8616
397	SF03-3	131°06.779'	44°23.823'		Ji et al. 2007, Acta Geologica Sinica	The Jiamusi-Khaka Block	Andesite	105.5	0.8	61.96	1.42	38.95	650.55	0.0598724	10.63	61.1994	23.9	0.96	24.8958	1.47205	16.9124
398	SF01-1	131°03.746'	44°21.69'		Ji et al. 2007, Acta Geologica Sinica	The Jiamusi-Khaka Block	Dacite	93.2	1.3	65	1.5	52.47	480.3	0.109244	10.03	47.8863	22.83	0.87	26.2414	1.47205	17.8264	51.0694	4.13461	18.4578	0.570488	93.2	1.3	131°03.746'	44°21.69'
399	SF01-4	131°03.746'	44°21.69'		Ji et al. 2007, Acta Geologica Sinica	The Jiamusi-Khaka Block	Dacite	93.2	1.3	65.42	1.52	53.56	530.1	0.101038	10.38	51.0694	23.73	0.85	27.9176	1.47205	18.9652
400	SF01-5	131°03.746'	44°21.69'		Ji et al. 2007, Acta Geologica Sinica	The Jiamusi-Khaka Block	Dacite	93.2	1.3	65.47	1.54	53.95	539	0.100093	9.61	56.0874	22.28	0.82	27.1707	1.47205	18.4578
401	H15-18-2	129°13'2"	47°36'55"	Southeast of Yichun	Liu et al., 2017, Geological Journal	The Jiamusi-Khaka Block	Basaltic Andesite	105	8	56.73	3.95	41.0892	789.526	0.0520429	12.474	63.2937	19.4919	1.19087	16.3677	1.47205	11.119	63.2937	4.7707	11.119	0.870706	105	8	129°13'2"	47°36'55"
402	H15-18-3	129°13'2"	47°36'55"	Southeast of Yichun	Liu et al., 2017, Geological Journal	The Jiamusi-Khaka Block	Basaltic Andesite	105	8	57.6	3.84	38.1993	783.342	0.0487646	11.3548	68.9877	19.3032	1.04907	18.4003	1.47205	12.4998
403	H15-18-4	129°13'2"	47°36'55"	Southeast of Yichun	Liu et al., 2017, Geological Journal	The Jiamusi-Khaka Block	Basaltic Andesite	105	8	55.65	3.69	38.446	763.668	0.0503439	12.8326	59.5102	20.1674	1.258	16.0313	1.47205	10.8905
404	H15-54-2	131°48'40"	45°46'36"	North of Peide	Liu et al., 2017, Geological Journal	The Jiamusi-Khaka Block	Andesite	103	1	59.1	1.58	53.8958	385.304	0.139879	18.3281	21.0225	21.3307	1.78889	11.9239	1.47205	8.10023	23.0688	2.72025	7.66691	0.345722	103	1	131°48'40"	45°46'36"
405	H15-54-3	131°48'40"	45°46'36"	North of Peide	Liu et al., 2017, Geological Journal	The Jiamusi-Khaka Block	Andesite	103	1	59.2	2.24	53.3488	391.014	0.136437	18.7154	20.8926	21.5929	1.91323	11.2861	1.47205	7.66691
406	H15-54-4	131°48'40"	45°46'36"	North of Peide	Liu et al., 2017, Geological Journal	The Jiamusi-Khaka Block	Andesite	103	1	60.69	1.76	62.5164	553.131	0.113023	14.3644	38.507	17.4238	1.52049	11.4593	1.47205	7.78462
407	H15-54-5	131°48'40"	45°46'36"	North of Peide	Liu et al., 2017, Geological Journal	The Jiamusi-Khaka Block	Andesite	103	1	58.02	1.68	81.1101	482.502	0.168103	18.4762	26.1148	19.7764	1.79011	11.0476	1.47205	7.50491
408	H15-54-6	131°48'40"	45°46'36"	North of Peide	Liu et al., 2017, Geological Journal	The Jiamusi-Khaka Block	Andesite	103	1	54.83	1.79	70.2924	462.411	0.152013	18.4117	25.115	19.5936	1.85794	10.5459	1.47205	7.1641
409	FW01-054	121°55'37"	39°19'13"	Xiaoheishan	Wu et al., 2005, Chemical Geology	The Liaodong Pennisular	Q-diorite	174	4	58.9	1.87	81.1	1048	0.0773855	25.9	40.4633	36.8	2.06	17.8641	1.47205	12.1355	43.8974	6.18153	28.2834	17.2966	177	3.4	122°30'	40°05'
410	FW01-363	121°55'37"	39°19'13"	Xiaoheishan	Wu et al., 2005, Chemical Geology	The Liaodong Pennisular	Granodiorite	173	4	62.17	1.17	19.68	864	0.0227778	12.4	69.6774	60.8	0.86	70.6977	1.47205	48.0267
411	FW01-157	122°59'54"	40°43'22"		Wu et al., 2005, Chemical Geology	The Liaodong Pennisular	Granodiorite	179	3	65.16	1.24	105.2	766	0.137337	14.6	52.4658	70.3	1.21	58.0992	1.47205	39.4682
412	FW01-347	122°30'	40°05'	Yutu	Wu et al., 2005, Chemical Geology	The Liaodong Pennisular	Q diorite	179	3	58.14	3.77	64.2	856	0.075	19.5	43.8974	37	1.47	25.1701	1.47205	17.0987
413	19L08-1	123°00'48"	40°43'21"	South Hajialing	Quan et al., 2022, JAES	The Liaodong Pennisular	Granodiorite	179	1	65.879	1.152	97.9571	807.135	0.121364	11.5936	69.6192	41.7133	1.03938	40.1328	1.47205	27.2632	69.1644	3.52284	26.4269	0.739669	179	1	123°00'48"	40°43'21"
414	19L08-2	123°00'48"	40°43'21"	South Hajialing	Quan et al., 2022, JAES	The Liaodong Pennisular	Granodiorite	179	1	64.898	1.11	105.188	834.569	0.126038	11.2947	73.8906	40.1106	1.0359	38.7207	1.47205	26.3039
415	19L08-3	123°00'48"	40°43'21"	South Hajialing	Quan et al., 2022, JAES	The Liaodong Pennisular	Granodiorite	179	1	62.684	1.343	115.682	884.01	0.130861	13.5309	65.3328	44.1932	1.17869	37.4933	1.47205	25.4702
416	19L08-4	123°00'48"	40°43'21"	South Hajialing	Quan et al., 2022, JAES	The Liaodong Pennisular	Granodiorite	179	1	62.405	1.325	109.5	852	0.128521	12.4	68.7097	42.6	1.09	39.0826	1.47205	26.5498
417	JDT-1	127°06'48"	44°16'49"		Zhang et al., 2016, IGR	The Jiamusi-Khaka Block	Granodiorite	170.9	0.83	65.16	1.95	209.66	410.4	0.510867	14.56	28.1868	29.72	1.61	18.4596	1.47205	12.5401	27.8336	7.34153	11.2453	3.45216	171.3	0.6	127°13'00"	44°23'00"
418	JDT-2	127°06'48"	44°16'49"		Zhang et al., 2016, IGR	The Jiamusi-Khaka Block	Granodiorite	170.9	0.83	65.02	1.95	77.7	343.1	0.226465	12.45	27.5582	32.18	1.37	23.4891	1.47205	15.9567
419	CAP-1	127°20'45"	44°29'21"		Zhang et al., 2016, IGR	The Jiamusi-Khaka Block	Porphyritic MonzoGranite	166.9	1.5	69.98	1.32	156.1	298.7	0.522598	21.56	13.8544	22.89	2.4	9.5375	1.47205	6.47906
420	CAP -2	127°20'45"	44°29'21"		Zhang et al., 2016, IGR	The Jiamusi-Khaka Block	Porphyritic MonzoGranite	166.9	1.5	69.96	1.24	156.5	299.2	0.523061	21.32	14.0338	18.09	2.36	7.66525	1.47205	5.2072
421	FAP-25	127°17'	44°24.5'		Liu et al., 2014, Global Geology	The Liaodong Pennisular	Granite	172	1	61.89	2.37	175	490	0.357143	13	37.6923	32.8	1.09	30.0917	1.47205	20.4421
422	FAP-25	127°17'	44°24.5'		Liu et al., 2014, Global Geology	The Liaodong Pennisular	Granite	172	1	63.27	2.21	158.5	509	0.311395	10.7	47.5701	32.8	0.94	34.8936	1.47205	23.7041
423	FAP-25	127°17'	44°24.5'		Liu et al., 2014, Global Geology	The Liaodong Pennisular	Granite	172	1	62.11	2.17	103	514	0.200389	18.6	27.6344	33	1.72	19.186	1.47205	13.0336
424	FAP-25	127°17'	44°24.5'		Liu et al., 2014, Global Geology	The Liaodong Pennisular	Granite	172	1	62.58	2.15	117.5	521	0.225528	18.2	28.6264	29.3	1.77	16.5537	1.47205	11.2453
425	FAP-25	127°17'	44°24.5'		Liu et al., 2014, Global Geology	The Liaodong Pennisular	Granite	172	1	62.99	2.12	113	514	0.219844	18.6	27.6344	29.5	1.8	16.3889	1.47205	11.1334
426	FAP-25	127°17'	44°24.5'		Liu et al., 2014, Global Geology	The Liaodong Pennisular	Granite	172	1	62.94	2.12	95.8	513	0.186745	18.3	28.0328	35.3	1.71	20.6433	1.47205	14.0235
427	FAP-25	127°17'	44°24.5'		Liu et al., 2014, Global Geology	The Liaodong Pennisular	Granite	172	1	62.72	2.11	107	587	0.182283	18.3	32.0765	25.8	1.76	14.6591	1.47205	9.95829
428	DY-3	123°33'	40°29'		Liu et al., 2016, Acta Petrologica Sinica	The Liaodong Pennisular	Gabbro	139.3	0.3	58.3	4.69	81.8	524	0.156107	19.1	27.4346	42.4	1.82	23.2967	1.47205	15.826	35.7647	1.11122	16.4864	1.28936	139.2	0.2	123°37'	40°30.5'
429	B3043-1	123°33'	40°29'		Liu et al., 2016, Acta Petrologica Sinica	The Liaodong Pennisular	Gabbro	139.3	0.3	54.8	5.52	68.9	608	0.113322	17	35.7647	44.9	2.04	22.0098	1.47205	14.9518
430	CYH-1	123°33'	40°29'		Liu et al., 2016, Acta Petrologica Sinica	The Liaodong Pennisular	Gabbro	139.3	0.3	56.1	4.28	63.6	640	0.099375	18.8	34.0426	41.9	1.66	25.241	1.47205	17.1468
431	CYH-2	123°33'	40°29'		Liu et al., 2016, Acta Petrologica Sinica	The Liaodong Pennisular	Gabbro	139.3	0.3	56.1	4.91	60.9	661	0.0921331	18.3	36.1202	43.8	1.67	26.2275	1.47205	17.817
432	HDH-1	123°42'	40°32'		Liu et al., 2016, Acta Petrologica Sinica	The Liaodong Pennisular	Granodiorite	139	0.2	62.6	1.35	102	743	0.137281	14.3	51.958	133.5	1.5	89	1.47205	60.4599
433	SL0581	122° 1'10.72"	39°35'5.26"	Yuhuangding	Ji et al., 2015, Tectonophysics	The Liaodong Pennisular	Trachy-dacite	126	6	67.4	1.06	70.702	517.29	0.136678	8.4158	61.4665	56.742	0.6573	86.3259	1.47205	58.6433	58.1637	5.43951	50.9018	6.32891	126	6	122° 1'10.72"	39°35'5.26"
434	SL0583	122° 1'10.72"	39°35'5.26"	Yuhuangding	Ji et al., 2015, Tectonophysics	The Liaodong Pennisular	Trachy-dacite	126	6	67.24	1.21	72.008	549.34	0.131081	9.6923	56.678	51.142	0.6519	78.4507	1.47205	53.2935
435	SL0585	122° 1'10.72"	39°35'5.26"	Yuhuangding	Ji et al., 2015, Tectonophysics	The Liaodong Pennisular	Trachy-dacite	126	6	67.66	0.98	73.101	471.91	0.154905	9.6059	49.1271	45.579	0.7052	64.6327	1.47205	43.9066
436	SL0577	122° 1'10.72"	39°35'5.26"	Yuhuangding	Ji et al., 2015, Tectonophysics	The Liaodong Pennisular	Trachy-dacite	126	6	66.9	1.02	69.964	479.91	0.145786	8.0455	59.6495	51.486	0.721	71.4092	1.47205	48.51
437	18JF10	125°02'	41°45'	Xibi	Feng et al., 2020, Earth Sciences	The Liaodong Pennisular	Trachytes	129	1	66.2	1.35	29.5	311	0.0948553	12.6	24.6825	29	1.1	26.3636	1.47205	17.9095	22.7606	2.718	17.7202	0.267647	129	1	125°02'	41°45'
438	18JF11	125°02'	41°45'	Xibi	Feng et al., 2020, Earth Sciences	The Liaodong Pennisular	Trachytes	129	1	62.7	1.39	38.9	323	0.120433	15.5	20.8387	32	1.24	25.8065	1.47205	17.531
439	DLZ-2	125°20'	40°45'	Kuandian	Wu et al., 2021, Lithos	The Liaodong Pennisular	Quartz diorite	128	2	58.09	3.58	92.3	538	0.171561	19.8	27.1717	36.8	1.76	20.9091	1.47205	14.2041	28.3938	3.94161	15.4022	3.77994	128	2	125°20'	40°45'
440	DLZ-3	125°20'	40°45'	Kuandian	Wu et al., 2021, Lithos	The Liaodong Pennisular	Quartz diorite	128	2	57.57	3.68	87.6	548	0.159854	19.3	28.3938	36	1.71	21.0526	1.47205	14.3016
441	DLZ-4	125°20'	40°45'	Kuandian	Wu et al., 2021, Lithos	The Liaodong Pennisular	Quartz diorite	128	2	57.13	3.46	105.5	511	0.206458	20.6	24.8058	41.1	1.82	22.5824	1.47205	15.3408
442	DLZ-5	125°20'	40°45'	Kuandian	Wu et al., 2021, Lithos	The Liaodong Pennisular	Quartz diorite	128	2	57.91	3.9	87.8	590	0.148814	19.1	30.8901	35.8	1.81	19.779	1.47205	13.4364
443	DBJ-1	125°20'	40°45'	Kuandian	Wu et al., 2021, Lithos	The Liaodong Pennisular	Granodiorite	128	2	66.55	1.74	98.2	556	0.176619	11.6	47.931	36.9	1.09	33.8532	1.47205	22.9973
444	DBJ-9	125°20'	40°45'	Kuandian	Wu et al., 2021, Lithos	The Liaodong Pennisular	Granodiorite	128	2	66.82	1.6	104	645	0.16124	10.3	62.6214	32.5	0.98	33.1633	1.47205	22.5286
445	DBJ-2	125°20'	40°45'	Kuandian	Wu et al., 2021, Lithos	The Liaodong Pennisular	Granodiorite	128	2	66.39	1.92	106.5	513	0.207602	14.6	35.137	34.6	1.52	22.7632	1.47205	15.4636
446	DBJ-2-1	125°20'	40°45'	Kuandian	Wu et al., 2021, Lithos	The Liaodong Pennisular	Granodiorite	128	2	67.29	1.61	118.5	535	0.221495	12.4	43.1452	34.5	1.32	26.1364	1.47205	17.7551
447	BY17-53	123°37'	40°49.5'		Su et al., 2019, Geological Journal	The Liaodong Pennisular	Microdiorite	126		55.39	4.53	83	789	0.105196	12.1	65.2066	20.4	1.06	19.2453	1.47205	13.0738	59.44	4.041	12.1898	0.532429	126	3.78	123°37'	40°49.5'
448	BY17-55	123°37'	40°49.5'		Su et al., 2019, Geological Journal	The Liaodong Pennisular	Microdiorite	126		58	4.43	45.5	712	0.0639045	12.4	57.4194	19.2	1.07	17.9439	1.47205	12.1898
449	BY17-55-2	123°37'	40°49.5'		Su et al., 2019, Geological Journal	The Liaodong Pennisular	Microdiorite	126		57.97	4.34	46.3	743	0.0623149	12.5	59.44	19.8	1.11	17.8378	1.47205	12.1177
450	WJP-1	123°20'	40°25'	Wangjiabao	Dong et al., 2020, Ca. J. Earth Sci.	The Liaodong Pennisular	Quartz diorite	127.1	2.8	62.7	4.04	80.7	667	0.12099	14.2	46.9718	29.6	1.22	24.2623	1.47205	16.482	49.8131	4.42433	18.5047	2.60372	126.1	1.4	123°20'	40°25'
451	WJP-2	123°20'	40°25'	Wangjiabao	Dong et al., 2020, Ca. J. Earth Sci.	The Liaodong Pennisular	Quartz diorite	127.1	2.8	62.1	4.05	77.7	667	0.116492	13.3	50.1504	28.2	1.18	23.8983	1.47205	16.2347
452	WJP-3	123°20'	40°25'	Wangjiabao	Dong et al., 2020, Ca. J. Earth Sci.	The Liaodong Pennisular	Quartz diorite	127.1	2.8	62.4	4.11	70.4	601	0.117138	12.7	47.3228	28	1.18	23.7288	1.47205	16.1196
453	LJB-1	123°20'	40°25'	Lijiabao	Dong et al., 2020, Ca. J. Earth Sci.	The Liaodong Pennisular	Granodiorite	125.9	1.3	67.72	1.74	98.5	472	0.208686	9.54	49.4759	25.6	0.8	32	1.47205	21.7384
454	LJB-2	123°20'	40°25'	Lijiabao	Dong et al., 2020, Ca. J. Earth Sci.	The Liaodong Pennisular	Granodiorite	125.9	1.3	68.34	1.61	107	539	0.198516	9.65	55.8549	27.8	0.92	30.2174	1.47205	20.5274
455	LJB-3	123°20'	40°25'	Lijiabao	Dong et al., 2020, Ca. J. Earth Sci.	The Liaodong Pennisular	Granodiorite	125.9	1.3	68.25	1.75	105	539	0.194805	9.38	57.4627	25.2	0.83	30.3614	1.47205	20.6253
456	JA28-1	126°20'	41°30'	Xingfu pluton	Pei et al., 2011, Lithos	The Liaodong Pennisular	Granodiorite	127	1	65.4	2.23	120	647	0.185471	19.4	33.3505	38	1.57	24.2038	1.47205	16.4423	32.8195	0.739099	16.5659	0.974375	127.8	1	126°20'	41°30'
457	JA28-2	126°20'	41°30'	Xingfu pluton	Pei et al., 2011, Lithos	The Liaodong Pennisular	Granodiorite	127	1	61.8	3.27	101	678	0.148968	20.2	33.5644	36.3	1.62	22.4074	1.47205	15.2219
458	JA28-3	126°20'	41°30'	Xingfu pluton	Pei et al., 2011, Lithos	The Liaodong Pennisular	Granodiorite	127	1	64.6	2.55	120	649	0.1849	20.1	32.2886	39.8	1.62	24.5679	1.47205	16.6896
459	BS1-1	126°30'	41°30'	Toudaogou pluton	Pei et al., 2011, Lithos	The Liaodong Pennisular	Granodiorite	130	1	62.4	1.89	110	719	0.15299	22.4	32.0982	49.7	1.92	25.8854	1.47205	17.5846
460	JA20-1	125°20'	40°50'	Zhejiang pluton	Pei et al., 2011, Lithos	The Liaodong Pennisular	Granodiorite	123	1	66.4	1.75	95	503	0.188867	13.4	37.5373	29	1.14	25.4386	1.47205	17.2811	36.148	1.96483	16.1827	1.55341	123	1	125°20'	40°50'
461	JA24-1	125°20'	40°50'	Zhejiang pluton	Pei et al., 2011, Lithos	The Liaodong Pennisular	Granodiorite	123	1	66.9	1.73	103	504	0.204365	14.5	34.7586	28.2	1.27	22.2047	1.47205	15.0842
462	JH-41	123°15'	40°00'	Gudaoling	Yang et al., 2004, Geochimica et Cosmochimica Acta	The Liaodong Pennisular	Dioritic eclave	122.5	4.5	60.09	3.99	101	852	0.118545	21.9	38.9041	39.7	2.08	19.0865	1.47205	12.966	40.1538	5.17649	19.779	4.69157	122.5	4.5	123°15'	40°00'
463	JH-43-1	123°15'	40°00'	Gudaoling	Yang et al., 2004, Geochimica et Cosmochimica Acta	The Liaodong Pennisular	Dioritic eclave	122.5	4.5	56.74	5.67	101	783	0.128991	19.5	40.1538	41.7	1.87	22.2995	1.47205	15.1486
464	JH-48	123°15'	40°00'	Gudaoling	Yang et al., 2004, Geochimica et Cosmochimica Acta	The Liaodong Pennisular	Dioritic eclave	122.5	4.5	55.36	2.75	97.4	646	0.150774	23.9	27.0293	72	2.21	32.5792	1.47205	22.1319
465	JH-46	123°15'	40°00'	Gudaoling	Yang et al., 2004, Geochimica et Cosmochimica Acta	The Liaodong Pennisular	Mozoitic eclave	122.5	4.5	60.23	1.14	147	1307	0.112471	16.4	79.6951	42.8	1.47	29.1156	1.47205	19.779
466	JH-47	123°15'	40°00'	Gudaoling	Yang et al., 2004, Geochimica et Cosmochimica Acta	The Liaodong Pennisular	Mozoitic eclave	122.5	4.5	59.46	1.01	156	1468	0.106267	13.4	109.552	53.6	1.15	46.6087	1.47205	31.6625
467	JH-49	123°15'	40°00'	Gudaoling	Yang et al., 2004, Geochimica et Cosmochimica Acta	The Liaodong Pennisular	Mozoitic eclave	122.5	4.5	60.74	1.02	181	1130	0.160177	14.9	75.8389	40.3	1.14	35.3509	1.47205	24.0147
468	FW01-350	123°15'	40°00'	Gudaoling	Yang et al., 2004, Geochimica et Cosmochimica Acta	The Liaodong Pennisular	Quartz diorite	122.5	4.5	54.16	4.88	61.7	1005	0.061393	24.3	41.358	43.8	1.99	22.0101	1.47205	14.952
469	FW01-38	123°15'	40°00'	Gudaoling	Yang et al., 2004, Geochimica et Cosmochimica Acta	The Liaodong Pennisular	Quartz diorite	122.5	4.5	60.14	4.49	95.4	673	0.141753	16.7	40.2994	54.1	1.44	37.5694	1.47205	25.5219
470	FW01-18	123°15'	40°00'	Gudaoling	Yang et al., 2004, Geochimica et Cosmochimica Acta	The Liaodong Pennisular	Quartz diorite	122.5	4.5	61.86	2.91	72.3	649	0.111402	18.5	35.0811	31.4	1.57	20	1.47205	13.5865
471	FW04-304	123°15'	40°00'	Gudaoling	Yang et al., 2007, Cotrib Mineral Petrol	The Liaodong Pennisular	Mafic eclave	122.5	4.5	62.99	3.61	98.7	705	0.14	17.1	41.2281	46.1	1.54	29.9351	1.47205	20.3356
472	SHY-14	121°00'	38°55'	Shihuiyao	Ma et al., 2016, Journal of Petrology	The Liaodong Pennisular	Dacite	121.6	2.1	66.058	1.983	40.5982	485.123	0.0836865	12.4242	39.0466	24.9984	1.16056	21.54	1.47205	14.6327	49.2268	6.12511	14.5976	0.049638	121.6	2.1	121°00'	38°55'
473	SHY-15	121°00'	38°55'	Shihuiyao	Ma et al., 2016, Journal of Petrology	The Liaodong Pennisular	Dacite	121.6	2.1	60.431	2.917	83.6157	669.351	0.124921	13.5973	49.2268	26.1364	1.21924	21.4367	1.47205	14.5625
474	SHY-16	121°00'	38°55'	Shihuiyao	Ma et al., 2016, Journal of Petrology	The Liaodong Pennisular	Dacite	121.6	2.1	67.621	1.089	78.9024	646.847	0.12198	12.9272	50.0378	48.4137	0.871649	55.5426	1.47205	37.7315
475	FS-28	124°22'	41°55'	Qiujiabuzi	Pang et al., 2015, Lithos	The Liaodong Pennisular	Andesite	110	1	58.24	3.14	57.45	1255	0.0457769	22.4	56.0268	77.82	1.48	52.5811	1.47205	35.7197	34.5687	2.81623	34.9201	2.46989	110	1	124°22'	41°55'
476	FS-29	124°22'	41°55'	Qiujiabuzi	Pang et al., 2015, Lithos	The Liaodong Pennisular	Andesite	110	1	57.76	3.22	74.92	794	0.0943577	22.61	35.1172	75.05	1.46	51.4041	1.47205	34.9201
477	FS-46	124°22'	41°55'	Qiujiabuzi	Pang et al., 2015, Lithos	The Liaodong Pennisular	Dacite	110	1	61.18	1.94	60.93	405	0.150444	19.4	20.8763	59.9	1.31	45.7252	1.47205	31.0623
478	FS-53	124°22'	41°55'	Qiujiabuzi	Pang et al., 2015, Lithos	The Liaodong Pennisular	Dacite	110	1	62.01	1.22	87.5	758	0.115435	19.33	39.2137	69.65	1.3	53.5769	1.47205	36.3962
479	FS-6	124°22'	41°55'	Qiujiabuzi	Pang et al., 2015, Lithos	The Liaodong Pennisular	Andesite	110	1	54.34	3.67	33.41	847	0.0394451	25.91	32.6901	73.26	1.58	46.3671	1.47205	31.4983
480	FS-15	124°22'	41°55'	Qiujiabuzi	Pang et al., 2015, Lithos	The Liaodong Pennisular	Andesite	110	1	54.94	5.51	38.81	776	0.0500129	22.81	34.0202	44.78	1.36	32.9265	1.47205	22.3678
481	JEM2-1	125°50'	41°50’		Chu et al., 2021, OGR	The Liaodong Pennisular	Quartz diorite	94.2	1.4	59.34	1.993	37	477.8	0.0774383	20.9	22.8612	17.07	2.27	7.51982	1.47205	5.10841	21.9282	3.34693	6.62123	0.972041	94.2	1.4	125°50'	41°50’
482	JEM2-2	125°50'	41°50’		Chu et al., 2021, OGR	The Liaodong Pennisular	Quartz diorite	94.2	1.4	59.62	2.05132	52.52	486.6	0.107933	21.46	22.6747	22.3	2.23	10	1.47205	6.79325
483	JEM3-1	125°50'	41°50’		Chu et al., 2021, OGR	The Liaodong Pennisular	Quartz diorite	94.2	1.4	61.6	1.63841	39.22	422.1	0.0929164	18.98	22.2392	14.81	1.89	7.83598	1.47205	5.32318
484	JEM3-2	125°50'	41°50’		Chu et al., 2021, OGR	The Liaodong Pennisular	Quartz diorite	94.2	1.4	60.94	1.67521	75.57	473.2	0.1597	21.89	21.6172	20.74	2.08	9.97115	1.47205	6.77366
485	EM1-1a	125°50'	41°50’		Chu et al., 2021, OGR	The Liaodong Pennisular	Granodiorite	94.2	1.4	64.4	1.42	47.53	372.3	0.127666	24.4	15.2582	25.52	2.68	9.52239	1.47205	6.4688
486	EM1-1b	125°50'	41°50’		Chu et al., 2021, OGR	The Liaodong Pennisular	Granodiorite	94.2	1.4	64.51	1.51	50.99	383.2	0.133064	22.94	16.7044	29.35	2.6	11.2885	1.47205	7.66854
487	09CLH-02	121°5'	41°45'	Beipiao	Ma et al., 2015, EPSL	The Western Liaodong	Haifanggou Fm	164.5		57.81	1.21	49	778	0.062982	16.2	48.0247	35.6	1.21	29.4215	1.47205	19.9868	37.0408	1.06855	17.1778	2.0334	164.5	4.935	121°5'	41°45'
488	09CLH-10	121°5'	41°45'	Beipiao	Ma et al., 2015, EPSL	The Western Liaodong	Haifanggou Fm	164.5		61.98	1.74	64	799	0.0801001	10.1	79.1089	25.4	0.82	30.9756	1.47205	21.0425
489	09CLH-18	121°5'	41°45'	Beipiao	Ma et al., 2015, EPSL	The Western Liaodong	Haifanggou Fm	164.5		58.47	2.05	78.6	726	0.108264	19.6	37.0408	40.2	1.59	25.283	1.47205	17.1754
490	09CLH-19	121°5'	41°45'	Beipiao	Ma et al., 2015, EPSL	The Western Liaodong	Haifanggou Fm	164.5		59.2	2.11	81.5	746	0.109249	19.2	38.8542	39.8	1.65	24.1212	1.47205	16.3861
491	09CLH-20	121°5'	41°45'	Beipiao	Ma et al., 2015, EPSL	The Western Liaodong	Haifanggou Fm	164.5		58.42	2.1	78	695	0.11223	18.8	36.9681	39.7	1.57	25.2866	1.47205	17.1778
492	BPC-4	121°5'	41°45'	Beipiao	Ma et al., 2015, EPSL	The Western Liaodong	Laqi Fm	158		55.66	1.01	43.2	587	0.0735945	14.9	39.396	32.2	1.09	29.5413	1.47205	20.0681	39.396	2.95202	12.4624	4.67875	158	4.74	121°5'	41°45'
493	BPC-6	121°5'	41°45'	Beipiao	Ma et al., 2015, EPSL	The Western Liaodong	Laqi Fm	158		58.95	1.55	50.7	709	0.0715092	18.7	37.9144	27.7	1.63	16.9939	1.47205	11.5444
494	BPC-16	121°5'	41°45'	Beipiao	Ma et al., 2015, EPSL	The Western Liaodong	Laqi Fm	158		55.33	1.77	38.5	750	0.0513333	17.2	43.6047	25.5	1.39	18.3453	1.47205	12.4624
495	JC007	120°	40°50'	Lingyuan	Ma et al., 2015, EPSL	The Western Liaodong	Laqi Fm	158		61.66	1.71	93.4	785	0.118981	11.43	68.6789	37.62	0.97	38.7835	1.47205	26.3466	57.8151	15.3638	24.1344	3.12856	158	4.7	120°	40°50'
496	LY006	120°	40°50'	Lingyuan	Ma et al., 2015, EPSL	The Western Liaodong	Laqi Fm	158		60.9	1.12	73.4	693	0.105916	14.76	46.9512	39.37	1.22	32.2705	1.47205	21.9222
497	LQ-15*	120°46.9'	41°50.484'	Beipiao	Yang et al., 2008, Lithos	The Western Liaodong	Laqi Fm	158		56.24	1.83	88.4	541	0.163401	42.1	12.8504	60.6	3.68	16.4674	1.47205	11.1867	13.7028	0.593702	11.111	0.224024	158	4.7	120°46.9'	41°50.484'
498	LQ-16*	120°46.9'	41°50.484'	Beipiao	Yang et al., 2008, Lithos	The Western Liaodong	Laqi Fm	158		57.04	1.38	110	558	0.197133	39.6	14.0909	56.9	3.44	16.5407	1.47205	11.2365
499	LQ-17*	120°46.9'	41°50.484'	Beipiao	Yang et al., 2008, Lithos	The Western Liaodong	Laqi Fm	158		55.92	2.3	95.2	576	0.165278	41.1	14.0146	57.2	3.57	16.0224	1.47205	10.8844
500	LQ-18*	120°46.9'	41°50.484'	Beipiao	Yang et al., 2008, Lithos	The Western Liaodong	Laqi Fm	158		56.46	1.5	102	544	0.1875	39.7	13.7028	57.9	3.54	16.3559	1.47205	11.111
501	LQ-19*	120°46.9'	41°50.484'	Beipiao	Yang et al., 2008, Lithos	The Western Liaodong	Laqi Fm	158		56.16	2.34	95.2	571	0.166725	39.6	14.4192	56.9	3.52	16.1648	1.47205	10.9811
502	LQ-20*	120°46.9'	41°50.484'	Beipiao	Yang et al., 2008, Lithos	The Western Liaodong	Laqi Fm	158		57.96	1.14	109	547	0.199269	40.2	13.607	57.5	3.4	16.9118	1.47205	11.4886
503	LQ-22*	120°46.9'	41°50.484'	Beipiao	Yang et al., 2008, Lithos	The Western Liaodong	Laqi Fm	158		56.92	1.59	112	555	0.201802	43	12.907	61.8	3.87	15.969	1.47205	10.8481
504	B075-2*			Beipiao	Li et al., 2001, Acta Petrologica Sinica	The Western Liaodong	Laqi Fm	163.8		62.27	1.33	41.1	724	0.056768	11.38	63.6204	31.99	0.97	32.9794	1.47205	22.4037
505	L1-1(1)*	120°45'	41°06'	Beipiao	Wu et al., 2004, Acta Petrologica et Mineralogica	The Western Liaodong	Haifanggou Fm	164.5		57.95	1.97	61.5	727	0.0845942	15.2	47.8289	31.2	1.42	21.9718	1.47205	14.926	81.0238	2.79476	22.9272	4.87132	164	4.9	120°45'	41°06'
506	L1-5(1)*	120°45'	41°06'	Beipiao	Wu et al., 2004, Acta Petrologica et Mineralogica	The Western Liaodong	Haifanggou Fm	164.5		63.25	1.54	54.5	830	0.0656627	10	83	32.4	0.96	33.75	1.47205	22.9272
507	L1-5(3)*	120°45'	41°06'	Beipiao	Wu et al., 2004, Acta Petrologica et Mineralogica	The Western Liaodong	Haifanggou Fm	164.5		62.87	2.59	50.3	830	0.0606024	10.5	79.0476	33.2	0.95	34.9474	1.47205	23.7406
508	DHG-37	119°15'	41°20'	Daohugou area	Meng et al., 2018, Lithos	The Western Liaodong	Andesite	164	1	55.93	2.95	72.7365	1372.65	0.0529897	16.6287	82.5472	66.2718	1.26124	52.5449	1.47205	35.6951	80.5609	2.46126	35.6951	1.04935	164	1	119°15'	41°20'
509	DHG-39	119°15'	41°20'	Daohugou area	Meng et al., 2018, Lithos	The Western Liaodong	Andesite	164	1	54.64	4.7	61.8282	1337.19	0.0462372	17.2485	77.5252	64.2863	1.26253	50.9188	1.47205	34.5904
510	DHG-40	119°15'	41°20'	Daohugou area	Meng et al., 2018, Lithos	The Western Liaodong	Andesite	164	1	55.3	4.55	61.7753	1370.1	0.0450882	17.0561	80.3289	65.3773	1.25512	52.0884	1.47205	35.385
511	DHG-41	119°15'	41°20'	Daohugou area	Meng et al., 2018, Lithos	The Western Liaodong	Andesite	164	1	56.63	3.24	78.9216	1248.1	0.0632333	18.903	66.0266	65.316	1.39955	46.6694	1.47205	31.7037
512	DHG-54	119°15'	41°20'	Daohugou area	Meng et al., 2018, Lithos	The Western Liaodong	Andesite	164	1	56.93	1.93	77.1966	1458.57	0.0529261	23.4229	62.2712	80.3668	1.51768	52.9536	1.47205	35.9727
513	DHG-55	119°15'	41°20'	Daohugou area	Meng et al., 2018, Lithos	The Western Liaodong	Andesite	164	1	56.18	1.32	75.4286	1424.7	0.0529434	12.6756	112.397	65.2684	0.877807	74.3539	1.47205	50.5105
514	DHG-56	119°15'	41°20'	Daohugou area	Meng et al., 2018, Lithos	The Western Liaodong	Andesite	164	1	56.99	3.84	67.511	1380.41	0.0489063	17.0858	80.7929	69.8425	1.25125	55.8182	1.47205	37.9187
515	DHG-58	119°15'	41°20'	Daohugou area	Meng et al., 2018, Lithos	The Western Liaodong	Andesite	164	1	55.27	3.54	76.1253	1396.03	0.0545298	17.8694	78.124	64.3937	1.24323	51.7954	1.47205	35.1859
516	DHG-59	119°15'	41°20'	Daohugou area	Meng et al., 2018, Lithos	The Western Liaodong	Andesite	164	1	55.55	4.12	48.7771	1488.94	0.0327596	17.5548	84.8169	66.441	1.22711	54.1442	1.47205	36.7815
517	DHG-60	119°15'	41°20'	Daohugou area	Meng et al., 2018, Lithos	The Western Liaodong	Andesite	164	1	55.46	4.27	41.1133	1443.15	0.0284887	17.6104	81.9485	68.3447	1.26549	54.0066	1.47205	36.6881
518	DHG-61	119°15'	41°20'	Daohugou area	Meng et al., 2018, Lithos	The Western Liaodong	Andesite	164	1	54.68	4.53	45.4724	1049.32	0.0433352	19.7001	53.2645	48.6671	1.5038	32.3628	1.47205	21.9849
519	DHG-62	119°15'	41°20'	Daohugou area	Meng et al., 2018, Lithos	The Western Liaodong	Andesite	164	1	59.69	1.6	98.7573	1235.57	0.0799282	15.6842	78.7785	65.9165	1.27919	51.5299	1.47205	35.0055
520	DHG-63	119°15'	41°20'	Daohugou area	Meng et al., 2018, Lithos	The Western Liaodong	Andesite	164	1	56.19	4.5	62.7697	1217.58	0.0515527	17.6093	69.1443	62.9482	1.30941	48.0738	1.47205	32.6578
521	DHG-64	119°15'	41°20'	Daohugou area	Meng et al., 2018, Lithos	The Western Liaodong	Andesite	164	1	54.6	6.05	50.334	958.172	0.0525312	19.0714	50.2412	47.1807	1.50715	31.3045	1.47205	21.266
522	FX12-24-1	121°55'	42°00'	Haitangshan	Zhang et al., 2014, Lithos	The Western Liaodong	Granodiorite	172	1	54.53	5.49	34.6	395	0.0875949	18.9	20.8995	13.5	1.63	8.28221	1.47205	5.62631	35.7143	0.669641	12.5875	0.3584	172	1	121°55'	42°00'
523	FX12-24-3	121°55'	42°00'	Haitangshan	Zhang et al., 2014, Lithos	The Western Liaodong	Diorite	172	1	59.96	2.32	74.8	634	0.117981	17.3	36.6474	25.2	1.36	18.5294	1.47205	12.5875
524	FX12-24-4	121°55'	42°00'	Haitangshan	Zhang et al., 2014, Lithos	The Western Liaodong	Diorite	172	1	60.11	2.28	76.8	625	0.12288	17.5	35.7143	24.5	1.36	18.0147	1.47205	12.2378
525	FX12-24-6	121°55'	42°00'	Haitangshan	Zhang et al., 2014, Lithos	The Western Liaodong	Diorite	172	1	59.79	2.36	73	608	0.120066	17.2	35.3488	24.6	1.29	19.0698	1.47205	12.9546
526	HT09-01	121°45'	41°40'	Yiwulvshan	Zhang et al., 2014, Lithos	The Western Liaodong	Granodiorite	162	1	64.69	1.83	50.6	788	0.0642132	11.2	70.3571	32.3	0.93	34.7312	1.47205	23.5938	84.0068	6.60744	29.2441	5.10026	161.9	0.7	121°45'	41°40'
527	HT09-02	121°45'	41°40'	Yiwulvshan	Zhang et al., 2014, Lithos	The Western Liaodong	Granodiorite	162	1	65.98	1.63	58.4	746	0.0782842	8.68	85.9447	32.9	0.71	46.338	1.47205	31.4786
528	HT09-03	121°45'	41°40'	Yiwulvshan	Zhang et al., 2014, Lithos	The Western Liaodong	Granodiorite	162	1	66	1.63	62.9	772	0.0814767	9.26	83.3693	37.5	0.75	50	1.47205	33.9663
529	HT09-05	121°45'	41°40'	Yiwulvshan	Zhang et al., 2014, Lithos	The Western Liaodong	Granodiorite	162	1	66.8	1.52	57.1	740	0.0771622	8.51	86.9565	35.3	0.82	43.0488	1.47205	29.2441
530	HT09-06	121°45'	41°40'	Yiwulvshan	Zhang et al., 2014, Lithos	The Western Liaodong	Granodiorite	162	1	67.12	1.46	60.3	678	0.0889381	8.01	84.6442	37.7	0.68	55.4412	1.47205	37.6626
531	HT09-07	121°45'	41°40'	Yiwulvshan	Zhang et al., 2014, Lithos	The Western Liaodong	Granodiorite	162	1	63.71	1.92	47.6	851	0.0559342	11.9	71.5126	40.8	1.09	37.4312	1.47205	25.428
532	HT09-08	121°45'	41°40'	Yiwulvshan	Zhang et al., 2014, Lithos	The Western Liaodong	Granodiorite	162	1	66.91	1.5	63.6	763	0.0833552	9.57	79.7283	28.2	0.86	32.7907	1.47205	22.2755
533	HT09-10	121°45'	41°40'	Yiwulvshan	Zhang et al., 2014, Lithos	The Western Liaodong	Granodiorite	162	1	68.14	1.28	66.1	688	0.0960756	8.03	85.6787	33	0.68	48.5294	1.47205	32.9673
534	FX04-5	121°45'	41°40'	Yiwulvshan	Zhang et al., 2014, Lithos	The Western Liaodong	Granodiorite	158	2	66.5	1.45	52.6	543	0.0968692	10.3	52.7184	36	0.87	41.3793	1.47205	28.11
535	SGD7	117°08'	45°28'	Siganding	Zeng et al., 2021, JAES	The Yanshan Fold Belt	Quartz diorite	160.5	1.4	55.3	3.7	75.1	1228	0.0611564	17.8	68.9888	49.4	1.6	30.875	1.47205	20.9742	54.7611	14.0957	21.9614	3.32781	159	1.3	117°08'	45°28'
536	SGD8	117°08'	45°28'	Siganding	Zeng et al., 2021, JAES	The Yanshan Fold Belt	Quartz diorite	160.5	1.4	63.7	1.8	92	679	0.135493	16.1	42.1739	46.3	1.67	27.7246	1.47205	18.834
537	SGD6	117°08'	45°28'	Siganding	Zeng et al., 2021, JAES	The Yanshan Fold Belt	Quartz mozodiorite	156.5	2.1	63.2	2	55.9	569	0.0982425	17.8	31.9663	44	1.83	24.0437	1.47205	16.3335
538	SGD1	117°08'	45°28'	Siganding	Zeng et al., 2021, JAES	The Yanshan Fold Belt	Quartz mozodiorite	160.7	1.6	66.4	1.6	107	627	0.170654	11.8	53.1356	40.2	1.19	33.7815	1.47205	22.9486
539	SGD4	117°08'	45°28'	Siganding	Zeng et al., 2021, JAES	The Yanshan Fold Belt	Quartz Monzoite	157.2	1.5	67.8	1.6	107	758	0.141161	11.5	65.913	43.7	1.19	36.7227	1.47205	24.9466
540	SGD3	117°08'	45°28'	Siganding	Zeng et al., 2021, JAES	The Yanshan Fold Belt	MonzoGranite	157.2	1.5	68.3	1.7	116	671	0.172876	11.9	56.3866	43.5	1.22	35.6557	1.47205	24.2218
541	19JH43	120°46'12.8"	41°13'21.3"	Chaoyang Basin	Wu et al., 2022, Lithos	The Yanshan Fold Belt	Andesite	158	1	66.3678	1.13	89.9613	455.257	0.197605	9.82144	46.3534	35.6376	0.951084	37.4705	1.47205	25.4546	48.9962	19.2474	22.8719	2.71476	158	1	120°37.5'	41°9.5'
542	19JH44	120°45'59.5"	41°13'21.2"	Chaoyang Basin	Wu et al., 2022, Lithos	The Yanshan Fold Belt	Andesite	158	1	56.1669	2.64333	52.8506	721.005	0.0733014	18.7543	38.4449	25.593	1.81069	14.1344	1.47205	9.60186
543	19JH45-1	120°45'34.0"	41°13'19.2"	Chaoyang Basin	Wu et al., 2022, Lithos	The Yanshan Fold Belt	Trachyte	158	1	57.2851	2.27667	36.7858	533.995	0.0688878	13.4592	39.6752	34.7069	1.14144	30.4063	1.47205	20.6558
544	19JH45-2	120°45'34.0"	41°13'19.2"	Chaoyang Basin	Wu et al., 2022, Lithos	The Yanshan Fold Belt	Trachyte	158	1	59.865	1.04	30.967	440.782	0.0702548	12.4423	35.4262	31.843	1.04796	30.3858	1.47205	20.6418
545	19JH46	120°45'28.1"	41°13'22.3"	Chaoyang Basin	Wu et al., 2022, Lithos	The Yanshan Fold Belt	Andesite	158	1	59.525	2.025	52.892	903.167	0.0585628	13.26	68.1119	40.388	1.16661	34.6201	1.47205	23.5183
546	19JH47	120°44'51.9"	41°13'16.5"	Chaoyang Basin	Wu et al., 2022, Lithos	The Yanshan Fold Belt	Andesitic tuff	158	1	60	1.825	47.8884	743.385	0.0644194	13.7309	54.1395	44.4633	1.09829	40.484	1.47205	27.5018
547	19JH48	120°43'55.0"	41°13'23.2"	Chaoyang Basin	Wu et al., 2022, Lithos	The Yanshan Fold Belt	Andesite	158	1	66.26	0.34	86.6418	443.082	0.195543	15.8872	27.8893	46.0314	1.53154	30.0557	1.47205	20.4176
548	19JH49	120°43'54.0"	41°13'21.8"	Chaoyang Basin	Wu et al., 2022, Lithos	The Yanshan Fold Belt	Andesite	158	1	66.5767	0.376667	41.0283	516.247	0.0794741	17.4847	29.5256	48.8109	1.44974	33.6686	1.47205	22.8719
549	19JH50	120°43'1.3"	41°13'22.6"	Chaoyang Basin	Wu et al., 2022, Lithos	The Yanshan Fold Belt	Andesite	158	1	54.5647	3.86667	38.9892	771.897	0.0505108	15.7542	48.9962	25.3638	1.46143	17.3555	1.47205	11.79
550	19JH52	120°37'34.4"	41°6'56.9"	Chaoyang Basin	Wu et al., 2022, Lithos	The Yanshan Fold Belt	Andesite	158	1	61.78	1.68	50.5264	708.501	0.0713145	11.2117	63.1932	29.4015	0.917624	32.041	1.47205	21.7662
551	19JH53	120°37'20.4"	41°7'4.2"	Chaoyang Basin	Wu et al., 2022, Lithos	The Yanshan Fold Belt	Andesite	158	1	58.3	2.62	47.4431	983.896	0.0482197	11.5263	85.361	39.1485	0.989532	39.5626	1.47205	26.8759
552	19JH55	120°34'17.0"	41°8'41.7"	Chaoyang Basin	Wu et al., 2022, Lithos	The Yanshan Fold Belt	Andesite	158	1	63.36	1.46	64.8904	824.503	0.0787025	9.71606	84.8598	34.8127	0.926158	37.5883	1.47205	25.5347
553	19JH58	120°29'34.5"	41°8'53.5"	Chaoyang Basin	Wu et al., 2022, Lithos	The Yanshan Fold Belt	Andesite	158	1	60.755	2.87	39.4973	824.901	0.0478812	12.9873	63.5162	35.0063	1.16873	29.9524	1.47205	20.3474
554	SGD-1	117°07.28′	40°28.57′	Miyun	Zhang et al., 2014, ESR	The Yanshan Fold Belt	Quartz mozodiorite	160	5	62.93	1.78	82.8	433.3	0.191092	15.7	27.5987	37.7	1.56	24.1667	1.47205	16.417	33.5227	8.37774	17.81	1.97003	160	5	117°07.15′	40°28.27′
555	SGD-3	117°06.96′	40°28.12′	Miyun	Zhang et al., 2014, ESR	The Yanshan Fold Belt	Quartz mozodiorite	160	5	62.83	1.62	65.3	499	0.130862	12.65	39.4466	31.66	1.12	28.2679	1.47205	19.2031
556	07D010-1	119°07.56′	42°05.94′		Zhang et al., 2014, ESR	The Yanshan Fold Belt		159	4.77	54.84	3.4	89.1	483	0.184472	23.8	20.2941	35.2	2.04	17.2549	1.47205	11.7217	45.9053	36.2196	19.9982	11.7047	163.3	3.7	122°00′	42°30′
557	09354-1	124°43.06′	43°05.50′	Siping	Zhang et al., 2014, ESR	The Liaodong Pennisular	Granodiorite	164	2	64.49	1.32	72.7	698	0.104155	9.76	71.5164	30.8	0.74	41.6216	1.47205	28.2746
558	SHT-10	120°46.912'	41°36.128'	Sihetun	Wang et al., 2006, Science In China Series D	The Western Liaodong	Andesite	125		58.1	5.81	77	903	0.0852713	14	64.5	36	1.21	29.7521	1.47205	20.2113	64.5	17.1273	22.4847	1.89692	125	3.7	120°46.5'	41°35.8'
559	SHT-55	120°46.912'	41°36.128'	Sihetun	Wang et al., 2006, Science In China Series D	The Western Liaodong	Andesite	125		57.36	6.01	44	795	0.0553459	15	53	29	1.23	23.5772	1.47205	16.0166
560	SHT-56	120°46.912'	41°36.128'	Sihetun	Wang et al., 2006, Science In China Series D	The Western Liaodong	Andesite	125		56.72	6.1	41	696	0.058908	16	43.5	27	1.3	20.7692	1.47205	14.1091
561	SHT-60	120°47.005'	41°35.992'	Sihetun	Wang et al., 2006, Science In China Series D	The Western Liaodong	Andesite	125		57.29	4.84	69	1199	0.057548	14	85.6429	35	1.11	31.5315	1.47205	21.4202
562	SHT-65	120°47.140'	41°35.896'	Sihetun	Wang et al., 2006, Science In China Series D	The Western Liaodong	Andesite	125		59.31	3.61	115	1095	0.105023	15	73	42	1.12	37.5	1.47205	25.4747
563	﻿SHT-67	120°47.153'	41°35.886'	Sihetun	Wang et al., 2006, Science In China Series D	The Western Liaodong	Andesite	125		58.84	4.6	95	1020	0.0931373	16	63.75	43.1	1.2	35.9167	1.47205	24.3991
564	SHT-77	120°47.547'	41°35.497'	Sihetun	Wang et al., 2006, Science In China Series D	The Western Liaodong	Andesite	125		56.38	5.51	73	1135	0.0643172	13	87.3077	34	1.1	30.9091	1.47205	20.9973
565	SHT-80	120°47.499'	41°35.511'	Sihetun	Wang et al., 2006, Science In China Series D	The Western Liaodong	Andesite	125		56.62	5.5	73	1323	0.0551776	14	94.5	39	1.14	34.2105	1.47205	23.2401
566	SHT-83	120°47.534'	41°35.312'	Sihetun	Wang et al., 2006, Science In China Series D	The Western Liaodong	Andesite	125		55.25	3.56	62	1049	0.0591039	18	58.2778	47	1.42	33.0986	1.47205	22.4847
567	GCS-01**	121°25'	42°10'	Fuxin	Zhang et al., 2003, Geochimica et Cosmochimica Acta	The Western Liaodong	Andesite	134.6	2	61.84	2.64	93.14	606.4	0.153595	19.02	31.8822	30.14	1.79	16.838	1.47205	11.4385	31.8302	0.489284	11.6421	0.434416	134.6	2	121°25'	42°10'
568	GCS-02**	121°25'	42°10'	Fuxin	Zhang et al., 2003, Geochimica et Cosmochimica Acta	The Western Liaodong	Andesite	134.6	2	60.31	2.83	90.68	596.3	0.152071	18.95	31.467	29.73	1.73	17.185	1.47205	11.6742
569	GCS-03**	121°25'	42°10'	Fuxin	Zhang et al., 2003, Geochimica et Cosmochimica Acta	The Western Liaodong	Andesite	134.6	2	60.37	2.71	93.28	636.2	0.146621	20.02	31.7782	30.25	1.77	17.0904	1.47205	11.6099
570	GCS-04**	121°25'	42°10'	Fuxin	Zhang et al., 2003, Geochimica et Cosmochimica Acta	The Western Liaodong	Andesite	134.6	2	61.8	2.57	93.4	633.8	0.147365	19.27	32.8905	30.22	1.81	16.6961	1.47205	11.3421
571	GCS-05**	121°25'	42°10'	Fuxin	Zhang et al., 2003, Geochimica et Cosmochimica Acta	The Western Liaodong	Andesite	134.6	2	60.82	2.73	88.78	616.6	0.143983	19.29	31.9647	29.35	1.59	18.4591	1.47205	12.5397
572	GCS-06**	121°25'	42°10'	Fuxin	Zhang et al., 2003, Geochimica et Cosmochimica Acta	The Western Liaodong	Andesite	134.6	2	63.53	2.44	97.76	630	0.155175	19.85	31.738	30.9	1.76	17.5568	1.47205	11.9268
573	﻿DT-05	115°54.850'	39°58.707'	Western Hill	Yuan et al., 2006, Science In China	The Yanshan Fold Belt	Adeisite	137.1	4.5	60.45	2.83	38	624	0.0608974	12	52	33.19	1.15	28.8609	1.47205	19.6059	51.5	6.55466	19.7874	2.24927	137.1	4.5	115°54.850'	39°58.707'
574	DT-06	115°54.850'	39°58.707'	Western Hill	Yuan et al., 2006, Science In China	The Yanshan Fold Belt	Adeisite	137.1	4.5	60.23	3.23	42	862	0.0487239	14	61.5714	36.41	1.25	29.128	1.47205	19.7874
575	DT-09	115°54.850'	39°58.707'	Western Hill	Yuan et al., 2006, Science In China	The Yanshan Fold Belt	Adeisite	137.1	4.5	58.61	2.73	59	548	0.107664	15	36.5333	33.14	1.2	27.6167	1.47205	18.7607
576	DT-11	115°54.850'	39°58.707'	Western Hill	Yuan et al., 2006, Science In China	The Yanshan Fold Belt	Adeisite	137.1	4.5	56.67	2.6	65	969	0.0670795	16	60.5625	35.97	1.34	26.8433	1.47205	18.2353
577	DT-12	115°54.850'	39°58.707'	Western Hill	Yuan et al., 2006, Science In China	The Yanshan Fold Belt	Adeisite	137.1	4.5	58.71	2.42	65	969	0.0670795	19	51	53.54	1.49	35.9329	1.47205	24.4101
578	DT-16	115°54.850'	39°58.707'	Western Hill	Yuan et al., 2006, Science In China	The Yanshan Fold Belt	Adeisite	137.1	4.5	63.72	1.54	49	942	0.052017	12	78.5	34.54	1.02	33.8627	1.47205	23.0038
579	DT-28	115°54.850'	39°58.707'	Western Hill	Yuan et al., 2006, Science In China	The Yanshan Fold Belt	Adeisite	137.1	4.5	61.31	2.55	66	659	0.100152	15	43.9333	37.56	1.33	28.2406	1.47205	19.1846
580	DT-33	115°54.850'	39°58.707'	Western Hill	Yuan et al., 2006, Science In China	The Yanshan Fold Belt	Adeisite	137.1	4.5	58.14	2.19	72	1048	0.0687023	21	49.9048	55.7	1.62	34.3827	1.47205	23.357
581	DT-37	115°54.850'	39°58.707'	Western Hill	Yuan et al., 2006, Science In China	The Yanshan Fold Belt	Adeisite	137.1	4.5	66.15	1.32	63	690	0.0913043	12	57.5	41.48	1.06	39.1321	1.47205	26.5834
582	DT-40	115°54.850'	39°58.707'	Western Hill	Yuan et al., 2006, Science In China	The Yanshan Fold Belt	Adeisite	137.1	4.5	55.24	3.14	26	731	0.0355677	16	45.6875	38.92	1.24	31.3871	1.47205	21.322
583	09043-1	119°39.10′	41°12.73′	Lingyuan	Zhang et al., 2014, ESR	The Yanshan Fold Belt	Dioritic porphyrite	124	2	65.06	1.53	84.4	727	0.116094	13.5	53.8519	41.9	1.25	33.52	1.47205	22.771	53.6893	3.20318	21.6625	1.56768	132	1.3	118°00'	40°45'
584	10096-1	116°37.95′	41°01.07′		Zhang et al., 2014, ESR	The Yanshan Fold Belt	Granodiorite	138	1	68.52	1.09	93.3	553	0.168716	10.3	53.6893	35.4	1.17	30.2564	1.47205	20.5539
585	08005-1	117°44.94′	40°33.45′	Xinglong	Zhang et al., 2014, ESR	The Yanshan Fold Belt	Andesite porphyrite	128	1	62.27	1.49	96	516	0.186047	10.7	48.2243	49.9	0.84	59.4048	1.47205	40.3552
586	10109-1	115°24.76′	40°02.10′		Zhang et al., 2014, ESR	Taihangshan	Diorite	139		63.38	2.12	88.7	654	0.135627	20.7	31.5942	49.4	1.95	25.3333	1.47205	17.2096	28.375	1.993	17.7413	2.14161	139	4.2	115°25.1′	40°01′
587	10109-2	115°24.76′	40°02.10′		Zhang et al., 2014, ESR	Taihangshan	Maficmicrograular eclave	139		59.53	3.23	88.1	672	0.131101	24	28	58.5	2.24	26.1161	1.47205	17.7413
588	10110-1	115°25.69′	39°59.32′		Zhang et al., 2014, ESR	Taihangshan	Diorite	139		64.1	1.86	88	621	0.141707	21.6	28.75	65.4	2.1	31.1429	1.47205	21.1561
589	10110-2	115°24.76′	40°02.10′		Zhang et al., 2014, ESR	Taihangshan	Maficmicrograular eclave	139		57.45	4.29	90.1	563	0.160036	20.9	26.9378	45.4	2.23	20.3587	1.47205	13.8302
590	YHC-08	115°43'	40°04'	Yahecheng	Yuan et al., 2006, Science In China	The Yanshan Fold Belt	Dacite	133.5		65.82	1.2	63	818	0.0770171	25	32.72	38.82	1.67	23.2455	1.47205	15.7913	33.5873	2.77635	14.7777	0.919603	133	4	115°43'	40°04'
591	YHC-14	115°43'	40°04'	Yahecheng	Yuan et al., 2006, Science In China	The Yanshan Fold Belt	Dacite	133.5		64.65	1.45	72	557	0.129264	19	29.3158	59.3	1.86	31.8817	1.47205	21.6581
592	YHC-15	115°43'	40°04'	Yahecheng	Yuan et al., 2006, Science In China	The Yanshan Fold Belt	Dacite	133.5		65.27	1.16	60	750	0.08	21	35.7143	45.4	2.21	20.543	1.47205	13.9554
593	YHC-17	115°43'	40°04'	Yahecheng	Yuan et al., 2006, Science In China	The Yanshan Fold Belt	Dacite	133.5		65.48	1.09	56	758	0.0738786	22	34.4545	45.9	2.11	21.7536	1.47205	14.7777
594	F04-064	119°40'	40°02'	Houshihushan	Yang et al., 2008, Journal of Petrology	The Yanshan Fold Belt	Alkali trachyte	119		55.74	3.12	83	815	0.10184	24.1	33.8174	45.4	2	22.7	1.47205	15.4207	29.9011	5.53847	14.9076	0.725612	119	3.6	119°40'	40°02'
595	F04-066	119°40'	40°02'	Houshihushan	Yang et al., 2008, Journal of Petrology	The Yanshan Fold Belt	Alkali trachyte	119		56.95	1.87	78.2	686	0.113994	26.4	25.9848	48.1	2.27	21.1894	1.47205	14.3945
596	WY-16				Su et al., 2007, Lithos	The Yanshan Fold Belt	Monzoite	125.1	1.5	54.79	3.06	43.2	827	0.052237	23.5	35.1915	55.3	1.76	31.4205	1.47205	21.3447
597	BB5				Su et al., 2007, Lithos	The Yanshan Fold Belt	Mozogabbro	125.1	1.5	57.42	3.17	77	1191	0.0646516	16	74.4375	70	1.32	53.0303	1.47205	36.0248
598	07FS02	115°56'36.16"	39°41'34.88"	Fangshan	Su et al., 2010, Lithos	The Yanshan Fold Belt	Granodiorite	133.1	0.6	63.3	2.24	71.7	1255	0.0571315	13.3	94.3609	64.2	1	64.2	1.47205	43.6127	62.8415	2.89905	24.0499	5.44351	133.2	0.8	115°56'36.16"	39°41'34.88"
599	07FS09	115°56'36.16"	39°41'34.88"	Fangshan	Su et al., 2010, Lithos	The Yanshan Fold Belt	Mozodiorite	132.3	2.8	63.2	1.73	68.4	1074	0.0636872	18.3	58.6885	44.6	1.66	26.8675	1.47205	18.2517
600	07FS11	115°56'36.16"	39°41'34.88"	Fangshan	Su et al., 2010, Lithos	The Yanshan Fold Belt	Granodiorite	130.1	0.8	66.1	1.35	70.8	1282	0.0552262	8.2	156.341	59.7	0.47	127.021	1.47205	86.2888
601	08FS02	115°56'36.16"	39°41'34.88"	Fangshan	Su et al., 2010, Lithos	The Yanshan Fold Belt	Mozodiorite	133.6	0.8	61.6	2.48	79.9	1150	0.0694783	18.3	62.8415	53.5	1.67	32.0359	1.47205	21.7628
602	08FS10	115°56'36.16"	39°41'34.88"	Fangshan	Su et al., 2010, Lithos	The Yanshan Fold Belt	Granodiorite	132.2	0.9	63.2	2.13	77.4	1186	0.0652614	15.1	78.543	56.6	1.25	45.28	1.47205	30.7598
603	07FS06	115°56'36.16"	39°41'34.88"	Fangshan	Su et al., 2010, Lithos	The Yanshan Fold Belt	Mafic Eclave	134	1	60.6	3.19	63.6	1099	0.0578708	17.1	64.269	50.4	1.3	38.7692	1.47205	26.3369
604	16WF51	117°48'9"	40°35'19"	Shouwangfen	Dong et al., 2018, 2020, IGR and Earth Science Frontiers	The Yanshan Fold Belt	Quartz Monzoite	128	1	61.685	2.713	89.88	749.8	0.119872	11.8113	63.4814	55.0825	0.837644	65.7589	1.47205	44.6717	68.3624	9.60128	33.6325	5.06158	128.4	0.4	117°50'30"	40°35'40"
605	16SW123	117°48'9"	40°35'19"	Shouwangfen	Dong et al., 2018, 2020, IGR and Earth Science Frontiers	The Yanshan Fold Belt	Quartz Monzoite	128	1	60.841	2.495	160.9	805.5	0.199752	15.1973	53.003	54.0678	1.04118	51.9292	1.47205	35.2768
606	16XB82	117°48'9"	40°35'19"	Shouwangfen	Dong et al., 2018, 2020, IGR and Earth Science Frontiers	The Yanshan Fold Belt	Quartz Monzoite	128	1	60.282	3.102	87.95	894	0.0983781	15.3547	58.2231	52.0129	1.08815	47.7992	1.47205	32.4712
607	16XB83	117°48'9"	40°35'19"	Shouwangfen	Dong et al., 2018, 2020, IGR and Earth Science Frontiers	The Yanshan Fold Belt	Quartz Monzoite	128	1	61.805	2.874	83.66	820.9	0.101913	13.9374	58.8992	48.5169	1.08815	44.5865	1.47205	30.2887
608	16WF52	117°48'9"	40°35'19"	Shouwangfen	Dong et al., 2018, 2020, IGR and Earth Science Frontiers	The Yanshan Fold Belt	Quartz Monzoite	128	1	61.965	2.663	113.8	811.8	0.140182	10.8664	74.7071	44.7652	0.759359	58.9513	1.47205	40.0471
609	16WF54	117°48'9"	40°35'19"	Shouwangfen	Dong et al., 2018, 2020, IGR and Earth Science Frontiers	The Yanshan Fold Belt	Quartz Monzoite	128	1	63.577	2.318	122.9	810.7	0.151597	11.2601	71.9973	48.0053	0.782845	61.3217	1.47205	41.6574
610	16WF69	117°48'9"	40°35'19"	Shouwangfen	Dong et al., 2018, 2020, IGR and Earth Science Frontiers	The Yanshan Fold Belt	Quartz Monzoite	128	1	62.595	2.347	138.3	830.4	0.166546	11.4176	72.7297	50.7339	0.821987	61.721	1.47205	41.9287
611	16WF57*	117°48'9"	40°35'19"	Shouwangfen	Dong et al., 2018, 2020, IGR and Earth Science Frontiers	The Yanshan Fold Belt	Quartz Monzoite	128	1	64.946	2.082	127.3	768.9	0.165561	9.1341	84.1791	33.6805	0.65759	51.2181	1.47205	34.7937
612	16BZ72*	117°48'9"	40°35'19"	Shouwangfen	Dong et al., 2018, 2020, IGR and Earth Science Frontiers	The Yanshan Fold Belt	Quartz Monzoite	128	1	63.34	2.376	87.21	953.9	0.0914247	11.4176	83.5463	41.8661	0.775016	54.0197	1.47205	36.6969
613	16BZ74*	117°48'9"	40°35'19"	Shouwangfen	Dong et al., 2018, 2020, IGR and Earth Science Frontiers	The Yanshan Fold Belt	Quartz Monzoite	128	1	66.762	1.363	99.92	733.5	0.136224	7.18917	102.029	40.0755	0.469707	85.3203	1.47205	57.9602
614	16BZ76*	117°48'9"	40°35'19"	Shouwangfen	Dong et al., 2018, 2020, IGR and Earth Science Frontiers	The Yanshan Fold Belt	Quartz Monzoite	128	1	67.063	1.274	129.4	683.5	0.18932	7.28366	93.8402	42.8041	0.469707	91.1293	1.47205	61.9064
615	16XB84*	117°48'9"	40°35'19"	Shouwangfen	Dong et al., 2018, 2020, IGR and Earth Science Frontiers	The Yanshan Fold Belt	Quartz Monzoite	128	1	61.888	2.971	75.63	801.1	0.0944077	13.3862	59.8453	55.8499	0.970727	57.5341	1.47205	39.0843
616	16SW102*	117°48'9"	40°35'19"	Shouwangfen	Dong et al., 2018, 2020, IGR and Earth Science Frontiers	The Yanshan Fold Belt	Quartz Monzoite	128	1	59.929	3.204	82.07	960.2	0.0854718	12.6775	75.7405	37.0912	0.853301	43.4679	1.47205	29.5288
617	16BJ146*	117°48'9"	40°35'19"	Shouwangfen	Dong et al., 2018, 2020, IGR and Earth Science Frontiers	The Yanshan Fold Belt	Quartz Monzoite	128	1	65.654	1.81	115.7	778.2	0.148676	9.02386	86.238	46.8883	0.63019	74.4035	1.47205	50.5442
618	16WF65*	117°53'54"	40°36'0"	Shouwangfen	Dong et al., 2018, 2020, IGR and Earth Science Frontiers	The Yanshan Fold Belt	Quartz mozodiorite	129	1	56.633	3.838	64.65	1018	0.0635069	15.276	66.6405	60.5396	1.03336	58.5855	1.47205	39.7986
619	18FJ10	117°53'54"	40°36'0"	Shouwangfen	Dong et al., 2018, 2020, IGR and Earth Science Frontiers	The Yanshan Fold Belt	Quartz mozodiorite	129	1	58.224	5.01816	119.004	1096.2	0.10856	16.2341	67.5245	62.7841	1.51917	41.3277	1.47205	28.075
620	18FJ11	117°53'54"	40°36'0"	Shouwangfen	Dong et al., 2018, 2020, IGR and Earth Science Frontiers	The Yanshan Fold Belt	Quartz mozodiorite	129	1	56.7955	4.7995	81.3695	1494.15	0.0544587	15.8848	94.0614	62.1173	1.4289	43.4721	1.47205	29.5317
621	18G14	117°53'54"	40°36'0"	Shouwangfen	Dong et al., 2018, 2020, IGR and Earth Science Frontiers	The Yanshan Fold Belt	Quartz mozodiorite	129	1	58.5837	3.39126	113.922	1080.45	0.105439	13.0011	83.1046	49.2612	1.09316	45.0629	1.47205	30.6124
622	18G15	117°53'54"	40°36'0"	Shouwangfen	Dong et al., 2018, 2020, IGR and Earth Science Frontiers	The Yanshan Fold Belt	Quartz mozodiorite	129	1	58.6808	3.29146	150.954	963.585	0.156659	13.2164	72.908	45.6386	1.16092	39.3124	1.47205	26.7059
623	18G18	117°53'54"	40°36'0"	Shouwangfen	Dong et al., 2018, 2020, IGR and Earth Science Frontiers	The Yanshan Fold Belt	Quartz mozodiorite	129	1	55.8865	4.19875	110.461	1194.9	0.0924434	20.3673	58.6675	73.5451	1.79609	40.9472	1.47205	27.8165
624	18PJ25	117°53'54"	40°36'0"	Shouwangfen	Dong et al., 2018, 2020, IGR and Earth Science Frontiers	The Yanshan Fold Belt	Quartz mozodiorite	129	1	56.7955	4.7811	103.526	1285.2	0.0805528	16.2193	79.2389	79.5205	1.53554	51.7866	1.47205	35.1799
625	18XB05	117°53'54"	40°36'0"	Shouwangfen	Dong et al., 2020, IGR	The Yanshan Fold Belt	Mafic Eclave	129	1	56.5358	5.59184	77.9892	1250.55	0.0623639	11.2504	111.156	56.4445	1.24502	45.3361	1.47205	30.798
626	18XB07	117°53'54"	40°36'0"	Shouwangfen	Dong et al., 2020, IGR	The Yanshan Fold Belt	Mafic Eclave	129	1	55.4969	5.54314	104.591	1156.05	0.0904731	16.9106	68.3624	61.8279	1.57025	39.3745	1.47205	26.7481
627	18CL27	117°53'54"	40°36'0"	Shouwangfen	Dong et al., 2020, IGR	The Yanshan Fold Belt	Mafic Eclave	129	1	54.8487	4.00048	51.5027	864.36	0.0595848	12.6453	68.3543	65.775	0.954407	68.9171	1.47205	46.8171
628	18CL29	117°53'54"	40°36'0"	Shouwangfen	Dong et al., 2020, IGR	The Yanshan Fold Belt	Mafic Eclave	129	1	56.8657	3.61208	64.5376	1116.15	0.0578216	16.9193	65.9691	65.929	1.2456	52.9293	1.47205	35.9562
629	BHG3	120°16'47.51"	41°54'2.69"	Duimiangou	Fu et al., 2012, Lithos	The Yanshan Fold Belt	Granite	128	1	68.47	0.99	78	771	0.101167	7.79	98.973	26.07	0.79	33	1.47205	22.4177	86.7336	6.43811	23.0034	1.16654	128	1	120°16'47.51"	41°54'2.69"
630	BHG4	120°16'47.51"	41°54'2.69"	Duimiangou	Fu et al., 2012, Lithos	The Yanshan Fold Belt	Granite	128	1	68.66	0.97	88	738	0.119241	7.69	95.9688	26.5	0.78	33.9744	1.47205	23.0796
631	BHG5	120°16'47.51"	41°54'2.69"	Duimiangou	Fu et al., 2012, Lithos	The Yanshan Fold Belt	Granite	128	1	68.27	1.02	69	803	0.0859278	7.89	101.774	25.6	0.8	32	1.47205	21.7384
632	BHG8	120°16'47.51"	41°54'2.69"	Duimiangou	Fu et al., 2012, Lithos	The Yanshan Fold Belt	Granite	128	1	67.45	1.31	105	778	0.134961	8.97	86.7336	27	0.84	32.1429	1.47205	21.8355
633	BHG9	120°16'47.51"	41°54'2.69"	Duimiangou	Fu et al., 2012, Lithos	The Yanshan Fold Belt	Granite	128	1	68.13	1.1	87	773	0.112549	8.18	94.4988	26.37	0.81	32.5556	1.47205	22.1158
634	HG4	120°16'47.51"	41°54'2.69"	Duimiangou	Fu et al., 2012, Lithos	The Yanshan Fold Belt	Granite	128	1	64.69	1.73	116	918	0.126362	10.95	83.8356	37.85	1.05	36.0476	1.47205	24.4881
635	HG5	120°16'47.51"	41°54'2.69"	Duimiangou	Fu et al., 2012, Lithos	The Yanshan Fold Belt	Granite	128	1	64.86	1.63	115	919	0.125136	10.2	90.098	37.9	0.99	38.2828	1.47205	26.0065
636	HG9	120°16'47.51"	41°54'2.69"	Duimiangou	Fu et al., 2012, Lithos	The Yanshan Fold Belt	Granite	128	1	64.52	1.83	118	917	0.12868	11.7	78.3761	37.8	1.12	33.75	1.47205	22.9272
637	HG10	120°16'47.51"	41°54'2.69"	Duimiangou	Fu et al., 2012, Lithos	The Yanshan Fold Belt	Granite	128	1	63.41	2.02	111	952	0.116597	12	79.3333	40.4	1.13	35.7522	1.47205	24.2874
638	HG11	120°16'47.51"	41°54'2.69"	Duimiangou	Fu et al., 2012, Lithos	The Yanshan Fold Belt	Granite	128	1	64.26	1.83	115	929	0.123789	11.3	82.2124	38.69	1.08	35.8241	1.47205	24.3362
639	JCHGL-2a	120°16'47.51"	41°54'2.69"	Duimiangou	Fu et al., 2012, Lithos	The Yanshan Fold Belt	Granite	128	1	64.08	1.5	132	894	0.147651	10.4	85.9615	35.62	1.14	31.2456	1.47205	21.2259
640	JCHGL-3a	120°16'47.51"	41°54'2.69"	Duimiangou	Fu et al., 2012, Lithos	The Yanshan Fold Belt	Granite	128	1	67.78	1.17	111	764	0.145288	12	63.6667	32.84	0.76	43.2105	1.47205	29.354
641	JCHGL-4a	120°16'47.51"	41°54'2.69"	Duimiangou	Fu et al., 2012, Lithos	The Yanshan Fold Belt	Granite	128	1	67.12	1.4	118	787	0.149936	9.7	81.134	32	0.89	35.9551	1.47205	24.4252
642	JCHGL-5a	120°16'47.51"	41°54'2.69"	Duimiangou	Fu et al., 2012, Lithos	The Yanshan Fold Belt	Granite	128	1	69.42	1.05	72	701	0.10271	8	87.625	27.36	0.8	34.2	1.47205	23.2329
643	JCHGL-6a	120°16'47.51"	41°54'2.69"	Duimiangou	Fu et al., 2012, Lithos	The Yanshan Fold Belt	Granite	128	1	67.95	1.2	85	824	0.103155	9.2	89.5652	34.22	1.2	28.5167	1.47205	19.3721
644	SHT-3	121°45'	42°10'	Zhanglaogongtun	Yang and L, 2008, Lithos	The Western Liaodong	Basaltic Andesite	101		56.67	5.92	71.8	899	0.0798665	12.6	71.3492	34.8	1.22	28.5246	1.47205	19.3775	46.0533	1.32233	21.5021	1.1085	101	3	121°45'	42°10'
645	ZCZ1-1	121°45'	42°10'	Zhanglaogongtun	Yang and L, 2008, Lithos	The Western Liaodong	Andesite	101		60.19	3.3	93.9	560	0.167679	12.6	44.4444	36.3	1.13	32.1239	1.47205	21.8226
646	ZCZ1-2	121°45'	42°10'	Zhanglaogongtun	Yang and L, 2008, Lithos	The Western Liaodong	Andesite	101		59.84	3.36	96.1	568	0.16919	12.5	45.44	37	1.13	32.7434	1.47205	22.2434
647	ZCZ1-3	121°45'	42°10'	Zhanglaogongtun	Yang and L, 2008, Lithos	The Western Liaodong	Andesite	101		61.67	3.77	95.9	560	0.17125	12	46.6667	36.6	1.16	31.5517	1.47205	21.4339
648	ZCZ1-4	121°45'	42°10'	Zhanglaogongtun	Yang and L, 2008, Lithos	The Western Liaodong	Andesite	101		62.17	3.58	97.9	574	0.170557	12.1	47.438	36.4	1.15	31.6522	1.47205	21.5021
649	16FS01-1	115°57'	40°44'	Fangshan	Kang et al., 2021, American Journal of Science	The Yanshan Fold Belt	Granodiorite	132		59.5	2.5	77.2	1285.3	0.0600638	17.2	74.7267	53	1.6	33.125	1.47205	22.5026	67.3182	8.6599	20.4996	3.90463	131.3	2.3	115°57'	40°44'
650	16FS01-2	115°57'	40°44'	Fangshan	Kang et al., 2021, American Journal of Science	The Yanshan Fold Belt	Granodiorite	132		59.9	2.8	80.6	1198.6	0.0672451	19.2	62.4271	48.7	1.8	27.0556	1.47205	18.3795
651	16FS01-3	115°57'	40°44'	Fangshan	Kang et al., 2021, American Journal of Science	The Yanshan Fold Belt	Granodiorite	132		60.5	2.5	83.3	1204.6	0.0691516	18.1	66.5525	51.3	1.7	30.1765	1.47205	20.4996
652	16FS01-4	115°57'	40°44'	Fangshan	Kang et al., 2021, American Journal of Science	The Yanshan Fold Belt	Granodiorite	132		61.6	2.4	88.5	1129	0.078388	21.6	52.2685	56.2	2	28.1	1.47205	19.089
653	16FS01-5	115°57'	40°44'	Fangshan	Kang et al., 2021, American Journal of Science	The Yanshan Fold Belt	Granodiorite	132		60.2	2.6	85.3	1184.8	0.0719953	17.6	67.3182	45.3	1.7	26.6471	1.47205	18.102
654	16FS02-1	115°57'	40°44'	Fangshan	Kang et al., 2021, American Journal of Science	The Yanshan Fold Belt	Granodiorite	128		63.6	1.9	68.2	1110.3	0.0614248	14	79.3071	63.3	1.3	48.6923	1.47205	33.0779
655	16FS02-3	115°57'	40°44'	Fangshan	Kang et al., 2021, American Journal of Science	The Yanshan Fold Belt	Granodiorite	128		64.3	2	79.6	1032.9	0.0770646	15.2	67.9539	51.2	1.4	36.5714	1.47205	24.8439
656	16FS02-4	115°57'	40°44'	Fangshan	Kang et al., 2021, American Journal of Science	The Yanshan Fold Belt	Granodiorite	128		63	1.9	76.2	1202.6	0.0633627	12.8	93.9531	41.5	1	41.5	1.47205	28.192
657	16FS04-1	115°57'	40°44'	Fangshan	Kang et al., 2021, American Journal of Science	The Yanshan Fold Belt	Granodiorite	134		63.9	2	74.2	1163	0.0638005	12.4	93.7903	39.7	1.1	36.0909	1.47205	24.5174
658	16FS04-2	115°57'	40°44'	Fangshan	Kang et al., 2021, American Journal of Science	The Yanshan Fold Belt	Granodiorite	134		63	2.1	70.9	1242.7	0.0570532	13.8	90.0507	44.2	1.1	40.1818	1.47205	27.2965
659	16FS05-1	115°57'	40°44'	Fangshan	Kang et al., 2021, American Journal of Science	The Yanshan Fold Belt	Granodiorite	132		60.3	2	58.5	1184.1	0.0494046	7.2	164.458	48.5	1.9	25.5263	1.47205	17.3407
660	16FS05-2	115°57'	40°44'	Fangshan	Kang et al., 2021, American Journal of Science	The Yanshan Fold Belt	Granodiorite	132		61.1	1.9	64	1175.8	0.054431	7.3	161.068	49.4	1.8	27.4444	1.47205	18.6437
661	N14	115°10'	40°53'	Guzuizi	Jiang et al., 2007, Geochimica et Cosmochimica Acta	The Yanshan Fold Belt	Diorite	139.5	0.9	56.22	3.84	62.9	969	0.0649123	15.7	61.7197	45.1	1.25	36.08	1.47205	24.51	61.7197	9.86489	25.294	2.85146	139.5	0.9	115°10'	40°53'
662	N15	115°10'	40°53'	Guzuizi	Jiang et al., 2007, Geochimica et Cosmochimica Acta	The Yanshan Fold Belt	Diorite	139.5	0.9	57.73	3.44	81	1037	0.0781099	15.6	66.4744	55.7	1.27	43.8583	1.47205	29.794
663	N302	115°10'	40°53'	Guzuizi	Jiang et al., 2007, Geochimica et Cosmochimica Acta	The Yanshan Fold Belt	Diorite	139.5	0.9	58.26	3.25	116	841	0.137931	17.7	47.5141	52.5	1.41	37.234	1.47205	25.294
664	ZJZ-1-3	114°51'	39°22'	Mujicun	Yang et al., 2018, Geological Journal	The Yanshan Fold Belt		126		59.8	2.3	69	1319	0.0523124	11	119.909	39.9	1	39.9	1.47205	27.1051	121.905	2.822	27.7806	0.955373	126	3.78	114°51'	39°22'
665	ZJZ-1-5	114°51'	39°22'	Mujicun	Yang et al., 2018, Geological Journal	The Yanshan Fold Belt		126		61.3	2.2	77	1239	0.0621469	10	123.9	37.7	0.9	41.8889	1.47205	28.4562
666	OSD4			Gimcheo	Kim et al., 2021, Gondwana Research	The Korean Pennisular	Graitoid gneiss	271.1	1.9	64.77	1.82	23	890	0.0258427	10	89	14.1	0.9	15.6667	1.47205	10.6428
667	JPD-1			Adog	Kim et al., 2021, Gondwana Research	The Korean Pennisular	Graitoid gneiss	271.5	2.2	57.16	3.19	81	745	0.108725	25	29.8	43.6	2.7	16.1481	1.47205	10.9698
668	AD-1A			Adog	Kim et al., 2021, Gondwana Research	The Korean Pennisular	Graitoid gneiss	271.5	2.2	61.42	1.2	54	959	0.0563087	5	191.8	25.5	0.4	63.75	1.47205	43.307
669	AD-2A			Adog	Kim et al., 2021, Gondwana Research	The Korean Pennisular	Graitoid gneiss	271.5	2.2	54.86	4.15	60	382	0.157068	25	15.28	15.4	2.3	6.69565	1.47205	4.54853
670	D-1			Sagju	Kim et al., 2021, Gondwana Research	The Korean Pennisular	Graitoid gneiss	250.9	1.3	64.41	1.06	77	742	0.103774	9	82.4444	79.9	0.5	159.8	1.47205	108.556
671	YC-2			Sagju	Kim et al., 2021, Gondwana Research	The Korean Pennisular	Graitoid gneiss	254.5	1.6	63.84	1.09	77	763	0.100917	14	54.5	101	1.1	91.8182	1.47205	62.3744
672	JSR1802b	129°22'46"	36°19'11"	Jagsari	Choi et al., 2021, Lithos	The Korean Pennisular	Granodiorite	258.1	3.7	65.11	1.61	21	573	0.0366492	17	33.7059	32	2	16	1.47205	10.8692	35.3029	2.25858	9.61245	1.77732	259.1	2.3	129°22'	36°19'
673	JSR1803m	129°22'55"	36°19'19"	Jagsari	Choi et al., 2021, Lithos	The Korean Pennisular	Mozodiorite	259.2	1.2	54.69	3.95	53	738	0.0718157	20	36.9	24.6	2	12.3	1.47205	8.3557
674	YP100514-B			Gyeoggi massif	Kim et al., 2011, Gondwana Research	The Korean Pennisular	Granodiorite	232.2	3.2	69.89	1.14	119	621	0.191626	5	124.2	51.3	0.5	102.6	1.47205	69.6988
675	100515-B			Okcheo belt	Kim et al., 2011, Gondwana Research	The Korean Pennisular	Granodiorite	226.7	4.1	64.72	2.34	63	364	0.173077	13	28	50.4	1.4	36	1.47205	24.4557
676	080304-3			Yeogam massif	Kim et al., 2011, Gondwana Research	The Korean Pennisular	Granodiorite	238.8	4.4	63.17	1.08	53	1025	0.0517073	10	102.5	20.2	1	20.2	1.47205	13.7224
677	140403-03	126°36'31.3"	36°34'13.3"	Gwagcheo	Cheog et al., 2019, GSAB	The Korean Pennisular	Monzoite	229.5	1.7	59.81	4.74	206	1520	0.135526	20	76	113	1.5	75.3333	1.47205	51.1758	78.2632	3.20059	52.7609	2.24166	229.5	1.7	126°36'45"	36°33'30"
678	140403-04	126°36'56.3"	36°32'41.3"	Gwagcheo	Cheog et al., 2019, GSAB	The Korean Pennisular	Monzoite	229.5	1.7	60.46	3.88	142	1530	0.0928105	19	80.5263	104	1.3	80	1.47205	54.346
679	070809-02	128°17'58.3"	37°52'11.9"	Odaesa	Cheog et al., 2019, GSAB	The Korean Pennisular	Magerite	231.2	2.4	56.94	3.88	130	728	0.178571	25	29.12	53	2.3	23.0435	1.47205	15.654
680	070809-03	128°17'25.3"	37°51'34.0"	Odaesa	Cheog et al., 2019, GSAB	The Korean Pennisular	Magerite	231.2	2.4	58.35	5.33	133	969	0.137255	15	64.6	44	1.4	31.4286	1.47205	21.3502
681	140424-02	127°41'21.4"	35°26'18.7"	Macheo	Cheog et al., 2019, GSAB	The Korean Pennisular	Monzoite	232.4	1.4	55.21	3.44	94	1750	0.0537143	17	102.941	45	1.5	30	1.47205	20.3798
682	150312-04A	128°01'51.2"	35°31'53.1"	Hapcheo	Cheog et al., 2019, GSAB	The Korean Pennisular	Magerite	216.9	0.9	56.93	4.28	51	884	0.0576923	20	44.2	31	1.7	18.2353	1.47205	12.3877
683	EKR-Di2117	128°50'18.3"E	37°42'12.8"		KaWanguchi et al., 2023, Lithos	The Korean Pennisular	Monzoite	222.5		59.21	5.24	79	1151	0.068636	12	95.9167	37.3	1.1	33.9091	1.47205	23.0353	106.773	17.9167	23.0353	3.79079	222.5	6.675	128°51'00"	37°41'50"
684	EKR-Di2118	128°49'19.5"E	37°42'18.0"		KaWanguchi et al., 2023, Lithos	The Korean Pennisular	Quartz Monzoite	222.5		62.78	3.77	94	1140	0.0824561	11	103.636	71.6	0.9	79.5556	1.47205	54.0441
685	EKR-Di2131	128°49'22.9"E	37°42'20.9"		KaWanguchi et al., 2023, Lithos	The Korean Pennisular	Granodiorite	222.5		63.52	3.71	79	1195	0.0661088	9	132.778	35.3	0.9	39.2222	1.47205	26.6446
686	EKR-Di2132	128°49'22.9"E	37°42'21.2"		KaWanguchi et al., 2023, Lithos	The Korean Pennisular	Diorite	222.5		62.76	3.8	95	1087	0.0873965	12	90.5833	42.5	1.1	38.6364	1.47205	26.2467
687	EKR-Di2133	128°49'23.7"E	37°42'22.1"		KaWanguchi et al., 2023, Lithos	The Korean Pennisular	Monzoite	222.5		61.11	4.15	108	1216	0.0888158	9	135.111	20.1	0.9	22.3333	1.47205	15.1716
688	EKR-Di2137	128°53'03.1"E	37°41'23.7"		KaWanguchi et al., 2023, Lithos	The Korean Pennisular	Diorite	222.5		60.59	4.36	61	1188	0.0513468	11	108	35.8	1.1	32.5455	1.47205	22.1089
689	EKR-Di2138	128°53'03.4"E	37°41'23.8"		KaWanguchi et al., 2023, Lithos	The Korean Pennisular	Granodiorite	222.5		64	3.68	56	1198	0.0467446	9	133.111	27.9	0.8	34.875	1.47205	23.6915
690	EKR-Di2139	128°53'04.2"E	37°41'23.8"		KaWanguchi et al., 2023, Lithos	The Korean Pennisular	Granodiorite	222.5		63.99	3.47	58	1161	0.0499569	11	105.545	37.3	1.1	33.9091	1.47205	23.0353
691	150914-01	127° 30' 53.0"	36° 38' 22.7"	Cheogju	Cheog et al., 2020, Gondwana Research	The Korean Pennisular	Granodiorite	173.4	0.8	65.11	1.69	87	487	0.178645	15	32.4667	33.1	1.3	25.4615	1.47205	17.2967
692	131017-05	128° 49' 18.8"	36° 55' 33.4"	Yeogju	Cheog et al., 2020, Gondwana Research	The Korean Pennisular	Granodiorite	181.1	0.6	68.1624	1.23606	81	404	0.200495	13	31.0769	36.1	1.1	32.8182	1.47205	22.2942	29.6496	2.01858	20.1142	3.08301	180.6	1	128°45'	36°50'
693	131017-21	128° 41' 07.4"	36° 45' 43.9"	Yeogju	Cheog et al., 2020, Gondwana Research	The Korean Pennisular	Granodiorite	179.6	0.9	62.8151	2.27089	79	508	0.155512	18	28.2222	39.6	1.5	26.4	1.47205	17.9342
694	140425-02	127° 53' 49.3"	35° 34' 08.4"	Siwo	Cheog et al., 2020, Gondwana Research	The Korean Pennisular	Monzoite	197.3	1	57.2409	3.149	21	150	0.14	14	10.7143	9.4	1.3	7.23077	1.47205	4.91204
695	150312-06	128° 04' 03.8"	35° 58' 54.3"	Kimcheon	Cheog et al., 2020, Gondwana Research	The Korean Pennisular	Granodiorite	189.3	1.8	68.3399	1.09197	52	558	0.09319	9	62	19.5	0.9	21.6667	1.47205	14.7187	58.1	5.51543	15.6132	1.26494	186.7	1.6	128°03'40"	36° 00'00"
696	150312-07	128° 03' 12.0"	36° 02' 49.7"	Kimcheon	Cheog et al., 2020, Gondwana Research	The Korean Pennisular	Granodiorite	186	0.9	65.5199	1.99459	108	542	0.199262	10	54.2	24.3	1	24.3	1.47205	16.5076
697	SCG-05			Suchag	Cheog et al., 2020, Gondwana Research	The Korean Pennisular	Granodiorite	180.4	0.9	66.87	1.09	88	628	0.140127	11	57.0909	18.1	1	18.1	1.47205	12.2958
698	100624-48	128°	37°50'	AHP.GM	Kim et al., 2015, Lithos	The Korean Pennisular	Granodiorite	172.6	1.4	65	1.96	88	566	0.155477	9	62.8889	30.5	0.8	38.125	1.47205	25.8993	30.0625	5.74524	25.8993	8.529	174.5	1.3	128°	37°50'
699	110406-4	128°	37°50'	AHP.GM	Kim et al., 2015, Lithos	The Korean Pennisular	Granodiorite	175	1	61.3	2.62	87	442	0.196833	17	26	25.7	1.5	17.1333	1.47205	11.6391
700	110408-1	128°	37°50'	AHP.GM	Kim et al., 2015, Lithos	The Korean Pennisular	Granodiorite	175	1	63.99	1.1	105	546	0.192308	16	34.125	63.3	1.6	39.5625	1.47205	26.8758
701	GD056-01	128°53'30"	37°7'35"	Eopyeog	Im et al., 2021, Lithos	The Korean Pennisular	Granitoids	110.6	0.6	54.48	6.1	122	778	0.156812	25	31.12	108	2.02	53.4653	1.47205	36.3204	43.1538	4.48672	22.7733	7.59851	110.6	0.6	128°53'30"	37°7'35"
702	GD056-02	128°53'30"	37°7'35"	Eopyeog	Im et al., 2021, Lithos	The Korean Pennisular	Granitoids	110.6	0.6	55.84	5.14	166	790	0.210127	29	27.2414	130	2.51	51.7928	1.47205	35.1842
703	GD056-12	128°53'30"	37°7'35"	Eopyeog	Im et al., 2021, Lithos	The Korean Pennisular	Granitoids	110.6	0.6	60.55	3.78	137	799	0.171464	20	39.95	74	1.64	45.122	1.47205	30.6525
704	GD1803-02	128°53'30"	37°7'35"	Eopyeog	Im et al., 2021, Lithos	The Korean Pennisular	Granitoids	110.6	0.6	53.33	8.61	116	697	0.166428	19	36.6842	52	1.8	28.8889	1.47205	19.625
705	GD2610-7	128°53'30"	37°7'35"	Eopyeog	Im et al., 2021, Lithos	The Korean Pennisular	Granitoids	110.6	0.6	55.63	6.05	93	559	0.166369	24	23.2917	44.8	1.98	22.6263	1.47205	15.3706
706	GD056-05	128°53'30"	37°7'35"	Eopyeog	Im et al., 2021, Lithos	The Korean Pennisular	Granitoids	110.6	0.6	62.15	3.38	114	587	0.194208	15	39.1333	36.2	1.32	27.4242	1.47205	18.63
707	GD056-20	128°53'30"	37°7'35"	Eopyeog	Im et al., 2021, Lithos	The Korean Pennisular	Granitoids	110.6	0.6	63.13	3.19	110	550	0.2	14	39.2857	40.1	1.25	32.08	1.47205	21.7928
708	EP2606-7	128°53'30"	37°7'35"	Eopyeog	Im et al., 2021, Lithos	The Korean Pennisular	Granitoids	110.6	0.6	63.34	3.27	102.6	564	0.181915	14	40.2857	38.1	1.21	31.4876	1.47205	21.3903
709	GD056-18	128°53'30"	37°7'35"	Eopyeog	Im et al., 2021, Lithos	The Korean Pennisular	Granitoids	110.6	0.6	63.96	3.2	86	597	0.144054	13	45.9231	34	1.28	26.5625	1.47205	18.0446
710	GD056-04	128°53'30"	37°7'35"	Eopyeog	Im et al., 2021, Lithos	The Korean Pennisular	Granitoids	110.6	0.6	64.11	2.91	132	683	0.193265	14	48.7857	52	1.42	36.6197	1.47205	24.8767
711	GD2610-6	128°53'30"	37°7'35"	Eopyeog	Im et al., 2021, Lithos	The Korean Pennisular	Granitoids	110.6	0.6	64.13	3.02	98	561	0.174688	13	43.1538	36.1	1.12	32.2321	1.47205	21.8961
712	GD056-07	128°53'30"	37°7'35"	Eopyeog	Im et al., 2021, Lithos	The Korean Pennisular	Granitoids	110.6	0.6	64.24	3.13	94	567	0.165785	12	47.25	34	1.3	26.1538	1.47205	17.767
713	GD056-16	128°53'30"	37°7'35"	Eopyeog	Im et al., 2021, Lithos	The Korean Pennisular	Granitoids	110.6	0.6	64.75	2.88	97	631	0.153724	13	48.5385	39	1.33	29.3233	1.47205	19.9201
714	GD056-13	128°53'30"	37°7'35"	Eopyeog	Im et al., 2021, Lithos	The Korean Pennisular	Granitoids	110.6	0.6	65.95	2.92	105	512	0.205078	11	46.5455	42	1.09	38.5321	1.47205	26.1758
715	EP16-2	128°53'12.9"	37°08'08.3"	Eopyeog	Cheog et al., 2023, Geoscience Frotiners	The Korean Pennisular	Monzoite	110.6	0.5	59.91	4.16	157	756	0.207672	21	36	107	1.89	56.6138	1.47205	38.4592
716	EP16-3	128°53'14.7"	37°08'11.2"	Eopyeog	Cheog et al., 2023, Geoscience Frotiners	The Korean Pennisular	Monzoite	110.6	0.5	57.79	4.69	166	791	0.209861	22	35.9545	107	1.85	57.8378	1.47205	39.2907
717	EP25-1	128°53'54.4"	37°07'47.7"	Eopyeog	Cheog et al., 2023, Geoscience Frotiners	The Korean Pennisular	Monzoite	110.7	0.6	64.68	3.08	106	574	0.184669	13	44.1538	37.6	1.08	34.8148	1.47205	23.6506
718	EP25-3	128°53'18.9"	37°07'43.7"	Eopyeog	Cheog et al., 2023, Geoscience Frotiners	The Korean Pennisular	Monzoite	110.7	0.6	62.16	3.31	134	778	0.172237	18	43.2222	66.9	1.61	41.5528	1.47205	28.2279
719	100308-1	126°40'53"	37°11'25"	Tando Basin	Kim et al., 2012, The Journal of Geology	The Korean Pennisular	Andesitic tuff	111	1	61.55	1.44	82	335	0.244776	16	20.9375	35.9	1.49	24.094	1.47205	16.3676	28.3438	10.474	17.7005	1.88494	111	3.33	126°40'53"	37°11'25"
720	100309-4	126°40'53"	37°11'25"	Tando Basin	Kim et al., 2012, The Journal of Geology	The Korean Pennisular	Andesitic tuff	111	3	58.79	5.01	71	429	0.165501	12	35.75	31.1	1.11	28.018	1.47205	19.0333
721	110412-1	126°25'50"	36°34'15"	Chunsuman Basin	Kim et al., 2012, The Journal of Geology	The Korean Pennisular	Andesitic tuff	111		59.41	4.84	71	444	0.15991	12	37	31	1.13	27.4336	1.47205	18.6364	37	11.3418	24.5003	10.2531	110.3	3.7	126°25'50"	36°34'15"
722	110512-1	126°25'50"	36°34'15"	Chunsuman Basin	Kim et al., 2012, The Journal of Geology	The Korean Pennisular	Andesitic tuff	111		57.73	3.09	73	367	0.19891	14	26.2143	44	1.22	36.0656	1.47205	24.5003
723	110412-5	126°25'50"	36°34'15"	Chunsuman Basin	Kim et al., 2012, The Journal of Geology	The Korean Pennisular	Dacitic tuff	109	3	61.74	3.22	73	440	0.165909	9	48.8889	42.6	0.75	56.8	1.47205	38.5857
724	GHW-422	127°20'	35°00'	Gyeogsag basin	Kim et al., 2016, Lithos	The Korean Pennisular	Diorite	81.7	0.7	54.47	4.07	33	458	0.0720524	30	15.2667	25.3	2.7	9.37037	1.47205	6.36553	15.2667	5.20429	6.36553	0.670812	77.6	0.8	127°20'	35°00'
725	GH017	127°20'	35°00'	Gyeogsag basin	Kim et al., 2016, Lithos	The Korean Pennisular		76.3	0.8	59.48	2.63	61	428	0.142523	18	23.7778	17.8	2.1	8.47619	1.47205	5.75809
726	GHW-516	127°20'	35°00'	Gyeogsag basin	Kim et al., 2016, Lithos	The Korean Pennisular	Granodiorite	75.5	0.57	57.47	2.56	41	430	0.0953488	30	14.3333	30.3	2.9	10.4483	1.47205	7.09778
727	B04-1-T1	120°16'30"	39°50'	Qinhuangdao basin	Fu et al., 2022, JAES	The Bohai Bay Basin	Trachyandesite	150.6	3.7	65.28	2.39	42.12	347.8	0.121104	7.078	49.1382	24.54	0.6972	35.1979	1.47205	23.9108	50.796	4.49651	20.7234	5.7405	150.6	3.7	120°16'30"	39°50'
728	B04-1-T2	120°16'30"	39°50'	Qinhuangdao basin	Fu et al., 2022, JAES	The Bohai Bay Basin	Trachyandesite	150.6	3.7	67.57	1.92	85.44	380.5	0.224547	7.254	52.4538	28.57	0.6901	41.3998	1.47205	28.1239
729	B04-1-T3	120°16'30"	39°50'	Qinhuangdao basin	Fu et al., 2022, JAES	The Bohai Bay Basin	Trachyandesite	150.6	3.7	65.91	2.06	21.57	307	0.0702606	6.365	48.2325	20.26	0.6533	31.0118	1.47205	21.0671
730	Q01-1-T1	120°16'30"	39°50'	Qinhuangdao basin	Fu et al., 2022, JAES	The Bohai Bay Basin	Trachyandesite	150.6	3.7	67.99	1.37	42.77	760.2	0.0562615	9.762	77.8734	30.93	1.031	30	1.47205	20.3798
731	Q02-1-T	120°16'30"	39°50'	Qinhuangdao basin	Fu et al., 2022, JAES	The Bohai Bay Basin	Trachyandesite	150.6	3.7	59.69	2.29	23.73	362.4	0.0654801	12	30.2	24.76	1.387	17.8515	1.47205	12.127
732	Q02-3-T	120°16'30"	39°50'	Qinhuangdao basin	Fu et al., 2022, JAES	The Bohai Bay Basin	Trachyandesite	150.6	3.7	60.9	1.98	18.99	657.9	0.0288646	11.31	58.1698	26.78	1.175	22.7915	1.47205	15.4828
733	P01-4036	120°39'30"	39°02'	Badong basin	Fu et al., 2022, JAES	The Bohai Bay Basin	Trachyandesite	115	1	65.66	1.24	83	379	0.218997	15.9	23.8365	40.9	1.85	22.1081	1.47205	15.0186	23.8365	0.696848	15.2379	1.17575	115	1	120°39'30"	39°02'
734	P01-4040	120°39'30"	39°02'	Badong basin	Fu et al., 2022, JAES	The Bohai Bay Basin	Trachyandesite	115	1	65.71	1.2	88.3	384	0.229948	15.7	24.4586	44.7	1.77	25.2542	1.47205	17.1558
735	P01-4010	120°39'30"	39°02'	Badong basin	Fu et al., 2022, JAES	The Bohai Bay Basin	Trachyandesite	115	1	63.45	1.53	92	376	0.244681	16.3	23.0675	40.6	1.81	22.4309	1.47205	15.2379
736	07SD142	118°28'	35°36'	Yia Area	Wang et al., 2011, Acta Petrologica Et Mineralogica	The Jiaodong Pennisular	Diorite	129	1	63.01	2.24	77.63	691.2	0.112312	6.95	99.4532	12.08	0.58	20.8276	1.47205	14.1487	32.2448	3.43061	10.6471	2.14642	129	1	118°28'	35°36'
737	07SD155	118°28'	35°36'	Yia Area	Wang et al., 2011, Acta Petrologica Et Mineralogica	The Jiaodong Pennisular	Diorite	129	1	55.02	1.27	78.99	461.3	0.171233	15.47	29.819	24.45	1.56	15.6731	1.47205	10.6471
738	07SD157	118°28'	35°36'	Yia Area	Wang et al., 2011, Acta Petrologica Et Mineralogica	The Jiaodong Pennisular	Diorite	129	1	55.01	2.73	59.54	526.3	0.113129	15.18	34.6706	23.23	1.54	15.0844	1.47205	10.2472
739	TT-1	118°29'42"	35°18'9.4"	Tagtou Basi	Qiu et al., 2012, Acta Petrologica Sinica	The Jiaodong Pennisular	Volcanics	124	1.3	65.64	1.04	94.7	700	0.135286	15.3	45.7516	116	1.21	95.8678	1.47205	65.1254	48.6842	3.8231	63.7675	1.92039	124	1.3	118°29'42"	35°18'9.4"
740	TT-7	118°29'42"	35°18'9.4"	Tagtou Basi	Qiu et al., 2012, Acta Petrologica Sinica	The Jiaodong Pennisular	Volcanics	124	1.3	64.97	0.65	111	740	0.15	15.2	48.6842	113	1.23	91.8699	1.47205	62.4096
741	TT-3	118°29'42"	35°18'9.4"	Tagtou Basi	Qiu et al., 2012, Acta Petrologica Sinica	The Jiaodong Pennisular	Volcanics	124	1.3	60.04	3.37	54.8	928	0.0590517	17.4	53.3333	73.5	1.22	60.2459	1.47205	40.9266
742	QS1	119°30'	35°50'	Wulian	Liu et al., 2009, JAES	The Jiaodong Pennisular	Volcanic rocks	123.6	0.8	61.15	2.97	63.7	1247	0.0510826	14.4	86.5972	73.5	1.07	68.6916	1.47205	46.6639	84.5113	11.0948	46.6204	3.75002	123.6	0.8	119°30'	35°50'
743	QS2	119°30'	35°50'	Wulian	Liu et al., 2009, JAES	The Jiaodong Pennisular	Volcanic rocks	123.6	0.8	60.07	3.05	67.8	1376	0.0492733	14	98.2857	67	1.07	62.6168	1.47205	42.5372
744	QS3	119°30'	35°50'	Wulian	Liu et al., 2009, JAES	The Jiaodong Pennisular	Volcanic rocks	123.6	0.8	61.36	3.31	62.7	1178	0.0532258	14.5	81.2414	69	1.16	59.4828	1.47205	40.4081
745	QS4	119°30'	35°50'	Wulian	Liu et al., 2009, JAES	The Jiaodong Pennisular	Volcanic rocks	123.6	0.8	61.49	3.08	51.8	1124	0.0460854	13.3	84.5113	58.9	1.03	57.1845	1.47205	38.8468
746	QS5	119°30'	35°50'	Wulian	Liu et al., 2009, JAES	The Jiaodong Pennisular	Volcanic rocks	123.6	0.8	61.72	3.15	54.7	1194	0.0458124	14.1	84.6809	74	0.98	75.5102	1.47205	51.296
747	QS6	119°30'	35°50'	Wulian	Liu et al., 2009, JAES	The Jiaodong Pennisular	Volcanic rocks	123.6	0.8	59.55	3.24	60.2	1274	0.0472527	13.8	92.3188	69	1.05	65.7143	1.47205	44.6414
748	QS7	119°30'	35°50'	Wulian	Liu et al., 2009, JAES	The Jiaodong Pennisular	Volcanic rocks	123.6	0.8	59.16	3.23	59.9	1241	0.0482675	14	88.6429	70	1.02	68.6275	1.47205	46.6204
749	QS8	119°30'	35°50'	Wulian	Liu et al., 2009, JAES	The Jiaodong Pennisular	Volcanic rocks	123.6	0.8	59.52	2.95	48.6	933	0.05209	13.6	68.6029	69.4	0.96	72.2917	1.47205	49.1096
750	QS9	119°30'	35°50'	Wulian	Liu et al., 2009, JAES	The Jiaodong Pennisular	Volcanic rocks	123.6	0.8	60.81	3.52	62.5	1017	0.0614553	14.4	70.625	72	1.05	68.5714	1.47205	46.5823
751	QS10	119°30'	35°50'	Wulian	Liu et al., 2009, JAES	The Jiaodong Pennisular	Volcanic rocks	123.6	0.8	60.83	2.76	61.8	989	0.0624874	15	65.9333	71.4	0.99	72.1212	1.47205	48.9938
752	QS11	119°30'	35°50'	Wulian	Liu et al., 2009, JAES	The Jiaodong Pennisular	Volcanic rocks	123.6	0.8	60.97	2.9	69.3	919	0.0754081	14.1	65.1773	62.8	1.01	62.1782	1.47205	42.2392
753	QS12	119°30'	35°50'	Wulian	Liu et al., 2009, JAES	The Jiaodong Pennisular	Volcanic rocks	123.6	0.8	59.33	3.03	54.7	1053	0.0519468	13.8	76.3043	65.3	0.92	70.9783	1.47205	48.2173
754	QS13	119°30'	35°50'	Wulian	Liu et al., 2009, JAES	The Jiaodong Pennisular	Volcanic rocks	123.6	0.8	59.2	3.01	51.1	1291	0.0395817	13.7	94.2336	69.3	0.97	71.4433	1.47205	48.5332
755	CJ-1-3-6	120°15'	37°30'	Congjia Pluton	Koua et al., 2022, JAES	The Jiaodong Pennisular		127	0.6	67.75	1.05	100.5	1990	0.0505025	10.8	184.259	95	0.71	133.803	1.47205	90.8956	115.702	8.96135	36.1628	6.2308	127	0.5	120°15'	37°30'
756	CJ-1-2-6	120°15'	37°30'	Congjia Pluton	Koua et al., 2022, JAES	The Jiaodong Pennisular		127	0.6	56.93	4.84	127	1400	0.0907143	12.1	115.702	41.7	0.81	51.4815	1.47205	34.9727
757	CJ-1-3-5	120°15'	37°30'	Congjia Pluton	Koua et al., 2022, JAES	The Jiaodong Pennisular		127	0.6	61.81	3.61	104.5	1560	0.0669872	14.2	109.859	127	0.96	132.292	1.47205	89.8691
758	CJ-1-4-4	120°15'	37°30'	Congjia Pluton	Koua et al., 2022, JAES	The Jiaodong Pennisular		127	0.6	56.94	4.96	84.2	1480	0.0568919	11.1	133.333	55.9	0.79	70.7595	1.47205	48.0687
759	CJ-1-1	120°15'	37°30'	Congjia Pluton	Koua et al., 2022, JAES	The Jiaodong Pennisular		127	0.6	54.69	5.34	129	1370	0.0941606	11.2	122.321	81.2	0.8	101.5	1.47205	68.9515
760	CJ-1-4-5	120°15'	37°30'	Congjia Pluton	Koua et al., 2022, JAES	The Jiaodong Pennisular		127	0.6	55.17	5.45	104.5	1365	0.0765568	11.8	115.678	47.1	0.91	51.7582	1.47205	35.1607
761	GS-2-5	120°00'	37°10'	Gushan Pluton	Koua et al., 2022, JAES	The Jiaodong Pennisular		120.4	0.5	57.01	2.86	223	1530	0.145752	33.6	45.5357	122	2.23	54.7085	1.47205	37.1649
762	SD-30	120°59'54"	37°12'8.5"	Yashan	Goss et al., 2010, Lithos	The Jiaodong Pennisular	Monzoite	116	1	56.09	3.87	114	750	0.152	23.7	31.6456	49.13	2.25	21.8356	1.47205	14.8334	51.3585	51.3585	23.1611	11.7771	115.4	1.8	120°59'54"	37°12'8.5"
763	SD-31	120°59'54"	37°12'8.5"	Yashan	Goss et al., 2010, Lithos	The Jiaodong Pennisular	MonzoGranite	113	2	67.49	1.83	92	796	0.115578	11.2	71.0714	47.28	1.02	46.3529	1.47205	31.4887
764	18cs-34-1	117°00'	34°50'	Weishan	Ding et al., 2022, OGR	The Luxi Block	Gneiss	124.6	1.5	60.7	1.8	100.1	716.5	0.139707	11.05	64.8416	22.9	0.85	26.9412	1.47205	18.3018	70.2793	15.6879	15.9252	1.94778	124.6	1.5	117°00'	34°50'
765	18cs-34-2	117°00'	34°50'	Weishan	Ding et al., 2022, OGR	The Luxi Block	Gneiss	124.6	1.5	64.1	1.55	60.5	813.2	0.0743974	10.74	75.7169	17.01	0.81	21	1.47205	14.2658
766	18cs-24	117°00'	34°50'	Weishan	Ding et al., 2022, OGR	The Luxi Block	Gneiss	124.6	1.5	64.4	1.39	89.9	1203.8	0.0746802	13.58	88.6451	23.12	1.07	21.6075	1.47205	14.6785
767	18cs-30	117°00'	34°50'	Weishan	Ding et al., 2022, OGR	The Luxi Block	Gneiss	124.6	1.5	67.1	1.33	96.98	868.5	0.111664	16.77	51.7889	31.85	1.26	25.2778	1.47205	17.1718
768	21LBS30-1	117°46'30"	35°00'30"	Longbaoshan	Yang et al., 2022, Minerals	The Luxi Block	Diorite porphyrite	120		56.9	3.96	154	2008	0.0766932	22.4	89.6429	168	1.23	136.585	1.47205	92.7859	89.6429	33.1668	94.5148	6.35339	120	3.6	117°46'30"	35°00'30"
769	21LBS30-2	117°46'30"	35°00'30"	Longbaoshan	Yang et al., 2022, Minerals	The Luxi Block	Diorite porphyrite	120		61.9	3.09	117	2499	0.0468187	21.1	118.436	160	1.15	139.13	1.47205	94.5148
770	21LBS30-3	117°46'30"	35°00'30"	Longbaoshan	Yang et al., 2022, Minerals	The Luxi Block	Diorite porphyrite	120		62.4	2.45	175	1349	0.129726	25.8	52.2868	197	1.28	153.906	1.47205	104.552
771	HZ7	118°9'	36°49'	Jinling Area	Zhang et al., 2022, Minerals	The Luxi Block	Diorite	126	1	63.72	3.74	49.4	529	0.0933837	11.4	46.4035	22.3	0.95	23.4737	1.47205	15.9463	50.0833	6.76764	15.9463	0.34986	126	1	118°9'	36°49'
772	HTS3	118°9'	36°49'	Jinling Area	Zhang et al., 2022, Minerals	The Luxi Block	Diorite	126	1	64.28	2.97	63.1	601	0.104992	12	50.0833	23.3	1.03	22.6214	1.47205	15.3673
773	HTS5	118°9'	36°49'	Jinling Area	Zhang et al., 2022, Minerals	The Luxi Block	Diorite	126	1	65.04	2.65	74.2	625	0.11872	10.5	59.5238	21.9	0.93	23.5484	1.47205	15.997
774	18TL01	118°26'	34°25'	Taolin	Hou et al., 2022, IGR	The Sulu Orogenic Belt	Lamprophyre	126		58.26	3.32	84.9	723	0.117427	24.4	29.6311	72.6	2.02	35.9406	1.47205	24.4154	29.7345	0.754906	25.0611	1.56304	126	3.8	118°26'	34°25'
775	18TL02	118°26'	34°25'	Taolin	Hou et al., 2022, IGR	The Sulu Orogenic Belt	Lamprophyre	126		58.37	3.37	97.7	732	0.13347	24.5	29.8776	71.5	2.01	35.5721	1.47205	24.1651
776	18TL03	118°26'	34°25'	Taolin	Hou et al., 2022, IGR	The Sulu Orogenic Belt	Lamprophyre	126		58.24	3.34	91	736	0.123641	25.3	29.0909	72.9	2.04	35.7353	1.47205	24.2759
777	18TL04	118°26'	34°25'	Taolin	Hou et al., 2022, IGR	The Sulu Orogenic Belt	Lamprophyre	126		58.31	3.34	67	661	0.101362	21.4	30.8879	75.4	1.83	41.2022	1.47205	27.9897
778	18TL05	118°26'	34°25'	Taolin	Hou et al., 2022, IGR	The Sulu Orogenic Belt	Lamprophyre	126		58.29	3.39	89.4	672	0.133036	22.6	29.7345	71.2	1.93	36.8912	1.47205	25.0611
779	18TL06	118°26'	34°25'	Taolin	Hou et al., 2022, IGR	The Sulu Orogenic Belt	Lamprophyre	126		58.19	3.41	95.2	672	0.141667	21.8	30.8257	79.8	1.98	40.303	1.47205	27.3789
780	18TL07	118°26'	34°25'	Taolin	Hou et al., 2022, IGR	The Sulu Orogenic Belt	Lamprophyre	126		57.91	3.4	69.3	655	0.105802	22.6	28.9823	75.4	1.96	38.4694	1.47205	26.1332
781	TGS.1				Liu et al., 2010, Geochimica et Cosmochimica Acta	Eastern NCC Margin		130	3.9	63.78	1.47	61	1121	0.0544157	15.3	73.268	36	0.7	51.4286	1.47205	34.9367
782	FJZ	118°16'	32°45'		Liu et al., 2010, Geochimica et Cosmochimica Acta	Eastern NCC Margin		129.1	3.873	60.4	4.57	71.4	911	0.0783754	15.5	58.7742	37.2	1.36	27.3529	1.47205	18.5815	57.8416	4.86959	18.6	0.187907	129.1	3.9	118°16'	32°45'
783	FJZ.1	118°16'	32°45'		Liu et al., 2010, Geochimica et Cosmochimica Acta	Eastern NCC Margin		129.1	3.873	61.7	3.85	77.9	780	0.0998718	15.9	49.0566	37	1.35	27.4074	1.47205	18.6185
784	FJZ.2	118°16'	32°45'		Liu et al., 2010, Geochimica et Cosmochimica Acta	Eastern NCC Margin		129.1	3.873	60.5	4.17	73	921	0.0792617	15.4	59.8052	36.5	1.33	27.4436	1.47205	18.6431
785	FJZ.3	118°16'	32°45'		Liu et al., 2010, Geochimica et Cosmochimica Acta	Eastern NCC Margin		129.1	3.873	60.3	4.83	74.6	939	0.0794462	16.5	56.9091	38.4	1.43	26.8531	1.47205	18.242
786	QTJ.2	117°48'	31°30'		Liu et al., 2010, Geochimica et Cosmochimica Acta	Eastern NCC Margin		131.7	3.951	62.5	3.93	69.8	876	0.0796804	15	58.4	37.9	1.31	28.9313	1.47205	19.6537	58.4	6.19109	18.2446	4.2824	131.7	3.951	117°48'	31°30'
787	QTJ	117°48'	31°30'		Liu et al., 2010, Geochimica et Cosmochimica Acta	Eastern NCC Margin		131.7	3.951	56.2	6.05	88.3	1040	0.0849038	14.3	72.7273	42.1	1.13	37.2566	1.47205	25.3094
788	QTJ.3	117°48'	31°30'		Liu et al., 2010, Geochimica et Cosmochimica Acta	Eastern NCC Margin		131.7	3.951	62.2	4.28	74.9	793	0.0944515	16.5	48.0606	34.2	1.38	24.7826	1.47205	16.8354
789	QTJ.1	117°48'	31°30'		Liu et al., 2010, Geochimica et Cosmochimica Acta	Eastern NCC Margin		131.7	3.951	63.4	3.86	77.6	816	0.095098	13.8	59.1304	26.4	1.14	23.1579	1.47205	15.7317
790	XLZ.1	118°32'	32°38'		Liu et al., 2010, Geochimica et Cosmochimica Acta	Eastern NCC Margin		125.1	3.753	66	2.3	92.3	782	0.118031	10.4	75.1923	31.3	0.91	34.3956	1.47205	23.3658	75.3064	5.86292	23.0805	1.32721	125.1	3.753	118°32'	32°38'
791	XLZ.2	118°32'	32°38'		Liu et al., 2010, Geochimica et Cosmochimica Acta	Eastern NCC Margin		125.1	3.753	66.1	2.21	81.7	820	0.0996341	10.1	81.1881	30.2	0.9	33.5556	1.47205	22.7951
792	XLZ.3	118°32'	32°38'		Liu et al., 2010, Geochimica et Cosmochimica Acta	Eastern NCC Margin		125.1	3.753	66.1	2.33	83.4	807	0.103346	10.7	75.4206	34.7	0.97	35.7732	1.47205	24.3016
793	XLZ	118°32'	32°38'		Liu et al., 2010, Geochimica et Cosmochimica Acta	Eastern NCC Margin		125.1	3.753	65.9	1.97	80	743	0.107672	11.1	66.9369	33.3	1.07	31.1215	1.47205	21.1416
794	DMC	118°18'	32°37'		Liu et al., 2010, Geochimica et Cosmochimica Acta	Eastern NCC Margin		128.1	3.843	58.9	3.45	111	949	0.116965	17.1	55.4971	45.1	1.37	32.9197	1.47205	22.3632	44.6995	5.86273	23.9215	1.11598	128.1	3.843	118°18'	32°37'
795	DMC.1	118°18'	32°37'		Liu et al., 2010, Geochimica et Cosmochimica Acta	Eastern NCC Margin		128.1	3.843	62	3.02	134	794	0.168766	17.7	44.8588	53.3	1.48	36.0135	1.47205	24.4649
796	DMC.2	118°18'	32°37'		Liu et al., 2010, Geochimica et Cosmochimica Acta	Eastern NCC Margin		128.1	3.843	62.5	2.74	137	769	0.178153	18.1	42.4862	49.9	1.45	34.4138	1.47205	23.3781
797	DMC.3	118°18'	32°37'		Liu et al., 2010, Geochimica et Cosmochimica Acta	Eastern NCC Margin		128.1	3.843	62.6	3.07	139	775	0.179355	17.4	44.5402	51.9	1.42	36.5493	1.47205	24.8288
798	Y.1	115°45'	31°10'30"		Wang et al., 2007, Geochimica et Cosmochimica Acta	Dabieshan		143	4.29	67.5	1.07	80.3	1052	0.0763308	6.33	166.193	52.9	0.456	116.009	1.47205	78.8076	166.193	31.6548	78.8076	9.97715	143	4.29	115°45'	31°10'30"
799	YFD.2	115°45'	31°10'30"		Wang et al., 2007, Geochimica et Cosmochimica Acta	Dabieshan		143	4.29	67.57	1.13	77.4	981	0.0788991	7.9	124.177	55.1	0.474	116.245	1.47205	78.9679
800	YFD.8	115°45'	31°10'30"		Wang et al., 2007, Geochimica et Cosmochimica Acta	Dabieshan		143	4.29	67.9	1.23	79.7	1000	0.0797	7.21	138.696	51.9	0.478	108.577	1.47205	73.7593
801	YFD.1	115°45'	31°10'30"		Wang et al., 2007, Geochimica et Cosmochimica Acta	Dabieshan		143	4.29	68.22	1.03	79.3	983	0.0806714	6.19	158.805	44	0.4	110	1.47205	74.7257
802	YFD.3	115°45'	31°10'30"		Wang et al., 2007, Geochimica et Cosmochimica Acta	Dabieshan		143	4.29	68.6	0.87	106	1301	0.0814758	6.16	211.201	65.6	0.379	173.087	1.47205	117.582
803	X906.1	115°45'	31°10'30"		Wang et al., 2007, Geochimica et Cosmochimica Acta	Dabieshan		143	4.29	67.19	1.14	78	956	0.08159	6.27	152.472	55.7	0.35	159.143	1.47205	108.11
804	YFD.5	115°45'	31°10'30"		Wang et al., 2007, Geochimica et Cosmochimica Acta	Dabieshan		143	4.29	67.31	1.19	82.5	941	0.0876727	7.69	122.367	44.9	0.521	86.1804	1.47205	58.5445
805	EGB.1	115°45'	31°10'30"		Wang et al., 2007, Geochimica et Cosmochimica Acta	Dabieshan		142	4.26	70.48	1.06	55.8	621	0.0898551	8.4	73.9286	25.2	0.78	32.3077	1.47205	21.9474
806	YFD.9	115°45'	31°10'30"		Wang et al., 2007, Geochimica et Cosmochimica Acta	Dabieshan		143	4.29	67.44	1.13	88.2	950	0.0928421	5.57	170.557	48.5	0.358	135.475	1.47205	92.0314
807	X237.1	115°45'	31°10'30"		Wang et al., 2007, Geochimica et Cosmochimica Acta	Dabieshan		143	4.29	68.91	1.06	91.6	928	0.0987069	4.89	189.775	62.6	0.34	184.118	1.47205	125.076
808	X231.1	115°45'	31°10'30"		Wang et al., 2007, Geochimica et Cosmochimica Acta	Dabieshan		143	4.29	70.17	0.75	82.6	817	0.101102	3.87	211.111	35.3	0.3	117.667	1.47205	79.9339
809	﻿X158.1	115°45'	31°10'30"		Wang et al., 2007, Geochimica et Cosmochimica Acta	Dabieshan		143	4.29	68.95	0.65	95.7	761	0.125756	3.94	193.147	45.3	0.26	174.231	1.47205	118.359
810	TS.10T	115°45'	31°10'30"		Wang et al., 2007, Geochimica et Cosmochimica Acta	Dabieshan		131	3.93	61.8	1.26	93	899	0.103448	13.3	67.594	61.3	1.31	46.7939	1.47205	31.7882	72.8171	15.5912	50.0413	16.052	131	3.93	115°45'	31°10'30"
811	Ts.28c	115°45'	31°10'30"		Wang et al., 2007, Geochimica et Cosmochimica Acta	Dabieshan		131	3.93	66.3	0.71	105	955	0.109948	10.17	93.9036	75	0.74	101.351	1.47205	68.8505
812	X1008.3	115°45'	31°10'30"		Wang et al., 2007, Geochimica et Cosmochimica Acta	Dabieshan		131	3.93	65.78	0.91	98	884	0.11086	12.14	72.8171	82.3	0.97	84.8454	1.47205	57.6376
813	X1019.2c	115°45'	31°10'30"		Wang et al., 2007, Geochimica et Cosmochimica Acta	Dabieshan		131	3.93	69.29	0.37	86	764	0.112565	12.64	60.443	67.5	1.1	61.3636	1.47205	41.6858
814	X1541.c	115°45'	31°10'30"		Wang et al., 2007, Geochimica et Cosmochimica Acta	Dabieshan		131	3.93	66.8	1.17	104	827	0.125756	13.14	62.9376	74.4	1.01	73.6634	1.47205	50.0413
815	H.5	115°45'	31°10'30"		Wang et al., 2007, Geochimica et Cosmochimica Acta	Dabieshan		131	3.93	67.09	1.6	105	732	0.143443	13.21	55.4126	71.2	1.15	61.913	1.47205	42.0591
816	X1071	115°45'	31°10'30"		Wang et al., 2007, Geochimica et Cosmochimica Acta	Dabieshan		131	3.93	70.53	0.35	116	677	0.171344	8	84.625	38.7	0.73	53.0137	1.47205	36.0135
817	EGB.2	115°45'	31°10'30"		Wang et al., 2007, Geochimica et Cosmochimica Acta	Dabieshan		142	4.26	69.02	0.63	126	704	0.178977	6.95	101.295	62.8	0.555	113.153	1.47205	76.8677
818	X1095	115°45'	31°10'30"		Wang et al., 2007, Geochimica et Cosmochimica Acta	Dabieshan		131	3.93	70.53	0.65	134	662	0.202417	8.64	76.6204	73.1	0.73	100.137	1.47205	68.0255
819	05JG-1(g)	117°30'	34°00'	Jiagou	Wu et al., 2023, Chemical Geology	The Xuzhou Region	Adakitic rocks	131.5	1.5	61.66	3.78	61.0884	918.587	0.0665026	16.0634	57.1852	18.5267	1.4063	13.1741	1.47205	8.94952	70.6512	14.2592	11.5367	1.29617	130.7	0.8	117°30'	34°00'
820	05JG-1()	117°30'	34°00'	Jiagou	Wu et al., 2023, Chemical Geology	The Xuzhou Region	Adakitic rocks	131.5	1.5	61.96	3.33	45.6524	946.705	0.0482224	12.9881	72.8903	20.5027	1.26361	16.2255	1.47205	11.0224
821	05JG-1(o)	117°30'	34°00'	Jiagou	Wu et al., 2023, Chemical Geology	The Xuzhou Region	Adakitic rocks	131.5	1.5	61.96	3.27	52.9446	1042.3	0.0507958	13.5213	77.086	21.187	1.24757	16.9826	1.47205	11.5367
822	05JG-2(a)	117°30'	34°00'	Jiagou	Wu et al., 2023, Chemical Geology	The Xuzhou Region	Adakitic rocks	131.5	1.5	62.48	3.15	46.2658	1012.91	0.045676	11.9234	84.9517	19.0228	1.14037	16.6812	1.47205	11.332
823	05JG-2(e)	117°30'	34°00'	Jiagou	Wu et al., 2023, Chemical Geology	The Xuzhou Region	Adakitic rocks	131.5	1.5	61.8	3.36	60.505	1002.46	0.0603565	13.6108	73.6518	20.0762	1.24204	16.1639	1.47205	10.9805
824	05JG-8	117°30'	34°00'	Jiagou	Wu et al., 2023, Chemical Geology	The Xuzhou Region	Adakitic rocks	131.5	1.5	62.6	3.06	55.8406	1063	0.0525311	13.0079	81.7196	22.2978	1.2106	18.4187	1.47205	12.5123
825	05JG-11	117°30'	34°00'	Jiagou	Wu et al., 2023, Chemical Geology	The Xuzhou Region	Adakitic rocks	131.5	1.5	60.64	2.97	63.6433	1004.53	0.0633562	14.2182	70.6512	19.1527	1.24095	15.4339	1.47205	10.4846
826	05LG-1(2)	117°30'	34°00'	Ligou	Wu et al., 2023, Chemical Geology	The Xuzhou Region	Adakitic rocks	129.5	3.885	60.74	1.5	20.4761	234.111	0.0874636	9.62822	24.315	15.523	0.827833	18.7514	1.47205	12.7383
827	05LG-3(2)	117°30'	34°00'	Ligou	Wu et al., 2023, Chemical Geology	The Xuzhou Region	Adakitic rocks	129.5	3.885	61.68	2.1	23.5737	211.131	0.111654	10.2841	20.5299	15.1083	0.858259	17.6034	1.47205	11.9584
828	05LG-4(1)	117°30'	34°00'	Ligou	Wu et al., 2023, Chemical Geology	The Xuzhou Region	Adakitic rocks	129.5	3.885	61.8	2.7	44.9175	742.678	0.0604805	15.0154	49.4612	26.375	1.45129	18.1736	1.47205	12.3458
829	05BJ-4(2)	117°30'	34°00'		Wu et al., 2023, Chemical Geology	The Xuzhou Region	Adakitic rocks	130	1	61.32	2.49	49.915	823.376	0.0606223	16.0034	51.45	28.2465	1.44624	19.531	1.47205	13.2679
830	05BJ-1	117°30'	34°00'		Wu et al., 2023, Chemical Geology	The Xuzhou Region	Adakitic rocks	130	1	59.48	4.64	51.1	555	0.0920721	12	46.25	17.6	1.19	14.7899	1.47205	10.0472
831	05BJ-4(4)	117°30'	34°00'		Wu et al., 2023, Chemical Geology	The Xuzhou Region	Adakitic rocks	130	1	61.16	2.49	59.6	807	0.0738538	15.9	50.7547	29.5	1.5	19.6667	1.47205	13.3601
832	LG1-1	117°18'55''	34°34'26''		Xu et al., 2006, Geology	The Xuzhou Region		131.1	3.4	60.74	5.73	65.43	510	0.128294	11.83	43.1107	18.25	1.11	16.4414	1.47205	11.1691	68.2496	35.5517	13.6869	3.56074	131.5	5.4	117°18'30"	34°33'40"
833	LG3-8	117°18'00''	34°33'07''		Xu et al., 2006, Geology	The Xuzhou Region		132.1	4.4	67.18	1.47	64.63	452	0.142987	4.84	93.3884	11.45	0.48	23.8542	1.47205	16.2047
834	064-1	117°05'40''	34°08'58''		Xu et al., 2006, Geology	The Xuzhou Region		133.1	5.4	59.08	2.88	51.8	841	0.0615933	13.83	60.8098	26.25	1.29	20.3488	1.47205	13.8235	44.5171	10.6286	11.7167	4.03332	134.9	6	117°05'00"	34°09'30"
835	8102-389	117°04'25''	34°09'48''		Xu et al., 2006, Geology	The Xuzhou Region		134.1	6.4	66.57	2.34	52.5	861	0.0609756	7.01	122.825	16.59	0.7	23.7	1.47205	16.1
836	8201-69-10	117°04'22''	34°09'50''		Xu et al., 2006, Geology	The Xuzhou Region		135.1	7.4	55.33	4.71	28	629	0.0445151	17.6	35.7386	16.9	1.65	10.2424	1.47205	6.95793
837	8201-69-2	117°04'30''	34°09'45''		Xu et al., 2006, Geology	The Xuzhou Region		136.1	8.4	61.73	3.05	39.9	1052	0.0379278	9.23	113.976	21.58	0.89	24.2472	1.47205	16.4717
838	8202-392	117°04'42''	34°09'40''		Xu et al., 2006, Geology	The Xuzhou Region		137.1	9.4	60.7	4.59	49.4	616	0.0801948	13.16	46.8085	18.39	1.3	14.1462	1.47205	9.60983
839	74	117°05'38''	34°08'55''		Xu et al., 2006, Geology	The Xuzhou Region		138.1	10.4	60.58	4.59	49.2	535	0.0919626	12.67	42.2257	14.68	1.13	12.9912	1.47205	8.82521
840	J-25	117°00'54''	33°52'42''		Xu et al., 2006, Geology	The Xuzhou Region		132.2	4.1	61.41	3.44	62.21	1180	0.0527203	14.64	80.6011	25.85	1.52	17.0066	1.47205	11.553	63.8389	10.2805	10.8566	0.586091	133.3	5.3	117°00'55"	33°52'42"
841	JG4-3	117°00'55''	33°52'43''		Xu et al., 2006, Geology	The Xuzhou Region		133.2	5.1	60.88	3.51	55.66	1066	0.0522139	16.78	63.528	24.32	1.53	15.8954	1.47205	10.7982
842	JG4-4	117°00'56''	33°52'42''		Xu et al., 2006, Geology	The Xuzhou Region		134.2	6.1	60.22	4.23	56.76	954	0.0594969	16.95	56.2832	22.5	1.51	14.9007	1.47205	10.1224
843	JG4-18	117°00'54''	33°52'42''		Xu et al., 2006, Geology	The Xuzhou Region		135.2	7.1	60.95	3.54	54.17	1079	0.0502039	16.82	64.1498	23.78	1.48	16.0676	1.47205	10.9151
844	TP-01	120°02'01"	31°13'37"		Zheng et al., 2021, Frontiers in Earth Science	The Xuzhou Region	Diorite	129.2	1.4	58.2	4.04	56.44	773.6	0.0729576	15.48	49.9742	22.09	1.53	14.4379	1.47205	9.80803	52.3594	2.50588	9.45595	0.647244	129.6	1.4	120°02'01"	31°13'37"
845	TP-04	120°02'01"	31°13'37"		Zheng et al., 2021, Frontiers in Earth Science	The Xuzhou Region	Diorite	129.2	1.4	61.27	2.87	48.12	826.5	0.0582214	7.73	106.921	9.54	0.79	12.0759	1.47205	8.20349
846	HZ-08	120°02'01"	31°13'37"		Zheng et al., 2021, Frontiers in Earth Science	The Xuzhou Region	Diorite	130	2	58.81	4.58	36.97	684.2	0.0540339	13.29	51.4823	18.38	1.24	14.8226	1.47205	10.0693
847	HZ-13	120°02'01"	31°13'37"		Zheng et al., 2021, Frontiers in Earth Science	The Xuzhou Region	Diorite	130	2	59.3	4.63	44.7	1041	0.0429395	11.74	88.6712	15.71	1.15	13.6609	1.47205	9.28017
848	YL-03	120°02'01"	31°13'37"		Zheng et al., 2021, Frontiers in Earth Science	The Xuzhou Region	Diorite	130	2	60.42	4.2	50.95	680.3	0.0748934	12.19	55.808	16.76	1.22	13.7377	1.47205	9.33236
849	YL-07	120°02'01"	31°13'37"		Zheng et al., 2021, Frontiers in Earth Science	The Xuzhou Region	Diorite	130	2	57.45	4.52	48.62	677.7	0.0717427	12.73	53.2364	18.05	1.28	14.1016	1.47205	9.57954
850	GHG05	114°15'	39°34'	Lingqiu	Wang et al., 2006, Geochemical Journal	Taihangshan	Adakitic rocks	125.8	3	64.2	0.98	47.4	1205	0.0393361	13.4	89.9254	39.7	0.96	41.3542	1.47205	28.0929	84.4828	4.27363	26.0836	3.14368	125.8	3	114°15'	39°34'
851	GHG14	114°15'	39°34'	Lingqiu	Wang et al., 2006, Geochemical Journal	Taihangshan	Adakitic rocks	125.8	3	59.7	2.2	72.7	1198	0.0606845	14.7	81.4966	40.4	1.14	35.4386	1.47205	24.0743
852	GHG13	114°15'	39°34'	Lingqiu	Wang et al., 2006, Geochemical Journal	Taihangshan	Adakitic rocks	125.8	3	57.3	3.24	40.9	1077	0.0379759	16.2	66.4815	42	1.25	33.6	1.47205	22.8253
853	GHG06	114°15'	39°34'	Lingqiu	Wang et al., 2006, Geochemical Journal	Taihangshan	Adakitic rocks	125.8	3	60.3	2.45	80.2	1225	0.0654694	14.5	84.4828	45	1.04	43.2692	1.47205	29.3939
854	XSM04-H	114°10'59.2"	36°50'51.5"	Kuangshancun	Sun et al., 2015, JAES	Taihangshan	Monzonite	134		58.9	2.1	70.1	849.3	0.0825386	19.26	44.0966	40.2	1.8	22.3333	1.47205	15.1716	44.0966	5.7205	10.8692	3.01451	134	4.02	114°07'30"	36°50'00"
855	XSM05-H	114°10'44.9"	36°48'45.0"	Kuangshancun	Sun et al., 2015, JAES	Taihangshan	Monzonite	134		61.7	1.2	65.8	792.6	0.0830179	17.03	46.5414	35.6	1.9	18.7368	1.47205	12.7284
856	KSC06-H	114°09'39.6"	36°49'19.7"	Kuangshancun	Sun et al., 2015, JAES	Taihangshan	Diorite	134		61.5	1.5	56.5	742.3	0.0761148	16.45	45.1246	42.2	1.7	24.8235	1.47205	16.8632
857	BLS09-H	114°08'13.8"	36°49'12.2"	Kuangshancun	Sun et al., 2015, JAES	Taihangshan	Monzonite	134		60.6	2.2	66	573.8	0.115023	16.38	35.0305	25.6	1.6	16	1.47205	10.8692
858	KSC10-H	114°05'55.9"	36°48'57.8"	Kuangshancun	Sun et al., 2015, JAES	Taihangshan	Diorite	134		63.8	1	40.7	347	0.117291	20.33	17.0684	26.4	2	13.2	1.47205	8.96709
859	XSM1249-H	114°10'49.4"	36°51'30.5"	Kuangshancun	Sun et al., 2015, JAES	Taihangshan	Monzonite	134		62.5	1.5	35.1	709.2	0.0494924	20.36	34.833	26	1.9	13.6842	1.47205	9.29602
860	DZP1250-H	114°08'12.3"	36°51'45.9"	Kuangshancun	Sun et al., 2015, JAES	Taihangshan	Monzonite	134		59.1	1.3	79.2	596.2	0.132841	18.48	32.2619	27.6	1.8	15.3333	1.47205	10.4163
861	HS02-H1	114°25'24.7"	36°47'10.3"	Hongshan	Sun et al., 2015, JAES	Taihangshan	Syenite	135		57.6	3.1	104.8	922.8	0.113567	17.13	53.8704	28.1	1.7	16.5294	1.47205	11.2288	53.8704	10.6898	14.1138	2.10158	135	4.05	114°23'30"	36°45'30"
862	HS04-H1	114°24'22.3"	36°46'46.9"	Hongshan	Sun et al., 2015, JAES	Taihangshan	Syenite	135		61.2	1.1	139.2	2041.6	0.0681818	18.16	112.423	31.3	1.9	16.4737	1.47205	11.191
863	HS04-H3	114°24'22.3"	36°46'46.9"	Hongshan	Sun et al., 2015, JAES	Taihangshan	Syenite	135		63.5	0.9	129	650.3	0.19837	15.55	41.8199	40.7	1.7	23.9412	1.47205	16.2638
864	HS05-H2	114°23'24.9"	36°46'12.9"	Hongshan	Sun et al., 2015, JAES	Taihangshan	Syenite	135		63.3	0.4	124.1	779.8	0.159143	12.13	64.2869	30.4	1.5	20.2667	1.47205	13.7676
865	HS08-H	114°22'43.3"	36°46'17.7"	Hongshan	Sun et al., 2015, JAES	Taihangshan	Syenite	135		62.8	0.8	101.8	876.5	0.116144	17.72	49.4639	44.7	2.1	21.2857	1.47205	14.4599
866	HS09-H	114°25'08.9"	36°44'57.9"	Hongshan	Sun et al., 2015, JAES	Taihangshan	Syenite	135		61	0.7	93.3	1222.8	0.0763003	18.01	67.8956	35.2	1.9	18.5263	1.47205	12.5854
867	Hs1257-H	114°24'54.9"	36°45'09.2"	Hongshan	Sun et al., 2015, JAES	Taihangshan	Syenite	135		62.8	0.5	150.6	1570.5	0.095893	15.57	100.867	28.2	1.2	23.5	1.47205	15.9641
868	Hs1279-H	114°23'25.9"	36°46'13.1"	Hongshan	Sun et al., 2015, JAES	Taihangshan	Syenite	135		62.9	0.5	177.5	1091.7	0.16259	10.84	100.71	23.6	1	23.6	1.47205	16.0321
869	LY-21/1	114°41'57.93"	39°15' 54.53"	Laiyuan	Xue et al., 2021, Lithos	Taihangshan	Quartz monzonite	128		62	1.99	80.3	1251	0.0641886	6.96	179.741	20.8	0.76	27.3684	1.47205	18.592	49.2613	5.26898	13.3625	3.05149	128	3.84	114°48'00"	39°16'00"
870	LNY-1/2	114°44'51.98"	39°13' 49.62"	Laiyuan	Xue et al., 2021, Lithos	Taihangshan	Quartz monzonite	128		60.98	1.91	128	730	0.175342	16.7	43.7126	124	1.16	106.897	1.47205	72.6175
871	LY-22/4-2	114°43'13.79"	39°14' 37.52"	Laiyuan	Xue et al., 2021, Lithos	Taihangshan	MME	128		60.85	2.67	145.1	836.1	0.173544	8.65	96.659	53.7	0.88	61.0227	1.47205	41.4542
872	LY-37/1-2	114°55'02.85"	39°13' 37.71"	Laiyuan	Xue et al., 2021, Lithos	Taihangshan	MME	128		65.2	1.36	40.57	783.1	0.0518069	15.5	50.5226	29.5	1.66	17.7711	1.47205	12.0723
873	LY-20/1	114°40'39.24"	39°15' 49.29"	Laiyuan	Xue et al., 2021, Lithos	Taihangshan	Monzonite	128		58.8	2.74	88.34	919.3	0.0960949	11.76	78.1718	19.3	1.3	14.8462	1.47205	10.0854
874	LY-22/1	114°43'13.79"	39°14' 37.52"	Laiyuan	Xue et al., 2021, Lithos	Taihangshan	Monzonite	128		59	3.34	136	889	0.152981	19.9	44.6734	35.8	1.82	19.6703	1.47205	13.3625
875	LY-22/2	114°43'13.79"	39°14' 37.52"	Laiyuan	Xue et al., 2021, Lithos	Taihangshan	Monzonite	128		58	3.46	129	936	0.137821	19.5	48	35.4	1.92	18.4375	1.47205	12.5251
876	LY-42/1	114°52'01.41"	39°19' 03.80"	Laiyuan	Xue et al., 2021, Lithos	Taihangshan	Monzonite	128		59.23	3.76	34.5	785	0.043949	14.5	54.1379	28.6	1.23	23.252	1.47205	15.7957
877	LY-42/2	114°52'01.41"	39°19' 03.80"	Laiyuan	Xue et al., 2021, Lithos	Taihangshan	Monzonite	132		55	3.74	53.3	879	0.0606371	15.4	57.0779	33.7	1.33	25.3383	1.47205	17.213
878	27-1	110°30′	35°50′		Huo et al., 2016, Acta Petrologica Sinica	Taihangshan		130		60.1	1.4	101	910	0.110989	24.8	36.6935	37.8	2.4	15.75	1.47205	10.6994	69.1063	2.03061	15.3847	3.65539	130	3.9	110°30′	35°50′
879	26-1	110°30′	35°50′		Huo et al., 2016, Acta Petrologica Sinica	Taihangshan		130		62.7	1.4	56.7	1171	0.0484202	16.6	70.5422	38.5	1.7	22.6471	1.47205	15.3847
880	25-1	110°30′	35°50′		Huo et al., 2016, Acta Petrologica Sinica	Taihangshan		130		65	1.1	67.9	1191	0.0570109	17.6	67.6705	44.8	1.7	26.3529	1.47205	17.9022
881	B2595-1A	114°7′	36°48′	Xishimen Complex Pluton	Jiang et al., 2020, Acta Petrologica Sinica	Taihangshan		125		63.7	1.4	98.6	600	0.164333	18.6	32.2581	33.9	1.7	19.9412	1.47205	13.5465	26.5147	7.21456	10.2869	1.7862	125	3.75	114°7′	36°48′
882	B2595-1C	114°7′	36°48′	Xishimen Complex Pluton	Jiang et al., 2020, Acta Petrologica Sinica	Taihangshan		125		63.4	1.6	110	491	0.224033	18.6	26.3978	31.7	1.6	19.8125	1.47205	13.4591
883	B6001	114°7′	36°48′	Xishimen Complex Pluton	Jiang et al., 2020, Acta Petrologica Sinica	Taihangshan		125		59.8	1.8	60.8	586	0.103754	16.3	35.9509	27.5	1.7	16.1765	1.47205	10.9891
884	B6004	114°7′	36°48′	Xishimen Complex Pluton	Jiang et al., 2020, Acta Petrologica Sinica	Taihangshan		125		59.9	2.4	55	620	0.0887097	17.6	35.2273	27.2	1.8	15.1111	1.47205	10.2654
885	B6026	114°7′	36°48′	Xishimen Complex Pluton	Jiang et al., 2020, Acta Petrologica Sinica	Taihangshan		125		58.6	1.9	40.7	833	0.0488595	19.8	42.0707	27.5	2.1	13.0952	1.47205	8.89592
886	B6026-1a	114°7′	36°48′	Xishimen Complex Pluton	Jiang et al., 2020, Acta Petrologica Sinica	Taihangshan		125		57	2.2	58.6	690	0.0849275	21	32.8571	32.1	2.3	13.9565	1.47205	9.48101
887	B6029	114°7′	36°48′	Xishimen Complex Pluton	Jiang et al., 2020, Acta Petrologica Sinica	Taihangshan		125		60.2	1.3	64.9	491	0.132179	18.2	26.978	27	1.8	15	1.47205	10.1899
888	B6029-1	114°7′	36°48′	Xishimen Complex Pluton	Jiang et al., 2020, Acta Petrologica Sinica	Taihangshan		125		59.6	1.5	66	506	0.130435	19	26.6316	25.5	2	12.75	1.47205	8.66139
889	B6280	114°7′	36°48′	Xishimen Complex Pluton	Jiang et al., 2020, Acta Petrologica Sinica	Taihangshan		125		61.5	1.2	69.3	508	0.136417	19.9	25.5276	32	2.1	15.2381	1.47205	10.3516
890	B6298-1	114°7′	36°48′	Xishimen Complex Pluton	Jiang et al., 2020, Acta Petrologica Sinica	Taihangshan		125		60.5	1.9	55.2	805	0.0685714	16.7	48.2036	33.5	1.8	18.6111	1.47205	12.643
891	B6390	114°7′	36°48′	Xishimen Complex Pluton	Jiang et al., 2020, Acta Petrologica Sinica	Taihangshan		125		58.5	2.6	45.5	363	0.125344	19.5	18.6154	30.8	2.1	14.6667	1.47205	9.96343
892	B6475	114°7′	36°48′	Xishimen Complex Pluton	Jiang et al., 2020, Acta Petrologica Sinica	Taihangshan		125		60.6	1.7	54.8	455	0.12044	22.5	20.2222	30.3	2.5	12.12	1.47205	8.23342
893	B6692	114°7′	36°48′	Xishimen Complex Pluton	Jiang et al., 2020, Acta Petrologica Sinica	Taihangshan		125		58.2	2.6	78.9	615	0.128293	18.2	33.7912	30.2	1.9	15.8947	1.47205	10.7977
894	PM3-3B1	114°7′	36°48′	Xishimen Complex Pluton	Jiang et al., 2020, Acta Petrologica Sinica	Taihangshan		125		60.2	2.6	80.9	351	0.230484	20.7	16.9565	31.9	2	15.95	1.47205	10.8352
895	PM3-3B2	114°7′	36°48′	Xishimen Complex Pluton	Jiang et al., 2020, Acta Petrologica Sinica	Taihangshan		125		60.2	3.4	39.5	342	0.115497	20.2	16.9307	26.4	1.9	13.8947	1.47205	9.43904
896	B6391	114°7′	36°48′	Xishimen Complex Pluton	Jiang et al., 2020, Acta Petrologica Sinica	Taihangshan		125		61.3	1.5	34.5	271	0.127306	15.7	17.2611	35.5	1.8	19.7222	1.47205	13.3978
897	B6595	114°7′	36°48′	Xishimen Complex Pluton	Jiang et al., 2020, Acta Petrologica Sinica	Taihangshan		125		58.8	2.1	66.1	642	0.10296	19.9	32.2613	31.8	2.1	15.1429	1.47205	10.2869
898	B6032	114°7′	36°48′	Xishimen Complex Pluton	Jiang et al., 2020, Acta Petrologica Sinica	Taihangshan		125		60.1	1.4	49	378	0.12963	22.2	17.027	24.8	2	12.4	1.47205	8.42363
899	TW2832	114°7′	36°48′	Xishimen Complex Pluton	Jiang et al., 2020, Acta Petrologica Sinica	Taihangshan		124		60.6	3.4	44.4	902	0.0492239	15.1	59.7351	27.7	1.4	19.7857	1.47205	13.4409
900	B6288-2	114°7′	36°48′	Xishimen Complex Pluton	Jiang et al., 2020, Acta Petrologica Sinica	Taihangshan		136		64	1.2	41.4	616	0.0672078	23.1	26.6667	35.9	2.6	13.8077	1.47205	9.37991	20.8989	8.34635	9.7267	1.64504	136	4.08	114°7′	36°48′
901	B6018	114°7′	36°48′	Xishimen Complex Pluton	Jiang et al., 2020, Acta Petrologica Sinica	Taihangshan		136		62.7	1.4	76	385	0.197403	16.2	23.7654	20.4	2	10.2	1.47205	6.92911
902	B6029-1	114°7′	36°48′	Xishimen Complex Pluton	Jiang et al., 2020, Acta Petrologica Sinica	Taihangshan		136		62.3	1.6	47.6	315	0.151111	16.7	18.8623	22.7	1.9	11.9474	1.47205	8.11614
903	B6071-2	114°7′	36°48′	Xishimen Complex Pluton	Jiang et al., 2020, Acta Petrologica Sinica	Taihangshan		136		64.7	1.1	106	499	0.212425	15.4	32.4026	34.7	1.9	18.2632	1.47205	12.4066
904	B6072	114°7′	36°48′	Xishimen Complex Pluton	Jiang et al., 2020, Acta Petrologica Sinica	Taihangshan		136		61.2	1.6	100	752	0.132979	20.8	36.1538	31.5	2.2	14.3182	1.47205	9.7267
905	B6073-1	114°7′	36°48′	Xishimen Complex Pluton	Jiang et al., 2020, Acta Petrologica Sinica	Taihangshan		136		59.7	1.9	93.3	778	0.119923	20.3	38.3251	33.2	2	16.6	1.47205	11.2768
906	B6077	114°7′	36°48′	Xishimen Complex Pluton	Jiang et al., 2020, Acta Petrologica Sinica	Taihangshan		136		51.7	3.8	37.3	459	0.0812636	18.7	24.5455	20.5	1.9	10.7895	1.47205	7.32956
907	B6007	114°7′	36°48′	Xishimen Complex Pluton	Jiang et al., 2020, Acta Petrologica Sinica	Taihangshan		136		61	1.1	38	372	0.102151	17.8	20.8989	21.3	1.7	12.5294	1.47205	8.51154
908	B6875a	114°7′	36°48′	Xishimen Complex Pluton	Jiang et al., 2020, Acta Petrologica Sinica	Taihangshan		136		56.1	1	23.1	323	0.071517	22.6	14.292	36.8	2.3	16	1.47205	10.8692
909	B6920	114°7′	36°48′	Xishimen Complex Pluton	Jiang et al., 2020, Acta Petrologica Sinica	Taihangshan		136		57.4	2.1	18.9	320	0.0590625	22.2	14.4144	33.7	2.1	16.0476	1.47205	10.9015
910	PM3-5b14	114°7′	36°48′	Xishimen Complex Pluton	Jiang et al., 2020, Acta Petrologica Sinica	Taihangshan		136		57.3	2.1	44.4	373	0.119035	19.6	19.0306	28.3	1.9	14.8947	1.47205	10.1184
911	KS0816-2	114°7′	36°48′	Xishimen Complex Pluton	Jiang et al., 2020, Acta Petrologica Sinica	Taihangshan		136		61.3	1.6	101	774	0.130491	20.5	37.7561	37.1	2.1	17.6667	1.47205	12.0014
912	PM3-5b1a	114°7′	36°48′	Xishimen Complex Pluton	Jiang et al., 2020, Acta Petrologica Sinica	Taihangshan		136		57.5	1.3	55.7	317	0.17571	20.7	15.314	21.6	1.9	11.3684	1.47205	7.72285
913	PM3-5b4c	114°7′	36°48′	Xishimen Complex Pluton	Jiang et al., 2020, Acta Petrologica Sinica	Taihangshan		136		59	1.2	47	383	0.122715	25.1	15.259	34.5	2.4	14.375	1.47205	9.76529
914	PM3-5b7b	114°7′	36°48′	Xishimen Complex Pluton	Jiang et al., 2020, Acta Petrologica Sinica	Taihangshan		136		56.8	1.1	53.7	381	0.140945	20.4	18.6765	28.4	2	14.2	1.47205	9.64641
915	B6393	114°7′	36°48′	Xishimen Complex Pluton	Jiang et al., 2020, Acta Petrologica Sinica	Taihangshan		136		56.5	1.4	58.9	411	0.143309	24.8	16.5726	28.2	2.4	11.75	1.47205	7.98207
916	B6969	114°7′	36°48′	Xishimen Complex Pluton	Jiang et al., 2020, Acta Petrologica Sinica	Taihangshan		136		58.7	1.4	61	597	0.102178	21.4	27.8972	31.7	2	15.85	1.47205	10.7673
917	ly025-2	114°55′	39°20′	Wanganzhen	Zhang et al., 2016, Acta Petrologica Sinica	Taihangshan		128		59.01	3.28	96.6	563	0.171581	10.25	54.9268	61.09	1.14	53.5877	1.47205	36.4035	43.7121	14.8802	24.803	7.32214	128	3.84	114°55′	39°20′
918	ly026-1-1	114°55′	39°20′	Wanganzhen	Zhang et al., 2016, Acta Petrologica Sinica	Taihangshan		128		59.98	3.91	67.2	468	0.14359	13.65	34.2857	51.31	1.45	35.3862	1.47205	24.0387
919	ly080-17-1	114°55′	39°20′	Wanganzhen	Zhang et al., 2016, Acta Petrologica Sinica	Taihangshan		128		58.86	2.99	82.3	504	0.163294	11.53	43.7121	52.82	1.09	48.4587	1.47205	32.9192
920	ly026-3	114°55′	39°20′	Wanganzhen	Zhang et al., 2016, Acta Petrologica Sinica	Taihangshan		128		58.8	3.55	55.7	587	0.0948893	12.65	46.4032	53.37	1.3	41.0538	1.47205	27.8889
921	LY038-2	114°55′	39°20′	Wanganzhen	Zhang et al., 2016, Acta Petrologica Sinica	Taihangshan		128		65.7	1.7	57.7	616	0.0936688	11.54	53.3795	31.3	1.4	22.3571	1.47205	15.1878
922	LY036-3	114°55′	39°20′	Wanganzhen	Zhang et al., 2016, Acta Petrologica Sinica	Taihangshan		128		65.2	1.1	53.6	373	0.1437	9.86	37.8296	41.4	1.1	37.6364	1.47205	25.5673
923	LY083-2	114°55′	39°20′	Wanganzhen	Zhang et al., 2016, Acta Petrologica Sinica	Taihangshan		128		67.1	1.8	33.2	460	0.0721739	13.19	34.8749	43.4	1.3	33.3846	1.47205	22.679
924	WA-25	114°55′	39°20′	Wanganzhen	Zhang et al., 2016, Acta Petrologica Sinica	Taihangshan		128		65.65	1.74	115	715	0.160839	11.86	60.2867
925	WA-35	114°55′	39°20′	Wanganzhen	Zhang et al., 2016, Acta Petrologica Sinica	Taihangshan		128		59.16	1.81	76	1364	0.0557185	10	136.4	39.72	0.94	42.2553	1.47205	28.7051
926	ly038-1	114°55′	39°20′	Wanganzhen	Zhang et al., 2016, Acta Petrologica Sinica	Taihangshan		128		57.8	3.6	33	522	0.0632184	19.79	26.377	47.7	1.8	26.5	1.47205	18.0021
927	LY038-1	114°55′	39°20′	Wanganzhen	Zhang et al., 2016, Acta Petrologica Sinica	Taihangshan		128		61.6	2.2	65.4	821	0.079659	13.33	61.5904	37.1	1.6	23.1875	1.47205	15.7518
928	ly027-1	114°55′	39°20′	Wanganzhen	Zhang et al., 2016, Acta Petrologica Sinica	Taihangshan		128		62.9	2.8	30.6	539	0.0567718	21.3	25.3052	51	1.8	28.3333	1.47205	19.2475
929	ly039-2	114°55′	39°20′	Wanganzhen	Zhang et al., 2016, Acta Petrologica Sinica	Taihangshan		128		62.5	2.5	54.1	395	0.136962	22.21	17.7848	66.9	1.9	35.2105	1.47205	23.9194
930	WA-7	114°55′	39°20′	Wanganzhen	Zhang et al., 2016, Acta Petrologica Sinica	Taihangshan		128		67.29	1.1	54	832	0.0649038	8.05	103.354	49.07	0.79	62.1139	1.47205	42.1955
931	WA-33	114°55′	39°20′	Wanganzhen	Zhang et al., 2016, Acta Petrologica Sinica	Taihangshan		128		65.13	1.86	81	837	0.0967742	8.99	93.1034
932	ly025-3	114°55′	39°20′	Wanganzhen	Zhang et al., 2016, Acta Petrologica Sinica	Taihangshan		128		64.1	2.5	45	394	0.114213	13.97	28.2033	52.3	1.3	40.2308	1.47205	27.3298
933	WA-16	114°55′	39°20′	Wanganzhen	Zhang et al., 2016, Acta Petrologica Sinica	Taihangshan		128		67.41	1.63	84	825	0.101818	8.41	98.0975	44.99	0.86	52.314	1.47205	35.5382
934	WA-14	114°55′	39°20′	Wanganzhen	Zhang et al., 2016, Acta Petrologica Sinica	Taihangshan		128		64.62	2.24	90	724	0.124309	11.43	63.3421
935	WA-23	114°55′	39°20′	Wanganzhen	Zhang et al., 2016, Acta Petrologica Sinica	Taihangshan		128		65.54	1.66	112	695	0.161151	12.43	55.9131	57.87	1.27	45.5669	1.47205	30.9547
936	LY026-1A	114°55′	39°20′	Wanganzhen	Zhang et al., 2016, Acta Petrologica Sinica	Taihangshan		128		68.8	1.2	67.6	587	0.115162	7.36	79.7554	33.4	1	33.4	1.47205	22.6894
937	LY026-2	114°55′	39°20′	Wanganzhen	Zhang et al., 2016, Acta Petrologica Sinica	Taihangshan		128		68.8	1.4	59.4	689	0.0862119	8.25	83.5152	35.2	1	35.2	1.47205	23.9122
938	CW1/1	114°8′	38°44′	Mapeng	He et al., 2014, JAES	Taihangshan		130		68.03	1.29	71.9	833	0.0863145	5.85	142.393	45.9	0.46	99.7826	1.47205	67.7848	108.413	59.031	50.2868	26.6829	130	3.9	114°8′	38°44′
939	CW1/2	114°8′	38°44′	Mapeng	He et al., 2014, JAES	Taihangshan		130		66.55	1.71	64.4	803	0.0801993	5.46	147.07	41.5	0.41	101.22	1.47205	68.7609
940	MP1/1	114°8′	38°44′	Mapeng	He et al., 2014, JAES	Taihangshan		130		63.8	2.34	101	445	0.226966	18.8	23.6702	38.1	1.74	21.8966	1.47205	14.8749
941	CW3/1	114°8′	38°44′	Mapeng	He et al., 2014, JAES	Taihangshan		130		56.68	3.69	124	591	0.209814	7.94	74.4332	36.2	0.75	48.2667	1.47205	32.7887
942	ZKS002-8-1	114°20′	36°55′	Hongshan	Chu et al., 2021, Minerals	Taihangshan		129		60.9	1.9	48.1	475	0.101263	17.3	27.4566	22.8	2.2	10.3636	1.47205	7.04027	24.7464	3.83284	7.01583	0.034571	129	3.87	114°20′	36°55′
943	ZKSS002-8-2	114°20′	36°55′	Hongshan	Chu et al., 2021, Minerals	Taihangshan		129		61.1	1.8	53.9	487	0.110678	22.1	22.0362	24.7	2.4	10.2917	1.47205	6.99138
944	GY-3-1	114°20′	36°56′	Hongshan	Chu et al., 2021, Minerals	Taihangshan		124.8	1.3	56.15	4.37	159	840	0.189286	19	44.2105	30.4	1.98	15.3535	1.47205	10.43	46.5081	2.74423	10.2067	0.831724	124.8	1.3	114°20′	36°57′30"
945	GY-3-2	114°20′	36°57′	Hongshan	Chu et al., 2021, Minerals	Taihangshan		124.8	1.3	56.1	4.59	161	784	0.205357	17.5	44.8	30.3	1.76	17.2159	1.47205	11.6952
946	ZK3-3-1	114°20′	36°58′	Hongshan	Chu et al., 2021, Minerals	Taihangshan		124.8	1.3	57.75	4.06	50.9	884	0.0575792	17.7	49.9435	26.6	1.81	14.6961	1.47205	9.98345
947	ZK3-3-2	114°20′	36°59′	Hongshan	Chu et al., 2021, Minerals	Taihangshan		124.8	1.3	57.5	4.04	55.5	892	0.0622197	18.5	48.2162	27.8	1.91	14.555	1.47205	9.88755
948	ZKS002-11-2	114°20′	36°55′	Hongshan	Chu et al., 2021, Minerals	Taihangshan		129		62.1	1.1	124	715	0.173427	10.2	70.098	16.4	1.6	10.25	1.47205	6.96308
949	WA1233-H	114°20′	36°45′	Beiminghe	Sun et al., 2019, Lithos	Taihangshan		130		55.2	8.45	42.4813	745.799	0.0569608	15.0682	49.4948	22.2617	1.43824	15.4784	1.47205	10.5149	53.0693	5.0551	11.6317	1.57939	130	3.9	114°20′	36°45′
950	WA1271-H	114°20′	36°45′	Beiminghe	Sun et al., 2019, Lithos	Taihangshan		130		59.22	3.8	46.8105	937.652	0.0499231	16.5535	56.6438	29.3522	1.56408	18.7664	1.47205	12.7485
951	BLS-ZK01-4	114°20′	36°45′	Xishimen	Sun et al., 2019, Lithos	Taihangshan		130		57.3239	2.48773	61.7304	697.158	0.0885457	17.1069	40.7529	26.2513	1.61288	16.276	1.47205	11.0567	26.1653	8.49819	10.0286	1.84804	130	3.9	114°20′	36°45′
952	BLS-ZK01-5	114°20′	36°45′	Xishimen	Sun et al., 2019, Lithos	Taihangshan		130		58.9526	2.11362	59.2149	676.708	0.0875044	18.9131	35.7798	28.7513	1.67834	17.1308	1.47205	11.6374
953	BLS-ZK01-6	114°20′	36°45′	Xishimen	Sun et al., 2019, Lithos	Taihangshan		130		59.2016	2.02218	58.0666	585.69	0.0991422	18.5642	31.5493	31.5333	1.65947	19.002	1.47205	12.9085
954	BLS-ZK01-7	114°20′	36°45′	Xishimen	Sun et al., 2019, Lithos	Taihangshan		130		58.1781	2.17045	60.2701	388.463	0.15515	17.9517	21.6394	32.0105	1.72929	18.5108	1.47205	12.5748
955	BLS-ZK01-8	114°20′	36°45′	Xishimen	Sun et al., 2019, Lithos	Taihangshan		130		59.0004	2.29998	67.8855	437.866	0.155037	17.7605	24.6539	32.411	1.71312	18.9193	1.47205	12.8523
956	BLS-ZK01-11	114°20′	36°45′	Xishimen	Sun et al., 2019, Lithos	Taihangshan		130		55.5087	1.70325	20.0406	469.029	0.0427278	20.9289	22.4106	28.5727	1.97491	14.4678	1.47205	9.82835
957	BLS-ZK01-12	114°20′	36°45′	Xishimen	Sun et al., 2019, Lithos	Taihangshan		130		57.3817	1.75581	20.9685	519.022	0.0404	19.3878	26.7706	26.0584	1.76516	14.7626	1.47205	10.0286
958	BLS-ZK01-13	114°20′	36°45′	Xishimen	Sun et al., 2019, Lithos	Taihangshan		130		57.2222	2.17996	26.3102	489.191	0.0537831	20.4166	23.9605	23.618	1.9188	12.3088	1.47205	8.36165
959	BLS-ZK01-14	114°20′	36°45′	Xishimen	Sun et al., 2019, Lithos	Taihangshan		130		56.3027	2.01853	13.3087	441.199	0.0301648	19.4979	22.6281	24.6194	1.71791	14.331	1.47205	9.73543
960	BLS-ZK01-15	114°20′	36°45′	Xishimen	Sun et al., 2019, Lithos	Taihangshan		130		54.5367	3.92196	19.8179	517.359	0.0383059	19.7727	26.1653	27.8198	1.8031	15.4289	1.47205	10.4812
961	BLS-ZK01-17	114°20′	36°45′	Xishimen	Sun et al., 2019, Lithos	Taihangshan		130		55.5447	3.94021	26.2253	339.936	0.0771478	20.8348	16.3158	32.2751	1.91761	16.8309	1.47205	11.4336
962	BLS-ZK01-18	114°20′	36°45′	Xishimen	Sun et al., 2019, Lithos	Taihangshan		130		56.527	4.93969	14.0094	240.658	0.0582128	18.7659	12.8243	18.3015	1.79129	10.217	1.47205	6.94064
963	BLS-ZK01-19	114°20′	36°45′	Xishimen	Sun et al., 2019, Lithos	Taihangshan		130		59.2765	2.95522	22.043	269.286	0.0818571	19.2897	13.9601	28.4604	1.9923	14.2851	1.47205	9.70425
964	BLS-ZK01-20	114°20′	36°45′	Xishimen	Sun et al., 2019, Lithos	Taihangshan		130		58.6077	2.28996	88.4817	628.674	0.140743	15.8172	39.7462	23.5918	1.64136	14.3733	1.47205	9.76416
965	BLS-ZK01-21	114°20′	36°45′	Xishimen	Sun et al., 2019, Lithos	Taihangshan		130		57.0107	2.54636	77.5789	576.861	0.134485	18.7648	30.7417	17.6999	1.7533	10.0952	1.47205	6.85791
966	BLS-ZK01-22	114°20′	36°45′	Xishimen	Sun et al., 2019, Lithos	Taihangshan		130		55.4743	2.08383	93.3933	613.734	0.152172	19.8054	30.9881	28.6183	1.87853	15.2344	1.47205	10.3491
967	BLS-ZK01-23	114°20′	36°45′	Xishimen	Sun et al., 2019, Lithos	Taihangshan		130		57.5741	1.92005	28.5525	700.551	0.0407573	18.7666	37.3296	22.7071	1.89545	11.9798	1.47205	8.13815
968	SX108-6	111°50′	35°50′		Wang et al., 2017, Acta Petrologica Sinica	Taihangshan		127		57.25	1.36	139	706	0.196884	24.5	28.8163	28.1	2.2	12.7727	1.47205	8.67683
969	DW-2	114°08'20"	36°50'39"	Fushan	Xi et al., 2021, Contribution to Geology and Mineral Resources Research	Taihangshan		125.2	1.4	56.87	4.62	43	816	0.0526961	17.78	45.8943	29.3	2	14.65	1.47205	9.95211	50.2551	8.27025	10.8169	1.58992	125.2	1.4	114°08'20"	36°50'39"
970	DK-11	114°08'20"	36°50'39"	Fushan	Xi et al., 2021, Contribution to Geology and Mineral Resources Research	Taihangshan		125.2	1.4	57.6	3.8	45	713	0.0631136	11.52	61.8924	20.7	1.3	15.9231	1.47205	10.8169
971	DK-13	114°08'20"	36°50'39"	Fushan	Xi et al., 2021, Contribution to Geology and Mineral Resources Research	Taihangshan		125.2	1.4	60.8	2.8	47	985	0.0477157	19.6	50.2551	30.7	1.6	19.1875	1.47205	13.0345
972	B7240	113°40′	36°40′	Fushan	Cui et al., 2022, Earth Science Frontiers	Taihangshan		129		58.6	2.9	45	806	0.0558313	16.4	49.1463	27.4	1.7	16.1176	1.47205	10.9491	41.0545	4.70123	11.5369	1.34576	123.8	3.714	113°40′	36°40′
973	B8809	113°40′	36°40′	Fushan	Cui et al., 2022, Earth Science Frontiers	Taihangshan		122		57.7	3.1	53.3	806	0.066129	19.01	42.3987	33.3	2	16.65	1.47205	11.3108
974	B7228-2	113°40′	36°40′	Fushan	Cui et al., 2022, Earth Science Frontiers	Taihangshan		122		58.1	3.4	47.9	795	0.0602516	20.02	39.7103	32.9	1.9	17.3158	1.47205	11.763
975	fs1881	113°40′	36°40′	Fushan	Cui et al., 2022, Earth Science Frontiers	Taihangshan		122		61.2	3.7	38.5	674	0.0571217	17.41	38.7134	30.8	1.5	20.5333	1.47205	13.9488
976	P33-1	113°26'30"	36°11'30"	Pingshun	Wang et al., 2013, Rock and Mineral Analysis	Taihangshan		126		56.21	2.8	42	776	0.0541237	16.6	46.747	22.8	1.78	12.809	1.47205	8.70146	50.9722	2.55008	9.20772	0.695922	126	3.78	113°26'30"	36°11'30"
977	P34-1	113°26'30"	36°11'30"	Pingshun	Wang et al., 2013, Rock and Mineral Analysis	Taihangshan		126		59.45	2.7	51	734	0.0694823	14.4	50.9722	22.4	1.51	14.8344	1.47205	10.0774
978	P39-1	113°26'30"	36°11'30"	Pingshun	Wang et al., 2013, Rock and Mineral Analysis	Taihangshan		126		57.96	3	44.4	770	0.0576623	15	51.3333	22.5	1.66	13.5542	1.47205	9.20772
979	20HD-59	114°14'	36°10'30"	Dongzhi	Peng et al., 2004, Acta Petrologica Sinica	Taihangshan		126		54.84	3.66	46.6	965	0.0482902	19.6	49.2347	30.9	1.87	16.5241	1.47205	11.2252	43.683	7.85128	11.6998	0.671193	126	3.78	114°14'	36°10'30"
980	20HD-69	114°14'	36°10'30"	Dongzhi	Peng et al., 2004, Acta Petrologica Sinica	Taihangshan		126		56.88	3.1	45	755	0.0596026	19.8	38.1313	31.9	1.78	17.9213	1.47205	12.1744
981	03ZJS01	110°59′	37°57′	Zijinshan	Ying et al., 2007, Lithos	Taihangshan		127		61.4	1.02	53.1	1278	0.0415493	20	63.9	43.2	2.1	20.5714	1.47205	13.9747	66.9583	6.47271	12.8698	1.01144	127	3.81	110°59′	37°57′
982	ZJS02	110°59′	37°57′	Zijinshan	Ying et al., 2007, Lithos	Taihangshan		127		58.2	1.6	118	1607	0.0734287	24	66.9583	41.3	2.18	18.945	1.47205	12.8698
983	03ZJS13	110°59′	37°57′	Zijinshan	Ying et al., 2007, Lithos	Taihangshan		127		55	2.5	99.5	1702	0.0584606	22.3	76.3229	35.9	2.04	17.598	1.47205	11.9548
984	RFS-24	111°33′	35°48'	Taershan	Si et al., 2015, The Master's disseration of University of Geosciences	Taihangshan		131		57.39	1.1	111	1270	0.0874016	36.5	34.7945	53.7	3.06	17.549	1.47205	11.9215	35.6868	1.22619	11.9426	0.0138555	131	3.93	111°33′	35°48'
985	RFS-27	111°33′	35°48'	Taershan	Si et al., 2015, The Master's disseration of University of Geosciences	Taihangshan		131		57.17	1.2	99.9	1299	0.0769053	36.4	35.6868	50.3	2.86	17.5874	1.47205	11.9476
986	Laiwu-5	111°33′	35°48'	Taershan	Si et al., 2015, The Master's disseration of University of Geosciences	Taihangshan		131		60.75	3.32	59.47	601.83	0.0988153	16.17	37.2189	23.03	1.31	17.5802	1.47205	11.9426
987	KH16-08	140°2'0.42"	51°30'15.13"		Wu et al., 2022, Lithos	Sikhote-Alin	Granodiorite	74.68		67.3786	1.33347	101.094	545.351	0.185374	14.9338	36.5178	30.1417	1.2399	24.3097	1.47205	16.5142	22.3874	10.7914	12.342	6.0374	75.4	1.7	139°20'	50°20'
988	KH16-10	140°2'4.63"	51°30'12.64"		Wu et al., 2022, Lithos	Sikhote-Alin	Granodiorite	76.78		65.8546	1.09767	88.1377	437.576	0.201423	10.676	40.9868	28.674	1.1042	25.9682	1.47205	17.6409
989	KH16-43	138°44'20.59"	51°5'19.80"		Wu et al., 2022, Lithos	Sikhote-Alin	Dacite	84.6		61.3147	1.04757	48.8974	423.857	0.115363	33.3424	12.7122	36.8268	2.26186	16.2817	1.47205	11.0605
990	KH16-68	137°58'22.37"	49°55'26.90"		Wu et al., 2022, Lithos	Sikhote-Alin	Quartz monzodiorite	73.98		60.0671	2.34048	80.2015	1012.39	0.07922	18.1636	55.7373	39.2873	1.4927	26.3196	1.47205	17.8795
991	KH16-85	140°30'19.79"	50°9'35.97"		Wu et al., 2022, Lithos	Sikhote-Alin	Quartz monzodiorite	75.6		58.4124	2.78089	52.8721	497.609	0.106252	24.5217	20.2926	16.1819	2.53192	6.39114	1.47205	4.34166
992	KH16-88	140°40'17.80"	50°5'36.09"		Wu et al., 2022, Lithos	Sikhote-Alin	Quartz monzodiorite	66.23		58.0751	3.47089	26.4547	442.504	0.0597843	22.1033	20.0198	11.4729	2.23095	5.14261	1.47205	3.4935
993	KH16-99a	139°20'0.23"	50°22'47.99"		Wu et al., 2022, Lithos	Sikhote-Alin	Quartz monzodiorite	81.68		65.4506	1.16304	78.7261	410.66	0.191707	16.7738	24.4822	30.698	1.68967	18.168	1.47205	12.342
994	B-300	136°10'13"	44°30'04"		Jahn et al., 2015, JAES	Sikhote-Alin	Quartz monzodiorite	81		59.74	4.22	74	357	0.207283	19.9	17.9397	18.1	1.93	9.37824	1.47205	6.37087
995	P15-20	137°46'21.56"	46°14'3.92"		Wu et al., 2022, Lithos	Sikhote-Alin	Quartz monzodiorite	40.4		64.0141	1.99555	58.4184	648.465	0.0900873	19.6865	32.9395	26.1222	1.84802	14.1353	1.47205	9.60244	34.8622	2.71901	9.59661	0.00824778	42	1.26	137°46'22"	46°13'55"
996	P16-18	137°46'22.47"	46°13'46.17"		Wu et al., 2022, Lithos	Sikhote-Alin	Granodiorite	43		63.6005	1.92631	67.4876	697.926	0.0966975	18.9732	36.7848	25.5117	1.80702	14.1181	1.47205	9.59077
997	KR13/2	132°30'42.70"	42°58'44.4"		Wu et al., 2017, JAES	Sikhote-Alin	Adakite	132		63.2948	3.59019	61.01	482	0.126577	12.5	38.56	22.6	1.11	20.3604	1.47205	13.8313	102.338	38.1618	19.1446	3.87091	104	0.312	132°30'42.70"	42°58'44.4"
998	1(a)				Wu et al., 2017, JAES	Sikhote-Alin	Adakite	104		64	2.74	76	788	0.0964467	7.7	102.338	21.7	0.69	31.4493	1.47205	21.3643
999	2(a)				Wu et al., 2017, JAES	Sikhote-Alin	Adakite	104		63.68	2.74	68	790	0.0860759	7.4	106.757	18.6	0.66	28.1818	1.47205	19.1446
1000	4(a)				Wu et al., 2017, JAES	Sikhote-Alin	Adakitic granitoid	100		57.57	3.95	42	912	0.0460526	8.4	108.571	13.9	0.72	19.3056	1.47205	13.1147
1001	7(a)				Wu et al., 2017, JAES	Sikhote-Alin	Adakitic granitoid	98		64.42	1.68	70	694	0.100865	13.4	51.791	20.4	1.32	15.4545	1.47205	10.4987
1002	Laz-1-10(b)	134°25'	44°20'		Wu et al., 2017, JAES	Sikhote-Alin	Adakitic granitoids	104		58.35	4.27	82.89	1033	0.080242	10.43	99.0412	18.84	1.14	16.5263	1.47205	11.2267	114.653	22.0781	10.9401	0.405402	104	0.312	134°25'	44°20'
1003	Skv-06-09 (646-680)b	134°25'	44°20'		Wu et al., 2017, JAES	Sikhote-Alin	Adakitic granitoids	104		63.61	3.28	113.5	1246.63	0.0910455	9.57	130.264	13.33	0.85	15.6824	1.47205	10.6534
1004	cha-2359	130°47'35.01"	42°38'01.01"		Wu et al., 2017, JAES	Sikhote-Alin	Adakite	39		64.4792	1.12653	66.49	579	0.114836	14.9	38.8591	39.6	1.27	31.1811	1.47205	21.1821	35.267	2.34523	21.702	3.08798	39	1.17	130°49'	42°36'
1005	cha-2416	130°54'48.02"	42°35'42.09"		Wu et al., 2017, JAES	Sikhote-Alin	Adakite	39		63.8208	2.24722	56.25	544	0.103401	15.2	35.7895	32.2	1.3	24.7692	1.47205	16.8264
1006	P-449/6	130°44'12.63"	42°37'22.72"		Wu et al., 2017, JAES	Sikhote-Alin	Andesite	39		63.1552	2.53907	66.24	476	0.13916	13.7	34.7445	38.6	1.18	32.7119	1.47205	22.222
1007	P-447	130°40'50.72"	42°34'58.41"		Wu et al., 2017, JAES	Sikhote-Alin	Adakite	39		65.5876	2.15198	65.12	420	0.155048	12.6	33.3333	39.4	1.11	35.4955	1.47205	24.113
1008	P-469/11	131°10'05.04"	43°03'43.47"		Wu et al., 2017, JAES	Sikhote-Alin	Adakite	43		63.1845	1.22944	39.38	683	0.0576574	11.6	58.8793	31.2	0.93	33.5484	1.47205	22.7902	58.8793	2.44122	22.7902	2.86719	43	1.29	131°11'	43°03'45"
1009	P-469/12	131°10'10.42"	43°03'46.84"		Wu et al., 2017, JAES	Sikhote-Alin	Adakite	43		62.4794	1.80712	37.75	730	0.0517123	12.4	58.871	27.6	1.05	26.2857	1.47205	17.8565
1010	P-488	131°11'43.77"	43°03'45.27"		Wu et al., 2017, JAES	Sikhote-Alin	Adakite	43		61.8807	1.63525	51.53	915	0.0563169	14.5	63.1034	47.1	1.4	33.6429	1.47205	22.8544
1011	cha-2320/1	131°24'10.32"	43°14'33.11"		Wu et al., 2017, JAES	Sikhote-Alin	Adakite	45		68.4654	1.0262	64.4	561	0.114795	6.9	81.3043	36.3	0.52	69.8077	1.47205	47.4221	73.8759	10.5055	45.4366	2.80788	45	1.35	131°24'10.32"	43°14'33.11"
1012	P-480-1(c)				Wu et al., 2017, JAES	Sikhote-Alin	Adakite	45		67.3	1.7	58	505	0.114851	7.6	66.4474	33.9	0.53	63.9623	1.47205	43.4511
1013	P-483	131°23'13.60"	43°17'58.76"		Wu et al., 2017, JAES	Sikhote-Alin	Adakite	43		66.2283	1.28346	67.32	762	0.0883465	7.6	100.263	43.2	0.58	74.4828	1.47205	50.598
1014	cha-2428				Wu et al., 2017, JAES	Sikhote-Alin	Adakite	45		65.452	1.58491	73.92	657	0.112511	10	65.7	35.3	0.88	40.1136	1.47205	27.2502	70.7494	3.19855	27.2502	3.04136	45	1.35	132°20'14"	44°10'06.07"
1015	cha-2430	132°20'14"	44°10'06.07"		Wu et al., 2017, JAES	Sikhote-Alin	Adakite	45		64.4645	1.02907	72.37	737	0.0981954	10.3	71.5534	39.1	0.8	48.875	1.47205	33.202
1016	MH08/2-1(d)				Wu et al., 2017, JAES	Sikhote-Alin	Adakite	45		64.2	1.79	60	640	0.09375	9.15	69.9454	33.56	0.86	39.0233	1.47205	26.5095
1017	MH08/2-4(d)				Wu et al., 2017, JAES	Sikhote-Alin	Adakite	45		63.73	1.53	55	656	0.0838415	8.97	73.1327	30.92	0.829	37.2979	1.47205	25.3374
1018	MH08/2-2(d)				Wu et al., 2017, JAES	Sikhote-Alin	Adakite	45		63.05	1.69	57	706	0.0807365	8.59	82.1886	33.08	0.81	40.8395	1.47205	27.7433
1019	P-46	137°46'32.17"	46°25'20.49"		Wu et al., 2017, JAES	Sikhote-Alin	Andesite	43		59.6036	3.02566	70.4	478	0.14728	21.2	22.5472	18.9	2.02	9.35644	1.47205	6.35606	50.8851	9.91943	10.0396	2.24174	43	1.29	137°41'30"	46°22'
1020	P-126	137°37'30.81"	46°19'52.11"		Wu et al., 2017, JAES	Sikhote-Alin	Andesite	43		60.3981	2.79282	88.16	816	0.108039	18.6	43.871	28.2	1.84	15.3261	1.47205	10.4114
1021	P-276/1	137°39'48.06"	46°24'15.96"		Wu et al., 2017, JAES	Sikhote-Alin	Adakite	43		62.3704	1.38214	39.94	689	0.0579681	11.9	57.8992	16.7	1.13	14.7788	1.47205	10.0396
1022	SAL-15A	133°36'48"	44°18'52"		Zhao et al., 2017, JAES	Sikhote-Alin	Dacite	74	1	65.63	1.08	40	584	0.0684932	7.8	74.8718	18.4	0.74	24.8649	1.47205	16.8913	95	28.4656	16.6159	0.389477	74	1	133°36'48"	44°18'52"
1023	SAL-15C	133°36'48"	44°18'52"		Zhao et al., 2017, JAES	Sikhote-Alin	Andesite	74	1	61.56	2.9	40.9	898	0.0455457	7.8	115.128	17.8	0.74	24.0541	1.47205	16.3405
1024	SAL-60	135°47'24"	44°22'02"		Zhao et al., 2017, JAES	Sikhote-Alin	Andesite	64	1	60.94	1.25	58.6	433	0.135335	28.6	15.1399	24.7	2.69	9.18216	1.47205	6.23767	16.2113	0.88814	6.3243	0.255846	64	1	135°49'	44°21'20"
1025	SAL-60C	135°47'24"	44°22'02"		Zhao et al., 2017, JAES	Sikhote-Alin	Andesite	64	1	61.3	1.29	55.6	461	0.120607	28.1	16.4057	26.2	2.63	9.96198	1.47205	6.76742
1026	SAL-61	135°50'25"	44°20'33"		Zhao et al., 2017, JAES	Sikhote-Alin	Andesite	64	1	59.66	3.13	69.8	378	0.184656	23.6	16.0169	21.8	2.31	9.43723	1.47205	6.41094
1027	SAL-61C	135°50'25"	44°20'33"		Zhao et al., 2017, JAES	Sikhote-Alin	Andesite	64	1	59.68	3.12	76.9	413	0.186199	23.9	17.2803	21.4	2.34	9.1453	1.47205	6.21263
1028	SK14-14	143°30'06.15"	46°39'19.03"		Liao et al., 2018, JAES	Sikhote-Alin	Dacite	44.3		61.49	2.33	46	254	0.181102	35.2	7.21591	18.2	3.48	5.22989	1.47205	3.55279	7.99531	1.10223	4.48018	1.31152	42.5	1.275	143°29'	46°22.5'
1029	SK15-05a	143°27'52.10"	46°6'20.48"		Liao et al., 2018, JAES	Sikhote-Alin	Enclave tonalite	40.9		59.4	3.95	21	222	0.0945946	25.3	8.7747	16	2.01	7.9602	1.47205	5.40756
1030	Laz-1-10	135°36'15.03"	44°34'31.61"		Sakhno et al., 2011, Doklady Earth Sciences	Sikhote-Alin		104	3.12	58.35	4.27		1033		10.43	99.0412	18.84	1.14	16.5263	1.47205	11.2267	114.653	22.0781	10.9401	0.405402	104	3.1	135°36'15.03"	44°34'31.61"
1031	Skv-06-09	135°36'15.03"	44°34'31.61"		Sakhno et al., 2011, Doklady Earth Sciences	Sikhote-Alin		104	3.12	63.61	3.28		1246.63		9.57	130.264	13.33	0.85	15.6824	1.47205	10.6534
1032	1				Gonevchuk et al. 1999, Doklady Earth Sciences	Sikhote-Alin		104	3.12	64	2.74		788		7.7	102.338	21.7	0.69	31.4493	1.47205	21.3643
1033	2				Gonevchuk et al. 1999, Doklady Earth Sciences	Sikhote-Alin		104	3.12	63.68	2.74		790		7.4	106.757	18.6	0.66	28.1818	1.47205	19.1446
1034	7				Gonevchuk et al. 1999, Doklady Earth Sciences	Sikhote-Alin		98	2.94	64.42	1.68		694		13.4	51.791	20.4	1.32	15.4545	1.47205	10.4987
1035	8-871/5	133°51'14.08"	44°14'1.06"		Kruk et al.,2014, Russian Geology and Geophysics	Sikhote-Alin		108	3.24	69.36	1.4		362		10	36.2	31.8	0.81	39.2593	1.47205	26.6698	30.3846	5.32412	14.8051	1.38625	108	3.2	133°51'14.08"	44°14'1.06"
1036	8-871/11	133°51'14.08"	44°14'1.06"		Kruk et al.,2014, Russian Geology and Geophysics	Sikhote-Alin		108	3.24	69.98	1.53		364		13	28	24.5	1.03	23.7864	1.47205	16.1587
1037	8-871/1	133°51'14.08"	44°14'1.06"		Kruk et al.,2014, Russian Geology and Geophysics	Sikhote-Alin		108	3.24	69.63	1.67		370		16	23.125	27.6	1.41	19.5745	1.47205	13.2974
1038	8-871/4	133°51'14.08"	44°14'1.06"		Kruk et al.,2014, Russian Geology and Geophysics	Sikhote-Alin		108	3.24	67.96	1.57		455		13	35	22.7	1.11	20.4505	1.47205	13.8925
1039	V1	133°51'14.08"	44°14'1.06"		Kruk et al.,2014, Russian Geology and Geophysics	Sikhote-Alin		108	3.24	66.88	1.6		395		13	30.3846	23.6	1.02	23.1373	1.47205	15.7177
1040	KY-12	135°46'36"	35°10'04"		Imaoka et al., 2014, Lithos	Japan	Porphyry	104.5		56.81	5.39	71	407	0.174447	24.5	16.6122	19.3	2.95	6.54237	1.47205	4.4444	69.8964	21.0877	24.0743	1.09397	104.5	3.135	135°46'36"	35°10'04"
1041	YA-1	135°46'36"	35°10'04"		Imaoka et al., 2014, Lithos	Japan	Tamba Gr.	104.5		57.09	4.44	90	828	0.108696	17.8	46.5169	36.5	1.49	24.4966	1.47205	16.6412
1042	HA-9	135°46'36"	35°10'04"		Imaoka et al., 2014, Lithos	Japan	Tamba Gr.	104.5		61.59	2.95	49	1070	0.0457944	11.3	94.6903	51.7	1.1	47	1.47205	31.9283
1043	UN-1	135°46'36"	35°10'04"		Imaoka et al., 2014, Lithos	Japan	Tamba Gr.	104.5		63.08	2.77	49	1040	0.0471154	13.3	78.1955	40.4	1.14	35.4386	1.47205	24.0743
1044	KTS-3	135°46'36"	35°10'04"		Imaoka et al., 2014, Lithos	Japan	Tamba Gr.	104.5		63.27	2.37	60	1020	0.0588235	16.8	60.7143	67.1	1.83	36.6667	1.47205	24.9086
1045	TAW-1	135°46'36"	35°10'04"		Imaoka et al., 2014, Lithos	Japan	Tamba Gr.	104.5		63.35	2.8	47	934	0.0503212	15.3	61.0458	46.6	1.31	35.5725	1.47205	24.1653
1046	KI-2	135°46'36"	35°10'04"		Imaoka et al., 2014, Lithos	Japan	Tamba Gr.	104.5		63.86	2.76	50	1060	0.0471698	11.5	92.1739	40.1	1.07	37.4766	1.47205	25.4588
1047	UM-2	135°46'36"	35°10'04"		Imaoka et al., 2014, Lithos	Japan	Tamba Gr.	104.5		64.39	2.43	62	887	0.0698985	14.4	61.5972	36.8	1.25	29.44	1.47205	19.9993
1048	HT-2	135°46'36"	35°10'04"		Imaoka et al., 2014, Lithos	Japan	Tamba Gr.	104.5		64.39	1.26	76	924	0.0822511	17.6	52.5	56	1.71	32.7485	1.47205	22.2469
1049	FU-2	135°46'36"	35°10'04"		Imaoka et al., 2014, Lithos	Japan	Tamba Gr.	104.5		64.43	1.94	77	857	0.0898483	17.2	49.8256	42.2	1.59	26.5409	1.47205	18.0299
1050	HA-5	135°46'36"	35°10'04"		Imaoka et al., 2014, Lithos	Japan	Tamba Gr.	104.5		65.76	2.5	63	851	0.0740306	10.5	81.0476	39.4	0.98	40.2041	1.47205	27.3116
1051	MO-3	135°46'36"	35°10'04"		Imaoka et al., 2014, Lithos	Japan	Tamba Gr.	104.5		66.69	1.71	47	831	0.0565584	7.9	105.19	29.6	0.84	35.2381	1.47205	23.9381
1052	MO-20	135°46'36"	35°10'04"		Imaoka et al., 2014, Lithos	Japan	Tamba Gr.	104.5		67.47	1.64	46	848	0.0542453	8.3	102.169	26	0.77	33.7662	1.47205	22.9382
1053	41510	130°47'30"	32°36'		Kamei et al., 2004, JAES	Japan	Shiraishino granite	121	14	63.87	2.06	45.3	584	0.0775685	20	29.2				1.47205		35.2333	7.48412			121	14	130°47'30"	32°36'
1054	42013	130°47'30"	32°36'		Kamei et al., 2004, JAES	Japan	Shiraishino granite	121	14	65.06	1.91	38	664	0.0572289	10	66.4				1.47205
1055	50602	130°47'30"	32°36'		Kamei et al., 2004, JAES	Japan	Shiraishino granite	121	14	67.05	1.35	61	544	0.112132	16	34				1.47205
1056	50605	130°47'30"	32°36'		Kamei et al., 2004, JAES	Japan	Shiraishino granite	121	14	64.69	1.79	63.2	730	0.0865753	13.3	54.8872				1.47205
1057	50702	130°47'30"	32°36'		Kamei et al., 2004, JAES	Japan	Shiraishino granite	121	14	68.2	1.19	77.4	439	0.17631	18	24.3889				1.47205
1058	50710	130°47'30"	32°36'		Kamei et al., 2004, JAES	Japan	Shiraishino granite	121	14	63.81	2.08	38.4	582	0.0659794	12.7	45.8268				1.47205
1059	51007	130°47'30"	32°36'		Kamei et al., 2004, JAES	Japan	Shiraishino granite	121	14	66.42	1.53	63	517	0.121857	20	25.85				1.47205
1060	51008	130°47'30"	32°36'		Kamei et al., 2004, JAES	Japan	Shiraishino granite	121	14	67.23	1.38	62	499	0.124248	13	38.3846				1.47205
1061	51009	130°47'30"	32°36'		Kamei et al., 2004, JAES	Japan	Shiraishino granite	121	14	67.15	1.63	55	547	0.100548	15	36.4667				1.47205
1062	51010	130°47'30"	32°36'		Kamei et al., 2004, JAES	Japan	Shiraishino granite	121	14	66.9	1.75	56	553	0.101266	17	32.5294				1.47205
1063	51011	130°47'30"	32°36'		Kamei et al., 2004, JAES	Japan	Shiraishino granite	121	14	66.3	1.81	62.3	643	0.0968896	16	40.1875				1.47205
1064	51901A	130°47'30"	32°36'		Kamei et al., 2004, JAES	Japan	Shiraishino granite	121	14	67.87	1.22	77.4	473	0.163636	10.4	45.4808				1.47205
1065	KTKM-04	141°36'	39°30'		Osozawa et al., 2019, JAES	Japan	Kitakami	118	1.2	65.12	2.37	77.6	381	0.203675	19	20.0526	10.1	1.76	5.73864	1.47205	3.8984	34	9.31793	10.9228	4.26897	120	0.7	141°36'	39°30'
1066	KTKM-05	141°36'	39°30'		Osozawa et al., 2019, JAES	Japan	Kitakami	113.1	1.2	60.07	3.14	24.1	491	0.0490835	13	37.7692	11	1.24	8.87097	1.47205	6.02627
1067	KTKM-06	141°36'	39°30'		Osozawa et al., 2019, JAES	Japan	Kitakami	120.6	1.2	60.51	2.24	88.8	1111	0.079928	20	55.55	30.8	1.8	17.1111	1.47205	11.624
1068	KTKM-08	141°36'	39°30'		Osozawa et al., 2019, JAES	Japan	Kitakami	126.8	1.3	61.5	2.6	39.5	572	0.0690559	17	33.6471	33.5	1.73	19.3642	1.47205	13.1546
1069	KTKM-11	141°36'	39°30'		Osozawa et al., 2019, JAES	Japan	Kitakami	124.3	1.6	63.81	1.61	61.3	560	0.109464	18	31.1111	28.3	1.3	21.7692	1.47205	14.7884
1070	KTKM-21	141°36'	39°30'		Osozawa et al., 2019, JAES	Japan	Kitakami	122.1	1.3	68.31	1.33	87.6	444	0.197297	15	29.6	24.5	1.54	15.9091	1.47205	10.8074
1071	KTKM-23	141°36'	39°30'		Osozawa et al., 2019, JAES	Japan	Kitakami	114.4	1.1	61.78	2.31	50.8	544	0.0933824	16	34	11.3	1.58	7.1519	1.47205	4.85846
1072	KTKM-24	141°36'	39°30'		Osozawa et al., 2019, JAES	Japan	Kitakami	121.6	2.3	64.86	1.72	99.4	866	0.114781	15	57.7333	27	1.42	19.0141	1.47205	12.9167
1073	KTKM-25	141°36'	39°30'		Osozawa et al., 2019, JAES	Japan	Kitakami	111.5	2.8	65.48	1.95	29.8	429	0.0694639	9	47.6667	12.6	0.77	16.3636	1.47205	11.1162
1074	KTKM-26	141°36'	39°30'		Osozawa et al., 2019, JAES	Japan	Kitakami	119	1.9	59.31	2.86	125.8	612	0.205556	24	25.5	22.9	2.33	9.82833	1.47205	6.67663
1075	BJ-13-101	141°36'	39°30'		Osozawa et al., 2019, JAES	Japan	Kitakami	122.7	1.2	65.94	1.62	41.9	562	0.0745552	11	51.0909	19.2	1.19	16.1345	1.47205	10.9605
1076	BJ-13-102	141°36'	39°30'		Osozawa et al., 2019, JAES	Japan	Kitakami	123.2	1.1	63.25	2.41	77.6	362	0.214365	24	15.0833	18.7	2.39	7.82427	1.47205	5.31522
1077	KTKM-15	141°36'	39°30'		Osozawa et al., 2019, JAES	Japan	Kitakami	123.1	1.8	61.8	2.49	69	463	0.149028	16	28.9375	18.6	1.57	11.8471	1.47205	8.04805
1078	KTKM-16	141°36'	39°30'		Osozawa et al., 2019, JAES	Japan	Kitakami	120.9	2.1	65.8	1.53	46.6	762	0.0611549	9	84.6667	21.1	0.77	27.4026	1.47205	18.6153
1079	KTKM-17	141°36'	39°30'		Osozawa et al., 2019, JAES	Japan	Kitakami	119.2	1.2	66.34	1.11	35.6	943	0.0377519	6	157.167	21.9	0.46	47.6087	1.47205	32.3418
1080	KT640	141°36'	39°30'		Osozawa et al., 2019, JAES	Japan	Kitakami	119		65.36	1.42	33.92	715.4	0.047414	12.32	58.0682	24.51	0.95	25.8	1.47205	17.5266
1081	KT627C	141°36'	39°30'		Osozawa et al., 2019, JAES	Japan	Kitakami	119		57.82	3.33	40.77	827.3	0.0492808	15.73	52.5938	20.76	1.32	15.7273	1.47205	10.6839
1082	KT632	141°36'	39°30'		Osozawa et al., 2019, JAES	Japan	Kitakami	119		69.47	1.21	38.28	369.72	0.103538	9.32	39.6695	12.22	0.76	16.0789	1.47205	10.9228
1083	AB-3	140°32'	37°44'		Osozawa et al., 2019, JAES	Japan	Abukuma	108	3.24	56.07	4.25	39.31	257.24	0.152814	18.81	13.6757	16.42	1.79	9.17318	1.47205	6.23157	19.5617	8.3241	9.01866	3.94153	104.9	4.5	140°32'	37°44'
1084	A15	140°32'	37°44'		Osozawa et al., 2019, JAES	Japan	Abukuma	102	3.06	66.51	1.58	63.4	341	0.185924	13.4	25.4478	17.9	1.03	17.3786	1.47205	11.8057
1085	HS21	141°34'1.30"	40°20'8.61"		Tsuchiya et al., 2007, Jour. Geol. Soc. Japan	Japan		125	3.75	65.2598	1.51673	43	710	0.0605634	17	41.7647	18.15	1.43	12.6923	1.47205	8.6222	51.049	13.13	10.2947	2.36525	125	3.8	141°34'1.30"	40°20'8.61"
1086	HS33	141°34'1.30"	40°20'8.61"		Tsuchiya et al., 2007, Jour. Geol. Soc. Japan	Japan		125	3.75	65.4261	1.36262	28	724	0.038674	12	60.3333	15.15	0.86	17.6163	1.47205	11.9672
1087	HT11	141°18'46.56"	39°24'22.25"		Tsuchiya et al., 2007, Jour. Geol. Soc. Japan	Japan		118	3.54	64.1667	2.31404	69	316	0.218354	16.3	19.3865
1088	HT73A	141°18'46.56"	39°24'22.25"		Tsuchiya et al., 2007, Jour. Geol. Soc. Japan	Japan		116	3.48	67.6372	1.40191	57	432	0.131944	8.1	53.3333
1089	MY11	141°54'13.16"	39°34'29.29"		Tsuchiya et al., 2007, Jour. Geol. Soc. Japan	Japan		121	3.63	69.017	1.00873	43	806	0.0533499	9.7	83.0928	20.49	0.53	38.6604	1.47205	26.263	83.1	12.7368	25.0115	3.51999	121	3.6	141°54'13.16"	39°34'29.29"
1090	MY19	141°54'13.16"	39°34'29.29"		Tsuchiya et al., 2007, Jour. Geol. Soc. Japan	Japan		121	3.63	66.8328	1.3629	37	831	0.0445247	10	83.1	19.15	0.65	29.4615	1.47205	20.014
1091	SK305	141°54'13.16"	39°34'29.29"		Tsuchiya et al., 2007, Jour. Geol. Soc. Japan	Japan		121	3.63	65.8283	1.86798	39	802	0.0486284	10.6	75.6604	24.3	0.84	28.9286	1.47205	19.6519
1092	SK371	141°54'13.16"	39°34'29.29"		Tsuchiya et al., 2007, Jour. Geol. Soc. Japan	Japan		121	3.63	67.1575	1.23559	40	989	0.0404449	6	164.833	24.3	0.48	50.625	1.47205	34.3908
1093	SK496	141°54'13.16"	39°34'29.29"		Tsuchiya et al., 2007, Jour. Geol. Soc. Japan	Japan		121	3.63	67.2799	1.32716	50	834	0.059952	8	104.25	25.9	0.65	39.8462	1.47205	27.0685
1094	SK539	141°54'13.16"	39°34'29.29"		Tsuchiya et al., 2007, Jour. Geol. Soc. Japan	Japan		121	3.63	64.96	1.6882	40	939	0.0425985	9.2	102.065	24.3	0.66	36.8182	1.47205	25.0115
1095	SM17	141°30'33.57"	39° 5'47.31"		Tsuchiya et al., 2007, Jour. Geol. Soc. Japan	Japan		113	3.39	66.8106	2.16891	44	437	0.100686	10.2	42.8431	14.62	0.91	16.0659	1.47205	10.914	37.2269	6.06194	8.36576	2.73919	114.4	3.5	141°30'33.57"	39° 5'47.31"
1096	SM27	141°30'33.57"	39° 5'47.31"		Tsuchiya et al., 2007, Jour. Geol. Soc. Japan	Japan		113	3.39	69.3804	1.38176	35	540	0.0648148	6.9	78.2609	15.63	0.59	26.4915	1.47205	17.9963
1097	SM53	141°30'33.57"	39° 5'47.31"		Tsuchiya et al., 2007, Jour. Geol. Soc. Japan	Japan		119	3.57	65.8456	2.59115	39	421	0.0926366	13.7	30.7299	10.17	1.27	8.00787	1.47205	5.43995
1098	SM64	141°30'33.57"	39° 5'47.31"		Tsuchiya et al., 2007, Jour. Geol. Soc. Japan	Japan		113	3.39	67.0669	2.21423	34	443	0.0767494	11.9	37.2269	13.3	1.08	12.3148	1.47205	8.36576
1099	TA03	141°49'27.88"	39°56'45.46"		Tsuchiya et al., 2007, Jour. Geol. Soc. Japan	Japan		127	3.81	64.9956	1.67848	40	797	0.0501882	10.4	76.6346	18.13	0.79	22.9494	1.47205	15.5901	70.7264	8.35548	15.5901	4.13441	127	3.8	141°49'27.88"	39°56'45.46"
1100	TA05	141°49'27.88"	39°56'45.46"		Tsuchiya et al., 2007, Jour. Geol. Soc. Japan	Japan		127	3.81	68.4641	0.964708	34	713	0.0476858	11	64.8182	17.64	0.91	19.3846	1.47205	13.1684
1101	TA31	141°49'27.88"	39°56'45.46"		Tsuchiya et al., 2007, Jour. Geol. Soc. Japan	Japan		127	3.81	65.2135	1.42774	38	854	0.0444965	8.5	100.471	20.31	0.65	31.2462	1.47205	21.2263
1102	TO06	141°29'1.25"	39°33'2.43"		Tsuchiya et al., 2007, Jour. Geol. Soc. Japan	Japan		117	3.51	67.9972	1.51576	42	661	0.0635401	9.7	68.1443	20.82	0.74	28.1351	1.47205	19.1129	68.1443	13.0482	18.3903	2.97992	117	3.5	141°29'1.25"	39°33'2.43"
1103	TO56	141°29'1.25"	39°33'2.43"		Tsuchiya et al., 2007, Jour. Geol. Soc. Japan	Japan		117	3.51	69.0902	1.70655	65	483	0.134576	8.7	55.5172	18.95	0.7	27.0714	1.47205	18.3903
1104	TO85	141°29'1.25"	39°33'2.43"		Tsuchiya et al., 2007, Jour. Geol. Soc. Japan	Japan		117	3.51	67.536	1.38015	34	710	0.0478873	8.7	81.6092	13.04	0.65	20.0615	1.47205	13.6283

## Sheet: SrY Estimate Results
Number	Ave.Longtitude	Ave.Latitude	Region	Sr/Y	Error	Age	Error	Elevation(S)	Ele_SE(S)	Moho(S)	Moho_SE(S)	Elevation(C)	Ele_SE(C)	Moho(C)	Moho_SE(C)	Final_Elevation	Error	Final_Crustal Thickness	Error
1	120°03'	51°00'	The Erguna Block	20.8363	4.44184	253	7.59	1.44925	0.844675	32.8437	8.71357	2.12495	1.0974	41.0082	7.18271	1.44925	0.844675	32.8437	8.71357
2	123°36'33"	52°24'09"	The Erguna Block	51.7112	1.30839	246	1	4.59384	0.771238	64.4593	8.11533	5.76378	1.42675	64.3761	3.17129	4.59384	0.771238	64.4593	8.11533
3	120°55'10"	51°52'44"	The Erguna Block	55.6835	6.7781	246	1	5.10032	1.40052	69.6073	14.481	6.44873	2.22243	67.9634	7.73581	5.10032	1.40052	69.6073	14.481
4	119°41'05"	50°58'38"	The Erguna Block	30.76	4.29429	246	1	2.4989	0.804403	43.4168	8.29454	3.4045	1.08776	48.4322	5.7883	2.4989	0.804403	43.4168	8.29454
5	120°34'48.5"	51°19'48.5"	The Erguna Block	29.4647	0.571762	243.2	6.6	2.34841	0.413658	41.8965	4.3612	3.18285	0.612195	47.8723	3.16139	2.34841	0.413658	41.8965	4.3612
6	120°34'47"	51°19'48"	The Erguna Block	46.7671	8.80345	242	3	4.22655	1.44797	60.8413	14.8695	5.49088	2.10342	61.023	8.72401	4.22655	1.44797	60.8413	14.8695
7	120°05'36"	50°47'29"	The Erguna Block	47.3586	4.95401	241	1	4.22009	1.06191	60.741	10.9917	5.40888	1.67319	61.3275	5.63385	4.22009	1.06191	60.741	10.9917
8	120°03'06"	51°00'32"	The Erguna Block	19.2447	0.161602	240	1	1.32673	0.42025	31.6348	4.45427	2.00937	0.607609	40.4417	4.24602	1.32673	0.42025	31.6348	4.45427
9	121°32′07″	51°40′17″	The Erguna Block	12.6607	0.934391	204	1	0.654424	0.587771	24.8757	6.18715	1.22898	0.883233	35.4843	5.79782	0.654424	0.587771	24.8757	6.18715
10	119°58'	50°48'	The Erguna Block	21.6667	2.47561	201	6.03	1.5484	0.630858	33.8505	6.55822	2.2523	0.837008	41.8786	5.59528	1.5484	0.630858	33.8505	6.55822
11	121°45′36″	51°34′43″	The Erguna Block	29.7528	5.3511	197	2	2.39053	0.912774	42.3265	9.38486	3.28458	1.20768	47.522	6.69853	2.39053	0.912774	42.3265	9.38486
12	125°50'44.1"	52°28'14.22"	The Erguna Block	13.1975	1.7314	196	5.88	0.698351	0.654864	25.3105	6.85641	1.26812	0.952	35.7766	6.26657	0.698351	0.654864	25.3105	6.85641
13	120°57′58″	51°18′42″	The Erguna Block	31.3161	7.99841	195	1	2.56595	1.20406	44.1001	12.3254	3.52378	1.57917	48.4293	8.56289	2.56595	1.20406	44.1001	12.3254
14	123°26'00.13"	48°40'23.35"	The Erguna Block	26.8235	3.04228	194	5.82	2.08327	0.668518	39.2308	6.92356	2.89368	0.888388	45.6371	5.33541	2.08327	0.668518	39.2308	6.92356
15	121°31'52"	51°25'56"	The Erguna Block	22.963	2.37608	186	3	1.68263	0.6113	35.201	6.35629	2.41213	0.810227	42.8501	5.34084	1.68263	0.6113	35.201	6.35629
16	120°17'07''	50°39'18''	The Erguna Block	25.8561	1.40821	177	2	1.98357	0.505813	38.2296	5.28795	2.76658	0.689683	45.1082	4.2848	1.98357	0.505813	38.2296	5.28795
17	119°	49°20'	The Erguna Block	56.7391	1.81653	166	2	5.11032	0.92268	69.6529	9.69188	6.36365	1.69804	68.1785	4.14069	6.36365	1.69804	68.1785	4.14069
18	124°22'27.74"	50°22'58.88"	The Erguna Block	30.1333	2.92884	165	4.95	2.42634	0.660935	42.6837	6.8488	3.30225	0.909279	48.1008	4.85241	3.30225	0.909279	48.1008	4.85241
19	116°40′49.9″	49°36′10.9″	The Erguna Block	33.4921	8.47406	163.5	1.4	2.80884	1.26855	46.5526	12.9814	3.82654	1.6794	50.1133	8.76881	3.82654	1.6794	50.1133	8.76881
20	123°45'03''	51°38'41''	The Erguna Block	94.5972	3.55518	162	3	8.93316	1.89311	108.068	19.8966	10.7584	3.53489	96.251	10.9714	10.7584	3.53489	96.251	10.9714
21	121°30'	52°11'	The Erguna Block	47.0714	5.2929	155.3	1.1	4.20052	1.09335	60.5476	11.3054	5.39338	1.70418	61.1455	5.89944	5.39338	1.70418	61.1455	5.89944
22	119°24'	49°44'30"	The Erguna Block	70.2309	0.590951	129.9	3.3	6.4302	1.0711	82.894	11.3401	7.84515	2.12793	77.8975	5.07192	6.4302	1.0711	82.894	11.3401
23	120°30'	49°10'	The Erguna Block	70.2373	2.29189	129.5	2	6.46573	1.24106	83.2713	13.047	7.91849	2.32183	78.1463	6.3199	6.46573	1.24106	83.2713	13.047
24	122°05'	50°20'	The Erguna Block	30.4929	0.535774	126.7	2	2.4539	0.411709	42.9562	4.34338	3.30345	0.623087	48.6501	2.99789	2.4539	0.411709	42.9562	4.34338
25	121°20'	49°50'	The Erguna Block	57.3773	5.09588	126.1	2	5.23906	1.26178	70.9826	13.1056	6.57376	2.09741	69.0578	6.64144	5.23906	1.26178	70.9826	13.1056
26	124°40'	51°48'	The Erguna Block	54.5685	7.92812	122	3.66	5.00548	1.49536	68.6664	15.4218	6.36307	2.30809	67.1921	8.50714	5.00548	1.49536	68.6664	15.4218
27	120°00'53.5"	50°26'01.4"	The Erguna Block	30.9191	1.29983	114	3	2.49745	0.494139	43.3957	5.17263	3.36447	0.723552	48.8508	3.54032	2.49745	0.494139	43.3957	5.17263
28	118°37'	43°55'	The Great Xing'an Range	39.0965	2.71641	245.5	5.1672	3.34563	0.708826	51.9302	7.37181	4.36573	1.11015	54.8734	3.8653	3.34563	0.708826	51.9302	7.37181
29	117°19'47.5"	45°06'20.9"	The Great Xing'an Range	40.3867	2.06907	244	0	3.46986	0.664948	53.1746	6.94043	4.49652	1.0847	55.8906	3.35255	3.46986	0.664948	53.1746	6.94043
30	122°25'	47°29'	The Great Xing'an Range	55.2835	6.8018	225.68	5.76383	5.05986	1.39292	69.2007	14.4002	6.40261	2.20596	67.6573	7.69384	5.05986	1.39292	69.2007	14.4002
31	126°08'24.9"	52°31'50.3"	The Great Xing'an Range	14.7815	1.60213	189.5	0.707107	0.861227	0.621475	26.9479	6.5076	1.45724	0.890665	36.9659	5.95692	0.861227	0.621475	26.9479	6.5076
32	125°43'	50°19'	The Great Xing'an Range	30.4748	3.93098	175.986	1.00157	2.46084	0.766342	43.0328	7.91052	3.35493	1.03818	48.2089	5.56498	2.46084	0.766342	43.0328	7.91052
33	126°26'30"	51°30'	The Great Xing'an Range	47.9406	9.21704	174.5	4.04145	4.35272	1.51281	62.1149	15.5321	5.64377	2.19963	61.9852	9.1299	4.35272	1.51281	62.1149	15.5321
34	116°30'	47°30'	The Great Xing'an Range	25.5147	0.975638	151	1.29099	1.94937	0.461164	37.8867	4.83974	2.72479	0.636092	44.9107	4.00035	1.94937	0.461164	37.8867	4.83974
35	118°00'	50°00'	The Great Xing'an Range	42.802	5.69524	139.7	4.191	3.76615	1.06704	56.1827	11.0029	4.90466	1.59096	57.7097	6.13376	3.76615	1.06704	56.1827	11.0029
36	120°50'	45°30'	The Great Xing'an Range	30.5414	5.00258	138.2	1.6	2.46953	0.877502	43.1223	9.03046	3.37697	1.17234	48.1278	6.3496	2.46953	0.877502	43.1223	9.03046
37	119°55'	43°50'	The Great Xing'an Range	28.4615	7.59415	137.6	0.970272	2.25848	1.15446	40.9963	11.8217	3.13827	1.49712	46.3184	8.54676	2.25848	1.15446	40.9963	11.8217
38	125°05'	52°25'	The Great Xing'an Range	46.3762	9.42219	130.7	0.5	4.1943	1.50406	60.5219	15.4306	5.46543	2.15998	60.7063	9.21116	4.1943	1.50406	60.5219	15.4306
39	121°30'	46°36'	The Great Xing'an Range	26.2935	9.36264	130	2	2.01495	1.35401	38.537	13.8371	2.83798	1.73996	44.4356	10.1707	2.01495	1.35401	38.537	13.8371
40	120°37'30"	44°24'	The Great Xing'an Range	34.6768	8.40274	128.9	0.8	2.93901	1.2649	47.8658	12.9484	3.9832	1.68858	51.076	8.60508	2.93901	1.2649	47.8658	12.9484
41	125°47'	50°15'	The Great Xing'an Range	39.9115	4.73226	128	0	3.45316	0.924288	53.0261	9.54461	4.52668	1.37248	55.4115	5.38698	3.45316	0.924288	53.0261	9.54461
42	122°47'	47°14'30"	The Great Xing'an Range	29.4313	3.04738	125.2	0.774597	2.35384	0.669531	41.9542	6.93432	3.21734	0.911637	47.5677	5.01028	2.35384	0.669531	41.9542	6.93432
43	123°30'	50°30'	The Great Xing'an Range	42.7011	5.64586	123.8	1.3	3.7544	1.05529	56.0637	10.8839	4.88929	1.57559	57.6295	6.05351	3.7544	1.05529	56.0637	10.8839
44	123°52'	47°30'	The Great Xing'an Range	55.4324	8.24975	123.3	1.3	5.10246	1.54268	69.6444	15.907	6.47945	2.37958	67.9192	8.82598	5.10246	1.54268	69.6444	15.907
45	120°40'	46°00'	The Great Xing'an Range	24.6281	1.05956	122.479	2.12408	1.86311	0.469465	37.0196	4.92502	2.62452	0.643395	44.2791	4.1515	1.86311	0.469465	37.0196	4.92502
46	122°46'50.18"	48° 1'14.65"	The Great Xing'an Range	24.4406	3.76218	120.6	4.7	1.83069	0.748456	36.6869	7.73211	2.5907	0.975685	43.767	6.17031	1.83069	0.748456	36.6869	7.73211
47	116°24'	43°55'	The Great Xing'an Range	26.4953	1.27402	118.1	1.3	2.05007	0.489043	38.8983	5.11851	2.84366	0.673413	45.6066	4.08855	2.05007	0.489043	38.8983	5.11851
48	121°58'	45°30'	The Great Xing'an Range	27.0414	1.80095	114.35	1.2	2.10032	0.539298	39.4032	5.62337	2.90582	0.735572	45.9098	4.39177	2.10032	0.539298	39.4032	5.62337
49	129°22′39.5″	44°38′26.8″	The LXAR-ZGCR	33.2237	4.53994	219	1	2.75829	0.843249	46.0302	8.69266	3.71622	1.16594	50.2605	5.7212	2.75829	0.843249	46.0302	8.69266
50	129°34′23.40″	44°40′29.40″	The LXAR-ZGCR	76.7179	1.51097	215	1	7.09879	1.29807	89.6194	13.6986	8.62528	2.51215	82.7994	6.69721	7.09879	1.29807	89.6194	13.6986
51	128°21'	44°55'	The LXAR-ZGCR	17.3077	0.628796	188	1.3	1.12615	0.487732	29.6172	5.14495	1.7749	0.705014	38.9467	4.85751	1.12615	0.487732	29.6172	5.14495
52	127°7'25.3"	50°10'44.6"	The LXAR-ZGCR	40.4067	4.94021	187.7	1.4	3.5074	0.951405	53.5732	9.82105	4.59273	1.41297	55.8012	5.52961	3.5074	0.951405	53.5732	9.82105
53	127°13'42"	45°23'27"	The LXAR-ZGCR	42.8126	1.09921	179	3	3.69749	0.598839	55.4535	6.29604	4.73715	1.05573	57.722	2.55107	3.69749	0.598839	55.4535	6.29604
54	125°43'	50°24'30"	The LXAR-ZGCR	27.0286	0.375553	176.5	4.2	2.10706	0.392237	39.4719	4.14524	2.90353	0.564818	46.1351	3.31833	2.10706	0.392237	39.4719	4.14524
55	126°19'9"	43°29'10"	The LXAR-ZGCR	45.4478	4.24346	168.9	3.6	4.01522	0.959273	58.6749	9.94209	5.16139	1.51896	59.8041	5.01078	5.16139	1.51896	59.8041	5.01078
56	126°50'	43°35'	The LXAR-ZGCR	50.9237	2.38007	160.48	0.82	4.53383	0.866886	63.8681	9.06764	5.71685	1.5202	63.8814	3.91797	5.71685	1.5202	63.8814	3.91797
57	126°58'	41°47'	The Jiamusi-Khaka Block	17.3016	2.33074	246	2	1.10534	0.659549	29.3962	6.87157	1.73175	0.903935	38.6999	6.10578	1.73175	0.903935	38.6999	6.10578
58	129°10'	42°20'	The Jiamusi-Khaka Block	41.0687	0.566562	243	1.7	3.51372	0.517827	53.6029	5.46744	4.51667	0.92918	56.4273	2.16852	4.51667	0.92918	56.4273	2.16852
59	129°15'	42°20'	The Jiamusi-Khaka Block	51.7683	3.10298	235	0.5	4.63723	0.953848	64.9142	9.95079	5.84847	1.63699	64.6237	4.52793	5.84847	1.63699	64.6237	4.52793
60	129°8'	42°36'	The Jiamusi-Khaka Block	32.9091	1.16243	224.6	2.5	2.69986	0.494858	45.4299	5.18603	3.59676	0.754132	50.3405	3.243	3.59676	0.754132	50.3405	3.243
61	127°03'	41°56'	The Jiamusi-Khaka Block	27.3035	1.30695	220	1	2.13142	0.487986	39.7162	5.10729	2.93871	0.677543	46.1957	3.98436	2.13142	0.487986	39.7162	5.10729
62	126°36'	43°22'	The Jiamusi-Khaka Block	76.5525	9.57209	220	3	7.25436	2.10094	91.2801	21.7606	8.95779	3.42503	83.8924	12.596	7.25436	2.10094	91.2801	21.7606
63	128°38'59"	47°22'52"	The Jiamusi-Khaka Block	20.8448	3.33598	183	3	1.45853	0.730213	32.9422	7.56145	2.14106	0.959132	41.1627	6.3708	1.45853	0.730213	32.9422	7.56145
64	128°46'3"	44°48'59"	The Jiamusi-Khaka Block	61.5726	2.90538	183	5.49	5.61715	1.12425	74.7556	11.772	6.96215	2.02221	71.8992	5.5444	5.61715	1.12425	74.7556	11.772
65	129°22'	42°32.5'	The Jiamusi-Khaka Block	39.6384	4.31962	181.3	2.3	3.42291	0.884987	52.7193	9.14743	4.48539	1.32266	55.2273	5.12037	3.42291	0.884987	52.7193	9.14743
66	126°38'	43°25'	The Jiamusi-Khaka Block	33.0114	1.31129	179	2	2.71068	0.505672	45.539	5.29511	3.61082	0.768192	50.4039	3.30641	2.71068	0.505672	45.539	5.29511
67	129°40'	43°30'	The Jiamusi-Khaka Block	23.824	3.04322	177	1	1.77149	0.678357	36.0928	7.02805	2.51818	0.890088	43.418	5.73381	1.77149	0.678357	36.0928	7.02805
68	122°30'	40°05'	The Liaodong Pennisular	27.8336	7.34153	171.3	0.6	2.18731	1.12691	40.278	11.5435	3.04762	1.45887	45.8532	8.43142	2.18731	1.12691	40.278	11.5435
69	126°18'00"	41°54'40"	The Jiamusi-Khaka Block	48.8178	0.288413	167.3	1.2	4.28537	0.618423	61.3506	6.55015	5.39228	1.19564	62.1455	2.18198	4.28537	0.618423	61.3506	6.55015
70	126°26'00"	42°00'00"	The Jiamusi-Khaka Block	72.6764	6.67427	133.5	1.4	6.80825	1.73406	86.7646	18.0288	8.39408	2.93239	80.6319	9.92547	6.80825	1.73406	86.7646	18.0288
71	127°00'	41°57'	The Jiamusi-Khaka Block	36.1887	8.51343	131	4	3.10234	1.28672	49.5139	13.1744	4.18034	1.73403	52.2768	8.59734	3.10234	1.28672	49.5139	13.1744
72	127°00'	42°30'	The Jiamusi-Khaka Block	20.5451	4.02239	126	2	1.42133	0.80547	32.5645	8.32029	2.09288	1.0512	40.8429	6.92945	1.42133	0.80547	32.5645	8.32029
73	133°53'00"	46°5'00"	The Jiamusi-Khaka Block	32.6978	5.33625	118.9	1.9	2.70471	0.919179	45.493	9.45576	3.66294	1.24852	49.7679	6.34703	2.70471	0.919179	45.493	9.45576
74	130°40'	43°30'	The Jiamusi-Khaka Block	28.8877	2.57161	115.9	3.3	2.29599	0.62188	41.3716	6.45423	3.14399	0.849363	47.2139	4.74293	2.29599	0.62188	41.3716	6.45423
75	131°06.779'	44°23.823'	The Jiamusi-Khaka Block	62.2615	1.39159	105.5	0.8	5.65691	0.988224	75.1375	10.4139	6.97841	1.88062	72.211	4.53419	5.65691	0.988224	75.1375	10.4139
76	129°13'2"	47°36'55"	The Jiamusi-Khaka Block	63.2937	4.7707	105	8	5.82608	1.3492	76.8764	14.0512	7.23727	2.31172	73.4153	7.18123	5.82608	1.3492	76.8764	14.0512
77	131°48'40"	45°46'36"	The Jiamusi-Khaka Block	23.0688	2.72025	103	1	1.69041	0.651867	35.2778	6.76404	2.42089	0.858512	42.8687	5.62192	1.69041	0.651867	35.2778	6.76404
78	130°19'23"	44°35'05"	The Jiamusi-Khaka Block	31.2698	1.50081	102	2	2.53902	0.516245	43.8141	5.39586	3.41543	0.754724	49.1234	3.64197	2.53902	0.516245	43.8141	5.39586
79	131°03.746'	44°21.69'	The Jiamusi-Khaka Block	51.0694	4.13461	93.2	1.3	4.5809	1.04593	64.3593	10.8681	5.80477	1.72733	64.1481	5.25845	4.5809	1.04593	64.3593	10.8681
80	127°13'00"	44°23'00"	The Jiamusi-Khaka Block	69.1644	3.52284	179	1	6.38672	1.34426	82.4928	14.0709	7.8525	2.41927	77.5563	7.08613	6.38672	1.34426	82.4928	14.0709
81	123°00'48"	40°43'21"	The Liaodong Pennisular	43.8974	6.18153	177	3.4	3.88693	1.13476	57.4019	11.6932	5.05251	1.68952	58.6002	6.54135	3.88693	1.13476	57.4019	11.6932
82	123°37'	40°30.5'	The Liaodong Pennisular	35.7647	1.11122	139.2	0.2	2.99241	0.508945	48.3695	5.3414	3.93112	0.819892	52.4992	2.88791	2.99241	0.508945	48.3695	5.3414
83	125°02'	41°45'	The Liaodong Pennisular	22.7606	2.718	129	1	1.65944	0.653783	34.9663	6.78438	2.38383	0.86123	42.6474	5.6633	1.65944	0.653783	34.9663	6.78438
84	125°20'	40°45'	The Liaodong Pennisular	28.3938	3.94161	128	2	2.24519	0.756981	40.8609	7.814	3.09517	1.00648	46.6818	5.7715	2.24519	0.756981	40.8609	7.814
85	126°20'	41°30'	The Liaodong Pennisular	32.8195	0.739099	127.8	1	2.69181	0.449042	45.3473	4.72543	3.5803	0.700647	50.3516	2.91597	2.69181	0.449042	45.3473	4.72543
86	123°20'	40°25'	The Liaodong Pennisular	49.8131	4.42433	126.1	1.4	4.45906	1.04867	63.1375	10.8828	5.67071	1.706	63.2067	5.35173	4.45906	1.04867	63.1375	10.8828
87	122° 1'10.72"	39°35'5.26"	The Liaodong Pennisular	58.1637	5.43951	126	6	5.32142	1.31168	71.814	13.6154	6.67447	2.1689	69.6631	6.9948	5.32142	1.31168	71.814	13.6154
88	123°37'	40°49.5'	The Liaodong Pennisular	59.44	4.041	126	3.78	5.42451	1.19657	72.8338	12.4736	6.76478	2.06294	70.4582	6.11248	5.42451	1.19657	72.8338	12.4736
89	125°20'	40°50'	The Liaodong Pennisular	36.148	1.96483	123	1	3.03644	0.598647	48.8168	6.24499	3.99696	0.929155	52.689	3.49276	3.03644	0.598647	48.8168	6.24499
90	123°15'	40°00'	The Liaodong Pennisular	40.1538	5.17649	122.5	4.5	3.48477	0.974029	53.3474	10.0469	4.57138	1.43432	55.5951	5.73565	3.48477	0.974029	53.3474	10.0469
91	121°00'	38°55'	The Liaodong Pennisular	49.2268	6.12511	121.6	2.1	4.43405	1.21662	62.9036	12.5654	5.67641	1.88679	62.8931	6.6836	4.43405	1.21662	62.9036	12.5654
92	124°22'	41°55'	The Liaodong Pennisular	34.5687	2.81623	110	1	2.88569	0.67123	47.3054	6.96678	3.83783	0.985909	51.4493	4.26717	2.88569	0.67123	47.3054	6.96678
93	125°50'	41°50’	The Liaodong Pennisular	21.9282	3.34693	94.2	1.4	1.57249	0.721439	34.089	7.46827	2.27804	0.944316	41.9741	6.21683	1.57249	0.721439	34.089	7.46827
94	121°55'	42°00'	The Western Liaodong	35.7143	0.669641	172	1	2.97838	0.46764	48.2263	4.92581	3.90785	0.770786	52.4598	2.60037	2.97838	0.46764	48.2263	4.92581
95	121°5'	41°45'	The Western Liaodong	37.0408	1.06855	164.5	4.935	3.11804	0.517048	49.6315	5.43033	4.07408	0.852037	53.4317	2.75008	3.11804	0.517048	49.6315	5.43033
96	120°45'	41°06'	The Western Liaodong	81.0238	2.79476	164	4.9	7.55636	1.5197	94.2307	15.9772	9.17231	2.84772	86.1508	8.30019	7.55636	1.5197	94.2307	15.9772
97	119°15'	41°20'	The Western Liaodong	80.5609	2.46126	164	1	7.50389	1.47508	93.6994	15.5236	9.10572	2.78817	85.7676	7.97512	7.50389	1.47508	93.6994	15.5236
98	121°45'	41°40'	The Western Liaodong	84.0068	6.60744	161.9	0.7	7.9379	1.96411	98.1095	20.4776	9.68061	3.41237	88.9312	11.5465	7.9379	1.96411	98.1095	20.4776
99	117°07.15′	40°28.27′	The Yanshan Fold Belt	33.5227	8.37774	160	5	2.80829	1.25763	46.5468	12.8712	3.82481	1.6661	50.1208	8.68953	2.80829	1.25763	46.5468	12.8712
100	121°5'	41°45'	The Western Liaodong	39.396	2.95202	158	4.74	3.37431	0.73751	52.2204	7.662	4.40333	1.14775	55.0532	4.04509	3.37431	0.73751	52.2204	7.662
101	120°46.9'	41°50.484'	The Western Liaodong	13.7028	0.593702	158	4.7	0.765047	0.536798	25.99	5.66602	1.36098	0.809039	36.3063	5.38548	0.765047	0.536798	25.99	5.66602
102	115°57'	40°44'	The Yanshan Fold Belt	61.7197	9.86489	139.5	0.9	5.77139	1.82659	76.3849	18.8298	7.27296	2.82586	72.9185	10.7551	5.77139	1.82659	76.3849	18.8298
103	115°54.850'	39°58.707'	The Yanshan Fold Belt	51.5	6.55466	137.1	4.5	4.6709	1.30225	65.2891	13.4489	5.9553	2.0284	64.696	7.19244	4.6709	1.30225	65.2891	13.4489
104	121°25'	42°10'	The Western Liaodong	31.8302	0.489284	134.6	2	2.5846	0.417567	44.2693	4.40559	3.45342	0.648234	49.606	2.84737	2.5846	0.417567	44.2693	4.40559
105	119°40'	40°02'	The Yanshan Fold Belt	62.8415	2.89905	133.2	0.8	5.73738	1.14853	75.9632	12.0298	7.09928	2.07317	72.7851	5.70782	5.73738	1.14853	75.9632	12.0298
106	115°25.1′	40°01′	The Taihangshan	33.5873	2.77635	133	4	2.78265	0.66337	46.2688	6.88331	3.7182	0.960437	50.6971	4.36315	2.78265	0.66337	46.2688	6.88331
107	118°00'	40°45'	The Yanshan Fold Belt	53.6893	3.20318	132	1.3	4.83022	0.999458	66.8543	10.4294	6.07052	1.72614	66.0635	4.79429	4.83022	0.999458	66.8543	10.4294
108	121°45'	42°10'	The Western Liaodong	67.3182	8.6599	131.3	2.3	6.31162	1.81872	81.7991	18.8155	7.86547	2.92553	76.954	10.5992	6.31162	1.81872	81.7991	18.8155
109	115°56'36.16"	39°41'34.88"	The Yanshan Fold Belt	68.3624	9.60128	128.4	0.4	6.43676	1.93586	83.0675	20.0046	8.02653	3.0794	77.8675	11.4523	6.43676	1.93586	83.0675	20.0046
110	117°50'30"	40°35'40"	The Yanshan Fold Belt	86.7336	6.43811	128	1	8.20986	2.00823	100.839	20.9548	9.98795	3.51554	90.9284	11.8559	8.20986	2.00823	100.839	20.9548
111	115°10'	40°53'	The Yanshan Fold Belt	121.905	2.822	126	3.78	11.6436	2.41109	135.277	25.4435	13.8354	4.64883	116.144	14.6345	11.6436	2.41109	135.277	25.4435
112	115°43'	40°04'	The Yanshan Fold Belt	29.9011	5.53847	119	3.6	2.40692	0.929166	42.4919	9.55028	3.30596	1.22906	47.6182	6.7948	2.40692	0.929166	42.4919	9.55028
113	120°16'47.51"	41°54'2.69"	The Yanshan Fold Belt	46.0533	1.32233	101	3	4.028	0.676077	58.776	7.10186	5.11923	1.2075	60.164	2.80202	4.028	0.676077	58.776	7.10186
114	114°51'	39°22'	The Yanshan Fold Belt	35.3029	2.25858	259.1	2.3	2.9531	0.626109	47.9809	6.51644	3.90722	0.945711	52.0211	3.82775	3.90722	0.945711	52.0211	3.82775
115	129°22'	36°19'	The Korean Pennisular	78.2632	3.20059	229.5	1.7	7.29491	1.50207	91.6098	15.7669	8.88174	2.77567	84.2294	8.1856	8.88174	2.77567	84.2294	8.1856
116	126°36'45"	36°33'30"	The Korean Pennisular	29.6496	2.01858	180.6	1	2.37224	0.566629	42.1381	5.8992	3.22799	0.792278	47.837	4.24366	2.37224	0.566629	42.1381	5.8992
117	128°45'	36°50'	The Korean Pennisular	58.1	5.51543	186.7	1.6	5.31737	1.31574	71.7738	13.6556	6.67082	2.17255	69.6317	7.02625	5.31737	1.31574	71.7738	13.6556
118	128°03'40"	36° 00'00"	The Korean Pennisular	30.0625	5.74524	174.5	1.3	2.42361	0.956328	42.6606	9.82432	3.32866	1.26361	47.7037	6.96719	2.42361	0.956328	42.6606	9.82432
119	128°	37°50'	The Korean Pennisular	43.1538	4.48672	110.6	0.6	3.78372	0.943804	56.349	9.76628	4.90077	1.45663	57.9899	5.13467	3.78372	0.943804	56.349	9.76628
120	128°53'30"	37°7'35"	The Korean Pennisular	15.2667	5.20429	77.6	0.8	0.863384	0.982573	26.942	10.1347	1.41445	1.3068	36.8058	8.53131	0.863384	0.982573	26.942	10.1347
121	127°20'	35°00'	The Korean Pennisular	50.796	4.49651	150.6	3.7	4.56199	1.07675	64.1729	11.1752	5.79006	1.75759	63.9854	5.50618	4.56199	1.07675	64.1729	11.1752
122	120°16'30"	39°50'	The Bohai Bay Basin	23.8365	0.696848	115	1	1.77897	0.4383	36.1751	4.61423	2.52656	0.606488	43.7024	4.01021	1.77897	0.4383	36.1751	4.61423
123	120°39'30"	39°02'	The Bohai Bay Basin	32.2448	3.43061	129	1	2.64693	0.722031	44.9053	7.46879	3.56921	1.00872	49.6157	4.99058	2.64693	0.722031	44.9053	7.46879
124	118°28'	35°36'	The Jiaodong Pennisular	48.6842	3.8231	124	1.3	4.33719	0.968542	61.9067	10.0665	5.51997	1.59308	62.316	4.81247	4.33719	0.968542	61.9067	10.0665
125	118°29'42"	35°18'9.4"	The Jiaodong Pennisular	115.702	8.96135	127	0.5	11.1604	2.89426	130.504	30.2171	13.4029	5.08139	112.567	18.2116	11.1604	2.89426	130.504	30.2171
126	120°15'	37°30'	The Jiaodong Pennisular	50.0833	6.76764	126	1	4.532	1.29768	63.8948	13.3889	5.80081	1.99585	63.6067	7.25115	4.532	1.29768	63.8948	13.3889
127	118°9'	36°49'	The Luxi Block	29.7345	0.754906	126	3.8	2.37913	0.434541	42.2055	4.57143	3.22061	0.639811	48.0685	3.27183	2.37913	0.434541	42.2055	4.57143
128	118°26'	34°25'	The Sulu Orogenic Belt	57.8416	4.86959	129.1	3.9	5.27947	1.24541	71.3858	12.9462	6.61496	2.08751	69.365	6.50841	5.27947	1.24541	71.3858	12.9462
129	118°16'	32°45'	The Eastern NCC Margin	58.4	6.19109	131.7	3.951	5.3613	1.39214	72.2231	14.4265	6.73453	2.26549	69.9421	7.58887	5.3613	1.39214	72.2231	14.4265
130	117°48'	31°30'	The Eastern NCC Margin	75.3064	5.86292	125.1	3.753	7.05194	1.70865	89.2026	17.805	8.65658	2.95354	82.4288	9.7207	7.05194	1.70865	89.2026	17.805
131	118°32'	32°38'	The Eastern NCC Margin	44.6995	5.86273	128.1	3.843	3.96469	1.11605	58.1816	11.5119	5.13569	1.6835	59.2431	6.30884	3.96469	1.11605	58.1816	11.5119
132	118°18'	32°37'	The Eastern NCC Margin	28.375	1.993	139	4.2	2.24382	0.559505	40.8463	5.82642	3.0765	0.77079	46.9182	4.36076	2.24382	0.559505	40.8463	5.82642
133	120°02'01"	31°13'37"	The Xuzhou Region	52.3594	2.50588	129.6	1.4	4.68641	0.904667	65.4019	9.46311	5.89283	1.59263	65.0165	4.13515	4.68641	0.904667	65.4019	9.46311
134	114°15'	39°34'	Taihangshan	84.4828	4.27363	125.8	3	7.93852	1.74475	98.0873	18.2807	9.63711	3.17174	88.9479	9.93359	7.93852	1.74475	98.0873	18.2807
135	114°07'30"	36°50'00"	Taihangshan	44.0966	5.7205	134	4.02	3.89998	1.08631	57.529	11.2075	5.05784	1.63792	58.757	6.13944	3.89998	1.08631	57.529	11.2075
136	114°48'00"	39°16'00"	Taihangshan	49.2613	5.26898	128	3.84	4.41834	1.1251	62.7367	11.6455	5.6409	1.78241	62.8373	5.97506	4.41834	1.1251	62.7367	11.6455
137	110°30′	35°50′	Taihangshan	69.1063	2.03061	130	3.9	6.34944	1.1881	82.0998	12.5019	7.78005	2.24018	77.2944	5.93904	6.34944	1.1881	82.0998	12.5019
138	114°7′	36°48′	Taihangshan	26.5147	7.21456	125	3.75	2.04009	1.11151	38.7925	11.3886	2.86185	1.43305	44.8508	8.47984	2.04009	1.11151	38.7925	11.3886
139	114°7′	36°48′	Taihangshan	20.8989	8.34635	136	4.08	1.42543	1.25478	32.5879	12.8467	2.08532	1.60677	40.5126	10.0325	1.42543	1.25478	32.5879	12.8467
140	114°20′	36°55′	Taihangshan	24.7464	3.83284	129	3.87	1.86171	0.757694	36.999	7.82445	2.6287	0.987552	43.9758	6.2042	1.86171	0.757694	36.999	7.82445
141	114°20′	36°57′30"	Taihangshan	46.5081	2.74423	124.8	1.3	4.10189	0.825459	59.5318	8.60752	5.23097	1.38775	60.6039	3.88567	4.10189	0.825459	59.5318	8.60752
142	114°20′	36°45′	Taihangshan	53.0693	5.0551	130	3.9	4.79947	1.17368	66.5652	12.1729	6.0716	1.9121	65.7597	6.12875	4.79947	1.17368	66.5652	12.1729
143	114°20′	36°45′	Taihangshan	26.1653	8.49819	130	3.9	2.00522	1.25452	38.4394	12.8324	2.82261	1.61288	44.4662	9.49865	2.00522	1.25452	38.4394	12.8324
144	114°08'20"	36°50'39"	Taihangshan	50.2551	8.27025	125.2	1.4	4.57261	1.44841	64.3174	14.906	5.87541	2.17068	63.8144	8.41856	4.57261	1.44841	64.3174	14.906
145	113°40′	36°40′	Taihangshan	41.0545	4.70123	123.8	3.714	3.57692	0.940119	54.2712	9.71274	4.66877	1.41319	56.3616	5.35345	3.57692	0.940119	54.2712	9.71274
146	113°26'30"	36°11'30"	Taihangshan	50.9722	2.55008	126	3.78	4.5416	0.882881	63.9477	9.22886	5.72865	1.53943	63.9324	4.03527	4.5416	0.882881	63.9477	9.22886
147	114°14'	36°10'30"	Taihangshan	43.683	7.85128	126	3.78	3.88511	1.30209	57.397	13.3751	5.08172	1.87655	58.4067	7.88885	3.88511	1.30209	57.397	13.3751
148	110°59′	37°57′	Taihangshan	66.9583	6.47271	127	3.81	6.22621	1.58944	80.9151	16.5074	7.7255	2.65637	76.3483	8.91107	6.22621	1.58944	80.9151	16.5074
149	111°33′	35°48'	Taihangshan	35.6868	1.22619	131	3.93	2.98329	0.518065	48.2784	5.43248	3.92246	0.828549	52.4163	2.97082	2.98329	0.518065	48.2784	5.43248
150	137°46'22"	46°13'55"	Sikhote-Alin	34.8622	2.71901	42	1.26	2.91099	0.668223	47.5596	6.93773	3.86629	0.986637	51.6423	4.20662	2.91099	0.668223	47.5596	6.93773
151	130°49'	42°36'	Sikhote-Alin	35.267	2.34523	39	1.17	2.94845	0.630763	47.9343	6.56299	3.90272	0.950211	51.9791	3.86974	2.94845	0.630763	47.9343	6.56299
152	131°11'	43°03'45"	Sikhote-Alin	58.8793	2.44122	43	1.29	5.33256	1.02415	71.8919	10.7348	6.62881	1.85463	69.8072	4.84864	5.33256	1.02415	71.8919	10.7348
153	132°20'14"	44°10'06.07"	Sikhote-Alin	70.7494	3.19855	45	1.35	6.53854	1.33761	84.0128	14.0233	8.01795	2.44258	78.675	7.0252	6.53854	1.33761	84.0128	14.0233
154	137°41'30"	46°22'	Sikhote-Alin	50.8851	9.91943	43	1.29	4.66776	1.62893	65.2903	16.7279	6.01602	2.38925	64.4316	9.7903	4.66776	1.62893	65.2903	16.7279
155	135°49'	44°21'20"	Sikhote-Alin	16.2113	0.88814	64	1	1.01181	0.531882	28.4664	5.59651	1.63992	0.769021	38.096	5.23788	1.01181	0.531882	28.4664	5.59651
156	143°29'	46°22.5'	Sikhote-Alin	7.99531	1.10223	42.5	1.275	0.185426	0.679371	20.1633	7.15126	0.689575	1.06421	32.0511	6.60388	0.185426	0.679371	20.1633	7.15126
157	133°51'14.08"	44°14'1.06"	Sikhote-Alin	30.3846	5.32412	108	3.2	2.45981	0.90915	43.0248	9.34926	3.36832	1.20961	48.0188	6.58751	2.45981	0.90915	43.0248	9.34926
158	130°47'30"	32°36'	Japan	35.2333	7.48412	121	14	2.98672	1.1711	48.3437	12.0042	4.02884	1.58253	51.534	7.85455	2.98672	1.1711	48.3437	12.0042
159	141°36'	39°30'	Japan	34	9.31793	120	0.7	2.86803	1.35895	47.1524	13.8953	3.9071	1.79491	50.4561	9.37208	2.86803	1.35895	47.1524	13.8953
160	140°32'	37°44'	Japan	19.5617	8.3241	104.9	4.5	1.2789	1.2702	31.1096	13.0076	1.90047	1.62887	39.5005	10.2551	1.2789	1.2702	31.1096	13.0076
161	141°30'33.57"	39° 5'47.31"	Japan	37.2269	6.06194	114.4	3.5	3.19225	1.03473	50.408	10.6397	4.24889	1.45313	53.251	6.57724	3.19225	1.03473	50.408	10.6397
162	141°49'27.88"	39°56'45.46"	Japan	70.7264	8.35548	127	3.8	6.64708	1.85886	85.1655	19.259	8.24215	3.03706	79.4322	10.86	6.64708	1.85886	85.1655	19.259

## Sheet: LaYb Estimate Results
Number	Ave.Longitude	Ave.Latitude	Region	Age	Error	La/Yb	Error	Elevation(S)	Ele_SE(S)	Moho(S)	Moho_SE(S)	Elevation(C)	Ele_SE(C)	Moho(C)	Moho_SE(C)	Final_Elevation	Error	Final_Crustal Thickness	Error
1	120°03'	51°00'	The Erguna Block	253	7.59	15.4622	3.93213	4.01717	0.921719	59.2868	10.2728	2.71372	1.66498	47.7454	14.74	4.01717	0.921719	59.2868	10.2728
2	123°36'33"	52°24'09"	The Erguna Block	246	1	16.5725	0.923966	4.22766	0.450912	61.1728	5.66374	3.086	1.01611	50.8989	9.33527	4.22766	0.450912	61.1728	5.66374
3	120°55'10"	51°52'44"	The Erguna Block	246	1	21.6198	2.53551	4.84764	0.659285	67.4803	7.97179	3.82923	1.25545	57.0017	11.3729	4.84764	0.659285	67.4803	7.97179
4	119°41'05"	50°58'38"	The Erguna Block	246	1	14.5409	1.86646	3.91616	0.602551	58.1178	7.0365	2.66946	1.2802	47.4506	11.5676	3.91616	0.602551	58.1178	7.0365
5	120°34'48.5"	51°19'48.5"	The Erguna Block	243.2	6.6	10.3203	0.317384	3.13334	0.377237	50.0616	4.26148	1.87833	1.36708	41.1452	12.7062	3.13334	0.377237	50.0616	4.26148
6	120°34'47"	51°19'48"	The Erguna Block	242	3	16.9138	3.64976	4.25247	0.836354	61.5881	9.53239	3.04958	1.50328	50.5639	13.3598	4.25247	0.836354	61.5881	9.53239
7	120°05'36"	50°47'29"	The Erguna Block	241	1	27.4079	2.69034	5.39446	0.693534	73.0003	8.43913	4.46418	1.43391	62.1601	13.1087	5.39446	0.693534	73.0003	8.43913
8	120°03'06"	51°00'32"	The Erguna Block	240	1	8.83561	0.0125178	2.78322	0.337248	46.4602	3.61421	1.53148	1.51305	38.4071	14.1706	2.78322	0.337248	46.4602	3.61421
9	121°32′07″	51°40′17″	The Erguna Block	204	1	6.24275	0.740248	1.93307	0.71012	37.9212	7.01671	0.45426	2.36729	29.4855	21.785	1.93307	0.71012	37.9212	7.01671
10	119°58'	50°48'	The Erguna Block	201	6.03	8.79726	0.803609	2.74368	0.547259	46.1886	5.74026	1.37612	1.75351	36.9797	16.1256	2.74368	0.547259	46.1886	5.74026
11	125°50'44.1"	52°28'14.22"	The Erguna Block	196	5.88	8.60836	1.48189	2.64893	0.747668	45.3329	7.74762	1.17002	2.01433	35.1564	18.2974	2.64893	0.747668	45.3329	7.74762
12	123°26'00.13"	48°40'23.35"	The Erguna Block	194	5.82	9.03357	0.0962554	2.83181	0.353667	46.9673	3.81358	1.57305	1.50351	38.7235	14.0508	2.83181	0.353667	46.9673	3.81358
13	121°31'52"	51°25'56"	The Erguna Block	186	3	7.68417	0.743398	2.42659	0.593813	42.9533	6.03648	1.02184	1.9743	34.109	18.1761	2.42659	0.593813	42.9533	6.03648
14	120°17'07''	50°39'18''	The Erguna Block	177	2	8.26365	1.71594	2.52695	0.846088	44.1261	8.69744	0.989928	2.18207	33.6272	19.7473	2.52695	0.846088	44.1261	8.69744
15	119°	49°20'	The Erguna Block	166	2	21.6136	0.802191	4.83717	0.474719	67.326	6.10875	3.78891	1.04025	56.6043	9.62312	3.78891	1.04025	56.6043	9.62312
16	124°22'27.74"	50°22'58.88"	The Erguna Block	165	4.95	7.61895	1.93458	2.29477	0.985748	41.7871	10.0282	0.673319	2.451	30.9665	22.1053	0.673319	2.451	30.9665	22.1053
17	116°40′49.9″	49°36′10.9″	The Erguna Block	163.5	1.4	16.32	2.58477	4.18382	0.690003	60.8383	8.04225	2.98491	1.32146	50.0393	11.8529	2.98491	1.32146	50.0393	11.8529
18	123°45'03''	51°38'41''	The Erguna Block	162	3	21.7958	0.90183	4.85736	0.487025	67.5331	6.2382	3.81349	1.05743	56.8074	9.77001	3.81349	1.05743	56.8074	9.77001
19	121°30'	52°11'	The Erguna Block	155.3	1.1	20.2422	1.85142	4.69367	0.580611	65.9088	7.13638	3.63613	1.14515	55.401	10.4256	3.63613	1.14515	55.401	10.4256
20	119°24'	49°44'30"	The Erguna Block	129.9	3.3	16.1548	1.89197	4.16654	0.589792	60.6202	7.03174	2.9837	1.19742	50.0424	10.8297	4.16654	0.589792	60.6202	7.03174
21	120°30'	49°10'	The Erguna Block	129.5	2	14.0553	0.571397	3.84586	0.393038	57.2964	4.89116	2.65807	1.05619	47.4314	9.76082	3.84586	0.393038	57.2964	4.89116
22	122°05'	50°20'	The Erguna Block	126.7	2	8.72525	0.332002	2.74457	0.424303	46.1206	4.47975	1.44364	1.6247	37.628	15.0956	2.74457	0.424303	46.1206	4.47975
23	121°20'	49°50'	The Erguna Block	126.1	2	26.7536	2.33041	5.33724	0.659637	72.4162	8.08612	4.38985	1.37689	61.5401	12.6112	5.33724	0.659637	72.4162	8.08612
24	124°43'31"	51°54'29"	The Erguna Block	123.4	0.9	9.97393	2.07513	2.97641	0.810446	48.7408	8.58654	1.48944	1.91506	37.686	17.2444	2.97641	0.810446	48.7408	8.58654
25	124°40'	51°48'	The Erguna Block	122	3.66	10.5222	1.59296	3.13756	0.661681	50.2968	7.16474	1.739	1.67307	39.8126	15.1706	3.13756	0.661681	50.2968	7.16474
26	120°00'53.5"	50°26'01.4"	The Erguna Block	114	3	32.6915	0.43028	5.77786	0.565455	76.8563	7.20684	4.81382	1.4575	64.8378	13.6114	5.77786	0.565455	76.8563	7.20684
27	118°37'	43°55'	The Great Xing'an Range	245.5	5.1672	8.35776	0.361934	2.64371	0.446593	45.1011	4.64605	1.32677	1.70306	36.6759	15.8123	2.64371	0.446593	45.1011	4.64605
28	117°19'47.5"	45°06'20.9"	The Great Xing'an Range	244	0	13.511	0.919137	3.75262	0.453874	56.3911	5.45086	2.52785	1.16156	46.3468	10.6573	3.75262	0.453874	56.3911	5.45086
29	122°25'	47°29'	The Great Xing'an Range	225.68	5.76383	17.9278	3.91443	4.39132	0.853275	62.9779	9.75955	3.23655	1.50728	52.1253	13.3884	4.39132	0.853275	62.9779	9.75955
30	123°10'17.7"	48°36'30.6"	The Great Xing'an Range	210	2	8.72866	0.482892	2.73972	0.464341	46.0961	4.88689	1.41678	1.66903	37.3777	15.4537	2.73972	0.464341	46.0961	4.88689
31	126°08'24.9"	52°31'50.3"	The Great Xing'an Range	189.5	0.707107	7.89124	2.07009	2.37048	0.998643	42.5812	10.1998	0.745554	2.4244	31.535	21.8264	2.37048	0.998643	42.5812	10.1998
32	125°43'	50°19'	The Great Xing'an Range	175.986	1.00157	11.7089	2.18384	3.37623	0.740035	52.769	8.10824	1.97163	1.65097	41.6593	14.8441	3.37623	0.740035	52.769	8.10824
33	125°47'	50°15'	The Great Xing'an Range	128	0	9.17089	0.474602	2.8552	0.445537	47.267	4.76857	1.54771	1.58692	38.4405	14.6963	2.8552	0.445537	47.267	4.76857
34	116°30'	47°30'	The Great Xing'an Range	151	1.29099	15.8409	0.490294	4.12147	0.385746	60.0735	4.95958	2.97632	0.962904	50.0169	8.9189	4.12147	0.385746	60.0735	4.95958
35	123°30'	50°30'	The Great Xing'an Range	123.8	1.3	27.0793	0.943581	5.35371	0.544592	72.5612	6.92653	4.36658	1.25937	61.2715	11.6836	5.35371	0.544592	72.5612	6.92653
36	119°30'	49°10'	The Great Xing'an Range	129.7	1.6	18.3237	0.142859	4.45198	0.362401	63.4014	4.85809	3.35321	0.888927	53.0655	8.30234	4.45198	0.362401	63.4014	4.85809
37	125°05'	52°25'	The Great Xing'an Range	130.7	0.5	19.8439	0.131533	4.63405	0.380293	65.2476	5.09814	3.55361	0.911469	54.6798	8.51739	4.63405	0.380293	65.2476	5.09814
38	124°30'	52°14'	The Great Xing'an Range	122.2	1.2	18.3197	0.154088	4.45162	0.363753	63.3981	4.87163	3.35274	0.890439	53.0619	8.31447	4.45162	0.363753	63.3981	4.87163
39	126°00'	47°00'	The Great Xing'an Range	191.8	6.2	9.4487	1.24605	2.89215	0.63007	47.7656	6.68439	1.48922	1.76256	37.8186	16.0748	2.89215	0.63007	47.7656	6.68439
40	121°30'	47°40'30"	The Great Xing'an Range	145	3	13.1674	0.950733	3.69199	0.462418	55.7848	5.50066	2.45466	1.19576	45.7471	10.9639	3.69199	0.462418	55.7848	5.50066
41	118°00'	50°00'	The Great Xing'an Range	139.7	4.191	27.0606	0.948344	5.35218	0.544801	72.5458	6.92836	4.36504	1.25903	61.2594	11.6797	5.35218	0.544801	72.5458	6.92836
42	122°47'	47°14'30"	The Great Xing'an Range	125.2	0.774597	7.32413	1.68652	2.22267	0.935494	41.013	9.47087	0.625503	2.43754	30.6288	22.0622	2.22267	0.935494	41.013	9.47087
43	123°52'	47°30'	The Great Xing'an Range	123.3	1.3	10.3477	0.780523	3.12818	0.481118	50.0813	5.31711	1.81911	1.48117	40.5894	13.627	3.12818	0.481118	50.0813	5.31711
44	122°46'50.18"	48° 1'14.65"	The Great Xing'an Range	120.6	4.7	7.44466	1.98127	2.22813	1.02409	41.1119	10.3953	0.583612	2.52637	30.2137	22.7682	2.22813	1.02409	41.1119	10.3953
45	121°30'	46°36'	The Great Xing'an Range	130	2	8.05571	1.57584	2.47565	0.822027	43.5817	8.42053	0.948996	2.18407	33.3195	19.8074	2.47565	0.822027	43.5817	8.42053
46	121°58'	45°30'	The Great Xing'an Range	114.35	1.2	6.31772	0.856469	1.94981	0.746806	38.107	7.40074	0.450629	2.39501	29.4193	21.9877	1.94981	0.746806	38.107	7.40074
47	119°55'	43°50'	The Great Xing'an Range	137.6	0.970272	8.2936	2.30932	2.47409	1.02937	43.674	10.5716	0.838693	2.40284	32.2589	21.567	2.47409	1.02937	43.674	10.5716
48	120°55'	45°35'	The Great Xing'an Range	131.7	1	7.81795	0.702844	2.47002	0.572891	43.3892	5.84424	1.07805	1.92888	34.5765	17.7734	2.47002	0.572891	43.3892	5.84424
49	120°50'	45°30'	The Great Xing'an Range	138.2	1.6	8.8035	1.36187	2.71276	0.699728	45.9633	7.29042	1.26254	1.93019	35.9395	17.5683	2.71276	0.699728	45.9633	7.29042
50	120°37'30"	44°24'	The Great Xing'an Range	128.9	0.8	7.66248	1.40524	2.36664	0.804631	42.4431	8.18334	0.845038	2.22449	32.5029	20.2279	2.36664	0.804631	42.4431	8.18334
51	120°00'	44°30'	The Great Xing'an Range	155	1.8	10.2622	3.51756	2.92759	1.16939	48.429	12.2418	1.26931	2.33945	35.6629	20.7379	2.92759	1.16939	48.429	12.2418
52	120°40'	46°00'	The Great Xing'an Range	122.479	2.12408	6.45359	1.2778	1.95312	0.892686	38.1967	8.90961	0.372763	2.54119	28.6549	23.145	1.95312	0.892686	38.1967	8.90961
53	116°24'	43°55'	The Great Xing'an Range	118.1	1.3	20.6377	1.90631	4.73859	0.588126	66.3631	7.22523	3.69041	1.15775	55.8459	10.5407	4.73859	0.588126	66.3631	7.22523
54	132°12'11''	45°28'43''	The Jiamusi-Khaka Block	249	7.47	20.7794	3.10369	4.75447	0.722778	66.5623	8.58319	3.72085	1.32423	56.1316	11.9093	3.72085	1.32423	56.1316	11.9093
55	126°58'	41°47'	The Jiamusi-Khaka Block	246	2	8.78363	0.321045	2.7604	0.41934	46.2795	4.43897	1.46281	1.6109	37.7854	14.9713	1.46281	1.6109	37.7854	14.9713
56	129°10'	42°20'	The Jiamusi-Khaka Block	243	1.7	9.13924	0.240456	2.85463	0.38728	47.2227	4.17218	1.57858	1.5262	38.7379	14.2116	1.57858	1.5262	38.7379	14.2116
57	129°15'	42°20'	The Jiamusi-Khaka Block	235	0.5	15.1422	5.04209	3.91031	1.1307	58.3232	12.3	2.52242	1.97381	46.1058	17.3487	2.52242	1.97381	46.1058	17.3487
58	127°03'	41°56'	The Jiamusi-Khaka Block	220	1	10.6704	0.270506	3.21118	0.360785	50.843	4.14888	1.97015	1.30914	41.8947	12.1812	3.21118	0.360785	50.843	4.14888
59	126°36'	43°22'	The Jiamusi-Khaka Block	220	3	18.3086	1.14381	4.45878	0.487738	63.5142	6.12492	3.35517	1.03215	53.0929	9.46329	4.45878	0.487738	63.5142	6.12492
60	129°22′39.5″	44°38′26.8″	The Jiamusi-Khaka Block	219	1	8.03756	1.03498	2.51409	0.658291	43.8901	6.74841	1.07698	1.99309	34.4892	18.245	2.51409	0.658291	43.8901	6.74841
61	129°34′23.40″	44°40′29.40″	The Jiamusi-Khaka Block	215	1	17.5033	0.599553	4.35166	0.412495	62.4069	5.32699	3.23625	0.952988	52.1229	8.81509	4.35166	0.412495	62.4069	5.32699
62	128°21'	44°55'	The Jiamusi-Khaka Block	188	1.3	7.18606	0.650638	2.27448	0.598528	41.3897	6.00917	0.863352	2.06323	32.8436	19.03	2.27448	0.598528	41.3897	6.00917
63	127°7'25.3"	50°10'44.6"	The Jiamusi-Khaka Block	187.7	1.4	16.1882	2.59643	4.16408	0.693551	60.6428	8.06874	2.95863	1.33008	49.8209	11.9268	4.16408	0.693551	60.6428	8.06874
64	128°38'59"	47°22'52"	The Jiamusi-Khaka Block	183	3	10.7662	0.238913	3.23225	0.352561	51.0517	4.08007	1.99699	1.28949	42.1164	12.0075	3.23225	0.352561	51.0517	4.08007
65	128°46'3"	44°48'59"	The Jiamusi-Khaka Block	183	5.49	19.7409	3.61648	4.62965	0.789437	65.3329	9.21126	3.56175	1.40644	54.8295	12.5646	4.62965	0.789437	65.3329	9.21126
66	127°13'42"	45°23'27"	The Jiamusi-Khaka Block	179	3	11.0385	0.326339	3.28863	0.367222	51.6358	4.26911	2.05027	1.2766	42.5337	11.8624	3.28863	0.367222	51.6358	4.26911
67	126°38'	43°25'	The Jiamusi-Khaka Block	179	2	10.4785	0.312282	3.16858	0.373134	50.4178	4.24453	1.91813	1.34438	41.4677	12.4966	3.16858	0.373134	50.4178	4.24453
68	129°40'	43°30'	The Jiamusi-Khaka Block	177	1	7.95412	0.657508	2.51347	0.551188	43.8243	5.64476	1.13476	1.88265	35.0487	17.3644	2.51347	0.551188	43.8243	5.64476
69	125°43'	50°24'30"	The Jiamusi-Khaka Block	176.5	4.2	10.4529	0.0966382	3.16638	0.326128	50.3621	3.76404	1.94025	1.29533	41.6817	12.105	3.16638	0.326128	50.3621	3.76404
70	126°19'9"	43°29'10"	The Jiamusi-Khaka Block	168.9	3.6	27.4534	4.95291	5.401	0.883962	73.1026	10.3612	4.53567	1.64976	62.863	14.8537	4.53567	1.64976	62.863	14.8537
71	126°18'00"	41°54'40"	The Jiamusi-Khaka Block	167.3	1.2	18.0476	2.15449	4.42646	0.616803	63.2366	7.41007	3.30669	1.19219	52.7034	10.7731	3.30669	1.19219	52.7034	10.7731
72	126°50'	43°35'	The Jiamusi-Khaka Block	160.48	0.82	27.1822	2.43447	5.3742	0.6709	72.7916	8.2068	4.43407	1.40205	61.9026	12.8388	4.43407	1.40205	61.9026	12.8388
73	126°26'00"	42°00'00"	The Jiamusi-Khaka Block	133.5	1.4	25.1163	1.70776	5.18868	0.593947	70.9029	7.39348	4.20598	1.25678	60.021	11.5495	5.18868	0.593947	70.9029	7.39348
74	127°00'	41°57'	The Jiamusi-Khaka Block	131	4	13.2901	0.969853	3.71357	0.464619	56.0038	5.53591	2.47857	1.18951	45.9407	10.9027	3.71357	0.464619	56.0038	5.53591
75	127°00'	42°30'	The Jiamusi-Khaka Block	126	2	11.9773	0.792313	3.47175	0.447719	53.5498	5.21177	2.21201	1.27592	43.7852	11.7349	3.47175	0.447719	53.5498	5.21177
76	133°53'00"	46°5'00"	The Jiamusi-Khaka Block	118.9	1.9	7.78393	0.868457	2.44883	0.625534	43.1992	6.37508	1.02734	1.99477	34.1231	18.3184	2.44883	0.625534	43.1992	6.37508
77	130°40'	43°30'	The Jiamusi-Khaka Block	115.9	3.3	6.56658	0.541965	2.07041	0.607995	39.2953	6.01811	0.65056	2.18685	31.1454	20.2148	2.07041	0.607995	39.2953	6.01811
78	131°06.779'	44°23.823'	The Jiamusi-Khaka Block	105.5	0.8	16.9124	0.122825	4.26844	0.343407	61.5391	4.59633	3.15112	0.885725	51.4368	8.2741	4.26844	0.343407	61.5391	4.59633
79	129°13'2"	47°36'55"	The Jiamusi-Khaka Block	105	8	11.119	0.870706	3.29531	0.480386	51.7822	5.42418	2.00121	1.39651	42.0588	12.8243	3.29531	0.480386	51.7822	5.42418
80	131°48'40"	45°46'36"	The Jiamusi-Khaka Block	103	1	7.66691	0.345722	2.44438	0.473416	43.0726	4.80864	1.10668	1.84084	34.8991	17.0973	2.44438	0.473416	43.0726	4.80864
81	130°19'23"	44°35'05"	The Jiamusi-Khaka Block	102	2	14.6236	0.367539	3.93694	0.361217	58.1985	4.61992	2.77285	0.988087	48.3741	9.17407	3.93694	0.361217	58.1985	4.61992
82	131°03.746'	44°21.69'	The Jiamusi-Khaka Block	93.2	1.3	18.4578	0.570488	4.47327	0.417089	63.6355	5.41783	3.37506	0.949507	53.2476	8.79354	4.47327	0.417089	63.6355	5.41783
83	123°00'48"	40°43'21"	The Liaodong Pennisular	179	1	26.4269	0.739669	5.29588	0.520269	71.972	6.66986	4.29688	1.21294	60.6983	11.2712	5.29588	0.520269	71.972	6.66986
84	127°13'00"	44°23'00"	The Liaodong Pennisular	171.3	0.6	11.2453	3.45216	3.19102	1.05947	51.0663	11.2447	1.62157	2.1017	38.618	18.6425	3.19102	1.05947	51.0663	11.2447
85	123°37'	40°30.5'	The Liaodong Pennisular	139.2	0.2	16.4864	1.28936	4.21624	0.502046	61.0799	6.17321	3.06272	1.07934	50.703	9.8532	4.21624	0.502046	61.0799	6.17321
86	125°02'	41°45'	The Liaodong Pennisular	129	1	17.7202	0.267647	4.37679	0.371314	62.6449	4.92086	3.26887	0.903732	52.3863	8.41691	4.37679	0.371314	62.6449	4.92086
87	125°20'	40°45'	The Liaodong Pennisular	128	2	15.4022	3.77994	4.01245	0.898401	59.2286	10.0386	2.71265	1.63464	47.7404	14.4871	4.01245	0.898401	59.2286	10.0386
88	123°37'	40°49.5'	The Liaodong Pennisular	126	3.78	12.1898	0.532429	3.51599	0.394907	53.9628	4.70624	2.28572	1.19665	44.4136	11.0667	3.51599	0.394907	53.9628	4.70624
89	123°20'	40°25'	The Liaodong Pennisular	126.1	1.4	18.5047	2.60372	4.48346	0.672749	63.8286	7.9919	3.37511	1.25919	53.2711	11.3292	4.48346	0.672749	63.8286	7.9919
90	126°20'	41°30'	The Liaodong Pennisular	127.8	1	16.5659	0.974375	4.2269	0.457928	61.1682	5.73405	3.08381	1.02454	50.8802	9.40414	4.2269	0.457928	61.1682	5.73405
91	125°20'	40°50'	The Liaodong Pennisular	123	1	16.1827	1.55341	4.17234	0.540323	60.656	6.53824	3.00148	1.13488	50.1958	10.3144	4.17234	0.540323	60.656	6.53824
92	121°00'	38°55'	The Liaodong Pennisular	121.6	2.1	14.5976	0.049638	3.93109	0.311174	58.1126	4.11085	2.78299	0.933874	48.474	8.73796	3.93109	0.311174	58.1126	4.11085
93	124°22'	41°55'	The Liaodong Pennisular	110	1	34.9201	2.46989	5.94581	0.722313	78.5787	8.81853	5.05851	1.69598	66.9204	15.6551	5.94581	0.722313	78.5787	8.81853
94	125°50'	41°50’	The Liaodong Pennisular	94.2	1.4	6.62123	0.972041	2.05114	0.758535	39.1571	7.56106	0.546881	2.35038	30.1714	21.5316	2.05114	0.758535	39.1571	7.56106
95	121°5'	41°45'	The Yanshan Fold Belt	164.5	4.935	17.1778	2.0334	4.31073	0.603986	62.0713	7.23616	3.16227	1.18933	51.5131	10.7497	4.31073	0.603986	62.0713	7.23616
96	121°5'	41°45'	The Yanshan Fold Belt	158	4.74	12.4624	4.67875	3.37787	1.24943	53.0447	13.2532	1.78335	2.26841	39.8817	19.9484	3.37787	1.24943	53.0447	13.2532
97	120°	40°50'	The Yanshan Fold Belt	158	4.7	24.1344	3.12856	5.10324	0.722278	70.0689	8.66941	4.14448	1.37852	59.5969	12.4844	5.10324	0.722278	70.0689	8.66941
98	120°46.9'	41°50.484'	The Yanshan Fold Belt	158	4.7	11.111	0.224024	3.30502	0.345003	51.7868	4.05466	2.07917	1.24434	42.7821	11.5912	3.30502	0.345003	51.7868	4.05466
99	120°45'	41°06'	The Yanshan Fold Belt	164	4.9	22.9272	4.87132	4.97623	0.900779	68.837	10.4316	4.02187	1.57387	58.666	14.0326	4.97623	0.900779	68.837	10.4316
100	119°15'	41°20'	The Yanshan Fold Belt	164	1	35.6951	1.04935	5.98447	0.636892	78.958	7.95945	5.05736	1.62711	66.8303	15.1468	5.98447	0.636892	78.958	7.95945
101	121°55'	42°00'	The Yanshan Fold Belt	172	1	12.5875	0.3584	3.59152	0.35961	54.7046	4.39834	2.3856	1.12306	45.2415	10.4276	3.59152	0.35961	54.7046	4.39834
102	117°08'	45°28'	The Yanshan Fold Belt	159	1.3	21.9614	3.32781	4.88356	0.743758	67.8644	8.83072	3.88428	1.36339	57.4812	12.2688	4.88356	0.743758	67.8644	8.83072
103	120°37.5'	41°9.5'	The Yanshan Fold Belt	158	1	22.8719	2.71476	4.97834	0.679751	68.801	8.21155	3.98851	1.30137	58.3085	11.7983	4.97834	0.679751	68.801	8.21155
104	117°07.15′	40°28.27′	The Yanshan Fold Belt	160	5	17.81	1.97003	4.39588	0.593308	62.9209	7.1628	3.27047	1.16552	52.4045	10.5526	4.39588	0.593308	62.9209	7.1628
105	120°46.5'	41°35.8'	The Yanshan Fold Belt	125	3.7	22.4847	1.89692	4.93612	0.595237	68.3548	7.34968	3.92284	1.19462	57.7381	10.9128	4.93612	0.595237	68.3548	7.34968
106	121°25'	42°10'	The Yanshan Fold Belt	134.6	2	11.6421	0.434416	3.4104	0.381599	52.8832	4.49995	2.17564	1.232	43.5333	11.419	3.4104	0.381599	52.8832	4.49995
107	115°54.850'	39°58.707'	The Yanshan Fold Belt	137.1	4.5	19.7874	2.24927	4.64158	0.626001	65.399	7.57673	3.57507	1.19774	54.9116	10.8442	4.64158	0.626001	65.399	7.57673
108	118°00'	40°45'	The Yanshan Fold Belt	132	1.3	21.6625	1.56768	4.8486	0.556227	67.4625	6.93415	3.81523	1.13425	56.8498	10.387	4.8486	0.556227	67.4625	6.93415
109	115°25.1′	40°01′	The Yanshan Fold Belt	139	4.2	17.7413	2.14161	4.38627	0.616186	62.8334	7.38854	3.25604	1.19525	52.286	10.7973	4.38627	0.616186	62.8334	7.38854
110	115°43'	40°04'	The Yanshan Fold Belt	133	4	14.7777	0.919603	3.96175	0.448249	58.4947	5.51067	2.77322	1.08038	48.3484	9.91597	3.96175	0.448249	58.4947	5.51067
111	119°40'	40°02'	The Yanshan Fold Belt	119	3.6	14.9076	0.725612	3.98215	0.417848	58.6844	5.21501	2.80654	1.03853	48.6291	9.56877	3.98215	0.417848	58.6844	5.21501
112	120°16'47.51"	41°54'2.69"	The Yanshan Fold Belt	128	1	23.0034	1.16654	4.98323	0.52528	68.8134	6.65517	3.96107	1.12574	58.0133	10.3791	4.98323	0.52528	68.8134	6.65517
113	121°45'	42°10'	The Yanshan Fold Belt	101	3	21.5021	1.1085	4.82817	0.506222	67.2433	6.42441	3.78401	1.07403	56.5775	9.89181	4.82817	0.506222	67.2433	6.42441
114	115°57'	40°44'	The Yanshan Fold Belt	131.3	2.3	20.4996	3.90463	4.71723	0.816565	66.2181	9.51153	3.6775	1.44323	55.7941	12.8844	4.71723	0.816565	66.2181	9.51153
115	115°10'	40°53'	The Yanshan Fold Belt	139.5	0.9	25.294	2.85146	5.21091	0.698953	71.149	8.45779	4.26202	1.38037	60.5363	12.5584	5.21091	0.698953	71.149	8.45779
116	114°51'	39°22'	The Yanshan Fold Belt	126	3.78	27.7806	0.955373	5.41216	0.552768	73.1538	7.01968	4.43109	1.28985	61.7914	11.9706	5.41216	0.552768	73.1538	7.01968
117	129°22'	36°19'	The Korean Pennisular	259.1	2.3	9.61245	1.77732	2.903	0.757714	47.9561	8.00169	1.43565	1.89403	37.2884	17.1268	1.43565	1.89403	37.2884	17.1268
118	126°36'45"	36°33'30"	The Korean Pennisular	229.5	1.7	52.7609	2.24166	6.8826	0.827496	88.0754	10.0015	6.05671	2.28244	74.904	21.2431	6.05671	2.28244	74.904	21.2431
119	128°51'00"	37°41'50"	The Korean Pennisular	222.5	6.675	23.0353	3.79079	4.99405	0.788772	68.9864	9.3121	4.02741	1.43563	58.6714	12.9015	4.02741	1.43563	58.6714	12.9015
120	128°45'	36°50'	The Korean Pennisular	180.6	1	20.1142	3.08301	4.67796	0.72316	65.795	8.5634	3.62375	1.32089	55.3313	11.8648	4.67796	0.72316	65.795	8.5634
121	128°03'40"	36° 00'00"	The Korean Pennisular	186.7	1.6	15.6132	1.26494	4.08929	0.499499	59.8031	6.08979	2.9101	1.10475	49.4535	10.0819	4.08929	0.499499	59.8031	6.08979
122	126°40'53"	37°11'25"	The Korean Pennisular	111	3.33	17.7005	1.88494	4.3816	0.582309	62.7734	7.04695	3.25379	1.15326	52.267	10.4516	4.3816	0.582309	62.7734	7.04695
123	127°20'	35°00'	The Korean Pennisular	77.6	0.8	6.36553	0.670812	1.98602	0.672193	38.4523	6.64575	0.529099	2.29921	30.1173	21.1913	1.98602	0.672193	38.4523	6.64575
124	120°39'30"	39°02'	The Jiaodong Pennisular	115	1	15.2379	1.17575	4.03267	0.486984	59.2279	5.93645	2.84555	1.10498	48.9282	10.0968	4.03267	0.486984	59.2279	5.93645
125	118°28'	35°36'	The Jiaodong Pennisular	129	1	10.6471	2.14642	3.13809	0.785691	50.3787	8.42936	1.68032	1.81041	39.254	16.2862	3.13809	0.785691	50.3787	8.42936
126	118°29'42"	35°18'9.4"	The Jiaodong Pennisular	124	1.3	63.7675	1.92039	7.31155	0.880385	92.4255	10.5859	6.5107	2.57066	78.5301	23.9843	7.31155	0.880385	92.4255	10.5859
127	119°30'	35°50'	The Jiaodong Pennisular	123.6	0.8	46.6204	3.75002	6.61011	0.861703	85.3204	10.3156	5.80282	2.17091	72.9418	20.0723	6.61011	0.861703	85.3204	10.3156
128	117°00'	34°50'	The Jiaodong Pennisular	124.6	1.5	15.9252	1.94778	4.13219	0.599795	60.2806	7.11619	2.93847	1.21757	49.668	11.0011	4.13219	0.599795	60.2806	7.11619
129	118°9'	36°49'	The Jiaodong Pennisular	126	1	15.9463	0.34986	4.13578	0.366142	60.2088	4.76832	2.9973	0.937126	50.1908	8.70718	4.13578	0.366142	60.2088	4.76832
130	118°26'	34°25'	The Jiaodong Pennisular	126	3.8	25.0611	1.56304	5.18254	0.580333	70.8381	7.25472	4.19512	1.24001	59.9253	11.4111	5.18254	0.580333	70.8381	7.25472
131	118°16'	32°45'	The Jiaodong Pennisular	129.1	3.9	18.6	0.187907	4.48676	0.37133	63.7559	4.96037	3.39143	0.897771	53.3742	8.37758	4.48676	0.37133	63.7559	4.96037
132	117°48'	31°30'	The Jiaodong Pennisular	131.7	3.951	18.2446	4.2824	4.42737	0.897376	63.3547	10.2132	3.2815	1.56415	52.5014	13.8641	4.42737	0.897376	63.3547	10.2132
133	118°32'	32°38'	The Jiaodong Pennisular	125.1	3.753	23.0805	1.32721	4.99226	0.541899	68.9084	6.82506	3.97495	1.14628	58.1335	10.5491	4.99226	0.541899	68.9084	6.82506
134	118°18'	32°37'	The Jiaodong Pennisular	128.1	3.843	23.9215	1.11598	5.07228	0.528749	69.7135	6.71032	4.05983	1.15194	58.8087	10.638	5.07228	0.528749	69.7135	6.71032
135	117°30'	34°00'	The Xuzhou Region	130.7	0.8	11.5367	1.29617	3.37197	0.558884	52.6125	6.27192	2.04856	1.44678	42.3915	13.1819	3.37197	0.558884	52.6125	6.27192
136	117°18'30"	34°33'40"	The Xuzhou Region	131.5	5.4	13.6869	3.56074	3.71431	0.928439	56.2714	10.1889	2.31266	1.75412	44.3961	15.5544	3.71431	0.928439	56.2714	10.1889
137	117°05'00"	34°09'30"	The Xuzhou Region	134.9	6	11.7167	4.03332	3.25669	1.1615	51.7808	12.3112	1.66147	2.19916	38.9011	19.418	3.25669	1.1615	51.7808	12.3112
138	117°00'55"	33°52'42"	The Xuzhou Region	133.3	5.3	10.8566	0.586091	3.2456	0.425428	51.2388	4.8311	1.97433	1.36131	41.8805	12.5752	3.2456	0.425428	51.2388	4.8311
139	120°02'01"	31°13'37"	The Xuzhou Region	129.6	1.4	9.45595	0.647244	2.92061	0.478731	47.9587	5.15175	1.59887	1.58692	38.822	14.641	2.92061	0.478731	47.9587	5.15175
140	114°15'	39°34'	Taihangshan	125.8	3	26.0836	3.14368	5.2825	0.727431	71.8769	8.75968	4.35142	1.43408	61.2753	13.0355	5.2825	0.727431	71.8769	8.75968
141	114°07'30"	36°50'00"	Taihangshan	134	4.02	10.8692	3.01451	3.13319	0.981533	50.4384	10.4224	1.5866	2.03489	38.3715	18.1237	3.13319	0.981533	50.4384	10.4224
142	114°23'30"	36°45'30"	Taihangshan	135	4.05	14.1138	2.10158	3.84018	0.649496	57.3818	7.46609	2.5608	1.36261	46.5407	12.2704	3.84018	0.649496	57.3818	7.46609
143	114°48'00"	39°16'00"	Taihangshan	128	3.84	13.3625	3.05149	3.6747	0.845013	55.8314	9.33349	2.28936	1.66122	44.2296	14.7958	3.6747	0.845013	55.8314	9.33349
144	110°30′	35°50′	Taihangshan	130	3.9	15.3847	3.65539	4.01369	0.878261	59.2311	9.83874	2.71896	1.60736	47.7966	14.2589	4.01369	0.878261	59.2311	9.83874
145	114°7′	36°48′	Taihangshan	125	3.75	10.2869	1.7862	3.07189	0.719485	49.6628	7.71343	1.63859	1.76867	38.9588	15.9908	3.07189	0.719485	49.6628	7.71343
146	114°7′	36°48′	Taihangshan	136	4.08	9.7267	1.64504	2.94075	0.716443	48.3184	7.60112	1.49722	1.83042	37.8167	16.5847	2.94075	0.716443	48.3184	7.60112
147	114°20′	36°55′	Taihangshan	129	3.87	7.01583	0.034571	2.25502	0.40714	41.1022	4.0379	0.950737	1.87935	33.7279	17.5908	2.25502	0.40714	41.1022	4.0379
148	114°20′	36°57′30"	Taihangshan	124.8	1.3	10.2067	0.831724	3.09423	0.497229	49.746	5.45825	1.77429	1.51592	40.2165	13.9325	3.09423	0.497229	49.746	5.45825
149	114°20′	36°45′	Taihangshan	130	3.9	11.6317	1.57939	3.38314	0.615058	52.7619	6.84805	2.0352	1.50492	42.249	13.6479	3.38314	0.615058	52.7619	6.84805
150	114°20′	36°45′	Taihangshan	130	3.9	10.0286	1.84804	3.00479	0.749548	48.995	7.97969	1.55032	1.8345	38.2223	16.5712	3.00479	0.749548	48.995	7.97969
151	114°08'20"	36°50'39"	Taihangshan	125.2	1.4	10.8169	1.58992	3.20547	0.647891	50.9797	7.06768	1.8207	1.62497	40.4846	14.7349	3.20547	0.647891	50.9797	7.06768
152	113°40′	36°40′	Taihangshan	123.8	3.714	11.5369	1.34576	3.37059	0.569209	52.6053	6.37563	2.0422	1.45901	42.3334	13.282	3.37059	0.569209	52.6053	6.37563
153	113°26'30"	36°11'30"	Taihangshan	126	3.78	9.20772	0.695922	2.85622	0.500533	47.3135	5.33257	1.51932	1.64419	38.1663	15.1539	2.85622	0.500533	47.3135	5.33257
154	114°14'	36°10'30"	Taihangshan	126	3.78	11.6998	0.671193	3.41874	0.42802	52.9994	4.97659	2.16248	1.27905	43.3968	11.7934	3.41874	0.42802	52.9994	4.97659
155	110°59′	37°57′	Taihangshan	127	3.81	12.8698	1.01144	3.63757	0.476729	55.2447	5.61162	2.38633	1.23485	45.184	11.3089	3.63757	0.476729	55.2447	5.61162
156	111°33′	35°48'	Taihangshan	131	3.93	11.9426	0.0138555	3.472	0.297435	53.4507	3.68773	2.28345	1.11047	44.4568	10.3999	3.472	0.297435	53.4507	3.68773
157	137°46'22"	46°13'55"	Sikhote-Alin	42	1.26	9.59661	0.00824778	2.97216	0.319658	48.3772	3.56122	1.73833	1.39174	40.0721	13.036	2.97216	0.319658	48.3772	3.56122
158	132°30'42.70"	42°58'44.4"	Sikhote-Alin	104	0.312	19.1446	3.87091	4.55279	0.827821	64.5783	9.56788	3.45816	1.45971	53.9729	12.9985	4.55279	0.827821	64.5783	9.56788
159	134°25'	44°20'	Sikhote-Alin	104	0.312	10.9401	0.405402	3.26672	0.385348	51.4257	4.43808	2.01743	1.30726	42.2564	12.1249	3.26672	0.385348	51.4257	4.43808
160	130°49'	42°36'	Sikhote-Alin	39	1.17	21.702	3.08798	4.8563	0.718634	67.5837	8.57084	3.84742	1.32889	57.1705	11.9769	4.8563	0.718634	67.5837	8.57084
161	131°11'	43°03'45"	Sikhote-Alin	43	1.29	22.7902	2.86719	4.97025	0.695109	68.7234	8.36415	3.98183	1.31804	58.2607	11.9307	4.97025	0.695109	68.7234	8.36415
162	131°24'10.32"	43°14'33.11"	Sikhote-Alin	45	1.35	45.4366	2.80788	6.5465	0.808673	84.6699	9.77099	5.7111	2.08425	72.163	19.3223	6.5465	0.808673	84.6699	9.77099
163	132°20'14"	44°10'06.07"	Sikhote-Alin	45	1.35	27.2502	3.04136	5.38273	0.722305	72.8873	8.72742	4.46141	1.46137	62.1579	13.321	5.38273	0.722305	72.8873	8.72742
164	137°41'30"	46°22'	Sikhote-Alin	43	1.29	10.0396	2.24174	2.98163	0.848548	48.8165	8.98007	1.47674	1.95444	37.5568	17.5605	2.98163	0.848548	48.8165	8.98007
165	133°36'48"	44°18'52"	Sikhote-Alin	74	1	16.6159	0.389477	4.23049	0.376991	61.1698	4.9197	3.10277	0.929889	51.0431	8.63443	4.23049	0.376991	61.1698	4.9197
166	135°49'	44°21'20"	Sikhote-Alin	64	1	6.3243	0.255846	2.00395	0.522448	38.5814	5.11569	0.631615	2.13786	31.0835	19.8953	2.00395	0.522448	38.5814	5.11569
167	143°29'	46°22.5'	Sikhote-Alin	42.5	1.275	4.48018	1.31152	1.01051	1.26795	28.5563	12.5277	-0.786898	3.44817	19.0776	31.3089	1.01051	1.26795	28.5563	12.5277
168	135°36'15.03"	44°34'31.61"	Sikhote-Alin	104	3.1	10.9401	0.405402	3.26672	0.385348	51.4257	4.43808	2.01743	1.30726	42.2564	12.1249	3.26672	0.385348	51.4257	4.43808
169	133°51'14.08"	44°14'1.06"	Sikhote-Alin	108	3.2	14.8051	1.38625	3.96403	0.521991	58.5559	6.25338	2.75287	1.16728	48.1597	10.6257	3.96403	0.521991	58.5559	6.25338
170	135°46'36"	35°10'04"	Japan	104.5	3.135	24.0743	1.09397	5.08663	0.528095	69.8583	6.70684	4.0753	1.15515	58.9324	10.672	5.08663	0.528095	69.8583	6.70684
171	141°36'	39°30'	Japan	120	0.7	10.9228	4.26897	3.02659	1.30373	49.5005	13.6598	1.33053	2.45644	36.0977	21.6504	3.02659	1.30373	49.5005	13.6598
172	140°32'	37°44'	Japan	104.9	4.5	9.01866	3.94153	2.48145	1.47223	43.9534	15.1771	0.630733	2.87961	30.2505	25.4307	2.48145	1.47223	43.9534	15.1771
173	141°34'1.30"	40°20'8.61"	Japan	125	3.8	10.2947	2.36525	3.03773	0.861885	49.3985	9.14878	1.53256	1.94253	38.0019	17.4265	3.03773	0.861885	49.3985	9.14878
174	141°54'13.16"	39°34'29.29"	Japan	121	3.6	25.0115	3.51999	5.18618	0.7598	70.9127	9.06584	4.25061	1.44325	60.4784	13.0535	5.18618	0.7598	70.9127	9.06584
175	141°30'33.57"	39° 5'47.31"	Japan	114.4	3.5	8.36576	2.73919	2.44333	1.16135	43.4194	11.9287	0.738737	2.55893	31.3478	22.8512	2.44333	1.16135	43.4194	11.9287
176	141°49'27.88"	39°56'45.46"	Japan	127	3.8	15.5901	4.13441	4.03114	0.950852	59.4396	10.5692	2.72629	1.70143	47.8459	15.0429	4.03114	0.950852	59.4396	10.5692
177	141°29'1.25"	39°33'2.43"	Japan	117	3.5	18.3903	2.97992	4.46604	0.722005	63.6724	8.47852	3.34917	1.32424	53.0595	11.8665	4.46604	0.722005	63.6724	8.47852

## Sheet: Comparison
La/Yb Proxy								Sr/Y Proxy
Number	Ave.Longitude	Ave.Latitude	Region	Final_Elevation	Error	Final_Crustal Thickness	Error	Number	Ave.Longtitude	Ave.Latitude	Region	Final_Elevation	Error	Final_Crustal Thickness	Error
1	120°03'	51°00'	The Erguna Block	4.01717	0.921719	59.2868	10.2728	1	120°03'	51°00'	The Erguna Block	1.44925	0.844675	32.8437	8.71357
2	123°36'33"	52°24'09"	The Erguna Block	4.22766	0.450912	61.1728	5.66374	2	123°36'33"	52°24'09"	The Erguna Block	4.59384	0.771238	64.4593	8.11533
3	120°55'10"	51°52'44"	The Erguna Block	4.84764	0.659285	67.4803	7.97179	3	120°55'10"	51°52'44"	The Erguna Block	5.10032	1.40052	69.6073	14.481
4	119°41'05"	50°58'38"	The Erguna Block	3.91616	0.602551	58.1178	7.0365	4	119°41'05"	50°58'38"	The Erguna Block	2.4989	0.804403	43.4168	8.29454
5	120°34'48.5"	51°19'48.5"	The Erguna Block	3.13334	0.377237	50.0616	4.26148	5	120°34'48.5"	51°19'48.5"	The Erguna Block	2.34841	0.413658	41.8965	4.3612
6	120°34'47"	51°19'48"	The Erguna Block	4.25247	0.836354	61.5881	9.53239	6	120°34'47"	51°19'48"	The Erguna Block	4.22655	1.44797	60.8413	14.8695
7	120°05'36"	50°47'29"	The Erguna Block	5.39446	0.693534	73.0003	8.43913	7	120°05'36"	50°47'29"	The Erguna Block	4.22009	1.06191	60.741	10.9917
8	120°03'06"	51°00'32"	The Erguna Block	2.78322	0.337248	46.4602	3.61421	8	120°03'06"	51°00'32"	The Erguna Block	1.32673	0.42025	31.6348	4.45427
9	121°32′07″	51°40′17″	The Erguna Block	1.93307	0.71012	37.9212	7.01671	9	121°32′07″	51°40′17″	The Erguna Block	0.654424	0.587771	24.8757	6.18715
10	119°58'	50°48'	The Erguna Block	2.74368	0.547259	46.1886	5.74026	10	119°58'	50°48'	The Erguna Block	1.5484	0.630858	33.8505	6.55822
11	125°50'44.1"	52°28'14.22"	The Erguna Block	2.64893	0.747668	45.3329	7.74762	11	125°50'44.1"	52°28'14.22"	The Erguna Block	0.698351	0.654864	25.3105	6.85641
12	123°26'00.13"	48°40'23.35"	The Erguna Block	2.83181	0.353667	46.9673	3.81358	12	123°26'00.13"	48°40'23.35"	The Erguna Block	2.08327	0.668518	39.2308	6.92356
13	121°31'52"	51°25'56"	The Erguna Block	2.42659	0.593813	42.9533	6.03648	13	121°31'52"	51°25'56"	The Erguna Block	1.68263	0.6113	35.201	6.35629
14	120°17'07''	50°39'18''	The Erguna Block	2.52695	0.846088	44.1261	8.69744	14	120°17'07''	50°39'18''	The Erguna Block	1.98357	0.505813	38.2296	5.28795
15	119°	49°20'	The Erguna Block	3.78891	1.04025	56.6043	9.62312	15	119°	49°20'	The Erguna Block	6.36365	1.69804	68.1785	4.14069
16	124°22'27.74"	50°22'58.88"	The Erguna Block	0.673319	2.451	30.9665	22.1053	16	124°22'27.74"	50°22'58.88"	The Erguna Block	3.30225	0.909279	48.1008	4.85241
17	116°40′49.9″	49°36′10.9″	The Erguna Block	2.98491	1.32146	50.0393	11.8529	17	116°40′49.9″	49°36′10.9″	The Erguna Block	3.82654	1.6794	50.1133	8.76881
18	121°30'	52°11'	The Erguna Block	3.63613	1.14515	55.401	10.4256	18	121°30'	52°11'	The Erguna Block	5.39338	1.70418	61.1455	5.89944
19	122°05'	50°20'	The Erguna Block	2.74457	0.424303	46.1206	4.47975	19	122°05'	50°20'	The Erguna Block	2.4539	0.411709	42.9562	4.34338
20	121°20'	49°50'	The Erguna Block	5.33724	0.659637	72.4162	8.08612	20	121°20'	49°50'	The Erguna Block	5.23906	1.26178	70.9826	13.1056
21	124°40'	51°48'	The Erguna Block	3.13756	0.661681	50.2968	7.16474	21	124°40'	51°48'	The Erguna Block	5.00548	1.49536	68.6664	15.4218
22	120°00'53.5"	50°26'01.4"	The Erguna Block	5.77786	0.565455	76.8563	7.20684	22	120°00'53.5"	50°26'01.4"	The Erguna Block	2.49745	0.494139	43.3957	5.17263
23	118°37'	43°55'	The Great Xing'an Range	2.64371	0.446593	45.1011	4.64605	23	118°37'	43°55'	The Great Xing'an Range	3.34563	0.708826	51.9302	7.37181
24	117°19'47.5"	45°06'20.9"	The Great Xing'an Range	3.75262	0.453874	56.3911	5.45086	24	117°19'47.5"	45°06'20.9"	The Great Xing'an Range	3.46986	0.664948	53.1746	6.94043
25	122°25'	47°29'	The Great Xing'an Range	4.39132	0.853275	62.9779	9.75955	25	122°25'	47°29'	The Great Xing'an Range	5.05986	1.39292	69.2007	14.4002
26	125°43'	50°19'	The Great Xing'an Range	3.37623	0.740035	52.769	8.10824	26	125°43'	50°19'	The Great Xing'an Range	2.46084	0.766342	43.0328	7.91052
27	125°47'	50°15'	The Great Xing'an Range	2.8552	0.445537	47.267	4.76857	27	125°47'	50°15'	The Great Xing'an Range	3.45316	0.924288	53.0261	9.54461
28	116°30'	47°30'	The Great Xing'an Range	4.12147	0.385746	60.0735	4.95958	28	116°30'	47°30'	The Great Xing'an Range	1.94937	0.461164	37.8867	4.83974
29	123°30'	50°30'	The Great Xing'an Range	5.35371	0.544592	72.5612	6.92653	29	123°30'	50°30'	The Great Xing'an Range	3.7544	1.05529	56.0637	10.8839
30	125°05'	52°25'	The Great Xing'an Range	4.63405	0.380293	65.2476	5.09814	30	125°05'	52°25'	The Great Xing'an Range	4.1943	1.50406	60.5219	15.4306
31	121°30'	47°40'30"	The Great Xing'an Range	3.69199	0.462418	55.7848	5.50066	31	121°30'	46°36'	The Great Xing'an Range	2.01495	1.35401	38.537	13.8371
32	118°00'	50°00'	The Great Xing'an Range	5.35218	0.544801	72.5458	6.92836	32	118°00'	50°00'	The Great Xing'an Range	3.76615	1.06704	56.1827	11.0029
33	122°47'	47°14'30"	The Great Xing'an Range	2.22267	0.935494	41.013	9.47087	33	122°47'	47°14'30"	The Great Xing'an Range	2.35384	0.669531	41.9542	6.93432
34	123°52'	47°30'	The Great Xing'an Range	3.12818	0.481118	50.0813	5.31711	34	123°52'	47°30'	The Great Xing'an Range	5.10246	1.54268	69.6444	15.907
35	122°46'50.18"	48° 1'14.65"	The Great Xing'an Range	2.22813	1.02409	41.1119	10.3953	35	122°46'50.18"	48° 1'14.65"	The Great Xing'an Range	1.83069	0.748456	36.6869	7.73211
36	121°58'	45°30'	The Great Xing'an Range	1.94981	0.746806	38.107	7.40074	36	121°58'	45°30'	The Great Xing'an Range	2.10032	0.539298	39.4032	5.62337
37	119°55'	43°50'	The Great Xing'an Range	2.47409	1.02937	43.674	10.5716	37	119°55'	43°50'	The Great Xing'an Range	2.25848	1.15446	40.9963	11.8217
38	120°50'	45°30'	The Great Xing'an Range	2.71276	0.699728	45.9633	7.29042	38	120°50'	45°30'	The Great Xing'an Range	2.46953	0.877502	43.1223	9.03046
39	120°37'30"	44°24'	The Great Xing'an Range	2.36664	0.804631	42.4431	8.18334	39	120°37'30"	44°24'	The Great Xing'an Range	2.93901	1.2649	47.8658	12.9484
40	120°40'	46°00'	The Great Xing'an Range	1.95312	0.892686	38.1967	8.90961	40	120°40'	46°00'	The Great Xing'an Range	1.86311	0.469465	37.0196	4.92502
41	116°24'	43°55'	The Great Xing'an Range	4.73859	0.588126	66.3631	7.22523	41	116°24'	43°55'	The Great Xing'an Range	2.05007	0.489043	38.8983	5.11851
42	126°58'	41°47'	The Jiamusi-Khaka Block	1.46281	1.6109	37.7854	14.9713	42	126°58'	41°47'	The Jiamusi-Khaka Block	1.73175	0.903935	38.6999	6.10578
43	129°10'	42°20'	The Jiamusi-Khaka Block	1.57858	1.5262	38.7379	14.2116	43	129°10'	42°20'	The Jiamusi-Khaka Block	4.51667	0.92918	56.4273	2.16852
44	129°15'	42°20'	The Jiamusi-Khaka Block	2.52242	1.97381	46.1058	17.3487	44	129°15'	42°20'	The Jiamusi-Khaka Block	5.84847	1.63699	64.6237	4.52793
45	127°03'	41°56'	The Jiamusi-Khaka Block	3.21118	0.360785	50.843	4.14888	45	127°03'	41°56'	The Jiamusi-Khaka Block	2.13142	0.487986	39.7162	5.10729
46	129°22′39.5″	44°38′26.8″	The Jiamusi-Khaka Block	2.51409	0.658291	43.8901	6.74841	46	129°22′39.5″	44°38′26.8″	The LXAR-ZGCR	2.75829	0.843249	46.0302	8.69266
47	128°21'	44°55'	The Jiamusi-Khaka Block	2.27448	0.598528	41.3897	6.00917	47	128°21'	44°55'	The LXAR-ZGCR	1.12615	0.487732	29.6172	5.14495
48	127°7'25.3"	50°10'44.6"	The Jiamusi-Khaka Block	4.16408	0.693551	60.6428	8.06874	48	127°7'25.3"	50°10'44.6"	The LXAR-ZGCR	3.5074	0.951405	53.5732	9.82105
49	128°38'59"	47°22'52"	The Jiamusi-Khaka Block	3.23225	0.352561	51.0517	4.08007	49	128°38'59"	47°22'52"	The Jiamusi-Khaka Block	1.45853	0.730213	32.9422	7.56145
50	128°46'3"	44°48'59"	The Jiamusi-Khaka Block	4.62965	0.789437	65.3329	9.21126	50	128°46'3"	44°48'59"	The Jiamusi-Khaka Block	5.61715	1.12425	74.7556	11.772
51	127°13'42"	45°23'27"	The Jiamusi-Khaka Block	3.28863	0.367222	51.6358	4.26911	51	127°13'42"	45°23'27"	The LXAR-ZGCR	3.69749	0.598839	55.4535	6.29604
52	126°38'	43°25'	The Jiamusi-Khaka Block	3.16858	0.373134	50.4178	4.24453	52	126°38'	43°25'	The Jiamusi-Khaka Block	2.71068	0.505672	45.539	5.29511
53	129°40'	43°30'	The Jiamusi-Khaka Block	2.51347	0.551188	43.8243	5.64476	53	129°40'	43°30'	The Jiamusi-Khaka Block	1.77149	0.678357	36.0928	7.02805
54	125°43'	50°24'30"	The Jiamusi-Khaka Block	3.16638	0.326128	50.3621	3.76404	54	125°43'	50°24'30"	The LXAR-ZGCR	2.10706	0.392237	39.4719	4.14524
55	126°19'9"	43°29'10"	The Jiamusi-Khaka Block	4.53567	1.64976	62.863	14.8537	55	126°19'9"	43°29'10"	The LXAR-ZGCR	5.16139	1.51896	59.8041	5.01078
56	126°18'00"	41°54'40"	The Jiamusi-Khaka Block	3.30669	1.19219	52.7034	10.7731	56	126°18'00"	41°54'40"	The Jiamusi-Khaka Block	4.28537	0.618423	61.3506	6.55015
57	126°50'	43°35'	The Jiamusi-Khaka Block	4.43407	1.40205	61.9026	12.8388	57	126°50'	43°35'	The LXAR-ZGCR	5.71685	1.5202	63.8814	3.91797
58	127°00'	41°57'	The Jiamusi-Khaka Block	3.71357	0.464619	56.0038	5.53591	58	127°00'	41°57'	The Jiamusi-Khaka Block	3.10234	1.28672	49.5139	13.1744
59	127°00'	42°30'	The Jiamusi-Khaka Block	3.47175	0.447719	53.5498	5.21177	59	127°00'	42°30'	The Jiamusi-Khaka Block	1.42133	0.80547	32.5645	8.32029
60	133°53'00"	46°5'00"	The Jiamusi-Khaka Block	2.44883	0.625534	43.1992	6.37508	60	133°53'00"	46°5'00"	The Jiamusi-Khaka Block	2.70471	0.919179	45.493	9.45576
61	130°40'	43°30'	The Jiamusi-Khaka Block	2.07041	0.607995	39.2953	6.01811	61	130°40'	43°30'	The Jiamusi-Khaka Block	2.29599	0.62188	41.3716	6.45423
62	131°06.779'	44°23.823'	The Jiamusi-Khaka Block	4.26844	0.343407	61.5391	4.59633	62	131°06.779'	44°23.823'	The Jiamusi-Khaka Block	5.65691	0.988224	75.1375	10.4139
63	129°13'2"	47°36'55"	The Jiamusi-Khaka Block	3.29531	0.480386	51.7822	5.42418	63	129°13'2"	47°36'55"	The Jiamusi-Khaka Block	5.82608	1.3492	76.8764	14.0512
64	131°48'40"	45°46'36"	The Jiamusi-Khaka Block	2.44438	0.473416	43.0726	4.80864	64	131°48'40"	45°46'36"	The Jiamusi-Khaka Block	1.69041	0.651867	35.2778	6.76404
65	130°19'23"	44°35'05"	The Jiamusi-Khaka Block	3.93694	0.361217	58.1985	4.61992	65	130°19'23"	44°35'05"	The Jiamusi-Khaka Block	2.53902	0.516245	43.8141	5.39586
66	131°03.746'	44°21.69'	The Jiamusi-Khaka Block	4.47327	0.417089	63.6355	5.41783	66	131°03.746'	44°21.69'	The Jiamusi-Khaka Block	4.5809	1.04593	64.3593	10.8681
67	123°00'48"	40°43'21"	The Liaodong Pennisular	5.29588	0.520269	71.972	6.66986	67	123°00'48"	40°43'21"	The Liaodong Pennisular	3.88693	1.13476	57.4019	11.6932
68	123°37'	40°30.5'	The Liaodong Pennisular	4.21624	0.502046	61.0799	6.17321	68	123°37'	40°30.5'	The Liaodong Pennisular	2.99241	0.508945	48.3695	5.3414
69	125°02'	41°45'	The Liaodong Pennisular	4.37679	0.371314	62.6449	4.92086	69	125°02'	41°45'	The Liaodong Pennisular	1.65944	0.653783	34.9663	6.78438
70	125°20'	40°45'	The Liaodong Pennisular	4.01245	0.898401	59.2286	10.0386	70	125°20'	40°45'	The Liaodong Pennisular	2.24519	0.756981	40.8609	7.814
71	123°37'	40°49.5'	The Liaodong Pennisular	3.51599	0.394907	53.9628	4.70624	71	123°37'	40°49.5'	The Liaodong Pennisular	5.42451	1.19657	72.8338	12.4736
72	123°20'	40°25'	The Liaodong Pennisular	4.48346	0.672749	63.8286	7.9919	72	123°20'	40°25'	The Liaodong Pennisular	4.45906	1.04867	63.1375	10.8828
73	126°20'	41°30'	The Liaodong Pennisular	4.2269	0.457928	61.1682	5.73405	73	126°20'	41°30'	The Liaodong Pennisular	2.69181	0.449042	45.3473	4.72543
74	125°20'	40°50'	The Liaodong Pennisular	4.17234	0.540323	60.656	6.53824	74	125°20'	40°50'	The Liaodong Pennisular	3.03644	0.598647	48.8168	6.24499
75	121°00'	38°55'	The Liaodong Pennisular	3.93109	0.311174	58.1126	4.11085	75	121°00'	38°55'	The Liaodong Pennisular	4.43405	1.21662	62.9036	12.5654
76	124°22'	41°55'	The Liaodong Pennisular	5.94581	0.722313	78.5787	8.81853	76	124°22'	41°55'	The Liaodong Pennisular	2.88569	0.67123	47.3054	6.96678
77	125°50'	41°50’	The Liaodong Pennisular	2.05114	0.758535	39.1571	7.56106	77	125°50'	41°50’	The Liaodong Pennisular	1.57249	0.721439	34.089	7.46827
78	121°5'	41°45'	The Yanshan Fold Belt	4.31073	0.603986	62.0713	7.23616	78	121°5'	41°45'	The Western Liaodong	3.37431	0.73751	52.2204	7.662
79	121°5'	41°45'	The Yanshan Fold Belt	3.37787	1.24943	53.0447	13.2532	79	121°5'	41°45'	The Western Liaodong	3.11804	0.517048	49.6315	5.43033
80	120°46.9'	41°50.484'	The Yanshan Fold Belt	3.30502	0.345003	51.7868	4.05466	80	120°46.9'	41°50.484'	The Western Liaodong	0.765047	0.536798	25.99	5.66602
81	121°55'	42°00'	The Yanshan Fold Belt	3.59152	0.35961	54.7046	4.39834	81	121°55'	42°00'	The Western Liaodong	2.97838	0.46764	48.2263	4.92581
82	117°07.15′	40°28.27′	The Yanshan Fold Belt	4.39588	0.593308	62.9209	7.1628	82	117°07.15′	40°28.27′	The Yanshan Fold Belt	2.80829	1.25763	46.5468	12.8712
83	121°25'	42°10'	The Yanshan Fold Belt	3.4104	0.381599	52.8832	4.49995	83	121°25'	42°10'	The Western Liaodong	2.5846	0.417567	44.2693	4.40559
84	115°54.850'	39°58.707'	The Yanshan Fold Belt	4.64158	0.626001	65.399	7.57673	84	115°54.850'	39°58.707'	The Yanshan Fold Belt	4.6709	1.30225	65.2891	13.4489
85	118°00'	40°45'	The Yanshan Fold Belt	4.8486	0.556227	67.4625	6.93415	85	118°00'	40°45'	The Yanshan Fold Belt	4.83022	0.999458	66.8543	10.4294
86	115°25.1′	40°01′	The Yanshan Fold Belt	4.38627	0.616186	62.8334	7.38854	86	115°25.1′	40°01′	The Taihangshan	2.78265	0.66337	46.2688	6.88331
87	115°43'	40°04'	The Yanshan Fold Belt	3.96175	0.448249	58.4947	5.51067	87	115°43'	40°04'	The Yanshan Fold Belt	2.40692	0.929166	42.4919	9.55028
88	119°40'	40°02'	The Yanshan Fold Belt	3.98215	0.417848	58.6844	5.21501	88	119°40'	40°02'	The Yanshan Fold Belt	5.73738	1.14853	75.9632	12.0298
89	120°16'47.51"	41°54'2.69"	The Yanshan Fold Belt	4.98323	0.52528	68.8134	6.65517	89	120°16'47.51"	41°54'2.69"	The Yanshan Fold Belt	4.028	0.676077	58.776	7.10186
90	115°57'	40°44'	The Yanshan Fold Belt	4.71723	0.816565	66.2181	9.51153	90	115°57'	40°44'	The Yanshan Fold Belt	5.77139	1.82659	76.3849	18.8298
91	114°51'	39°22'	The Yanshan Fold Belt	5.41216	0.552768	73.1538	7.01968	91	114°51'	39°22'	The Yanshan Fold Belt	3.90722	0.945711	52.0211	3.82775
92	126°36'45"	36°33'30"	The Korean Pennisular	6.05671	2.28244	74.904	21.2431	92	126°36'45"	36°33'30"	The Korean Pennisular	2.37224	0.566629	42.1381	5.8992
93	128°45'	36°50'	The Korean Pennisular	4.67796	0.72316	65.795	8.5634	93	128°45'	36°50'	The Korean Pennisular	5.31737	1.31574	71.7738	13.6556
94	128°03'40"	36° 00'00"	The Korean Pennisular	4.08929	0.499499	59.8031	6.08979	94	128°03'40"	36° 00'00"	The Korean Pennisular	2.42361	0.956328	42.6606	9.82432
95	127°20'	35°00'	The Korean Pennisular	1.98602	0.672193	38.4523	6.64575	95	127°20'	35°00'	The Korean Pennisular	4.56199	1.07675	64.1729	11.1752
96	120°39'30"	39°02'	The Jiaodong Pennisular	4.03267	0.486984	59.2279	5.93645	96	120°39'30"	39°02'	The Bohai Bay Basin	2.64693	0.722031	44.9053	7.46879
97	118°28'	35°36'	The Jiaodong Pennisular	3.13809	0.785691	50.3787	8.42936	97	118°28'	35°36'	The Jiaodong Pennisular	4.33719	0.968542	61.9067	10.0665
98	118°9'	36°49'	The Jiaodong Pennisular	4.13578	0.366142	60.2088	4.76832	98	118°9'	36°49'	The Luxi Block	2.37913	0.434541	42.2055	4.57143
99	118°26'	34°25'	The Jiaodong Pennisular	5.18254	0.580333	70.8381	7.25472	99	118°26'	34°25'	The Sulu Orogenic Belt	5.27947	1.24541	71.3858	12.9462
100	118°16'	32°45'	The Jiaodong Pennisular	4.48676	0.37133	63.7559	4.96037	100	118°16'	32°45'	The Eastern NCC Margin	5.3613	1.39214	72.2231	14.4265
101	118°32'	32°38'	The Jiaodong Pennisular	4.99226	0.541899	68.9084	6.82506	101	118°32'	32°38'	The Eastern NCC Margin	3.96469	1.11605	58.1816	11.5119
102	118°18'	32°37'	The Jiaodong Pennisular	5.07228	0.528749	69.7135	6.71032	102	118°18'	32°37'	The Eastern NCC Margin	2.24382	0.559505	40.8463	5.82642
103	120°02'01"	31°13'37"	The Xuzhou Region	2.92061	0.478731	47.9587	5.15175	103	120°02'01"	31°13'37"	The Xuzhou Region	4.68641	0.904667	65.4019	9.46311
104	114°07'30"	36°50'00"	Taihangshan	3.13319	0.981533	50.4384	10.4224	104	114°07'30"	36°50'00"	Taihangshan	3.89998	1.08631	57.529	11.2075
105	114°48'00"	39°16'00"	Taihangshan	3.6747	0.845013	55.8314	9.33349	105	114°48'00"	39°16'00"	Taihangshan	4.41834	1.1251	62.7367	11.6455
106	114°7′	36°48′	Taihangshan	3.07189	0.719485	49.6628	7.71343	106	114°7′	36°48′	Taihangshan	2.04009	1.11151	38.7925	11.3886
107	114°7′	36°48′	Taihangshan	2.94075	0.716443	48.3184	7.60112	107	114°7′	36°48′	Taihangshan	1.42543	1.25478	32.5879	12.8467
108	114°20′	36°55′	Taihangshan	2.25502	0.40714	41.1022	4.0379	108	114°20′	36°55′	Taihangshan	1.86171	0.757694	36.999	7.82445
109	114°20′	36°57′30"	Taihangshan	3.09423	0.497229	49.746	5.45825	109	114°20′	36°57′30"	Taihangshan	4.10189	0.825459	59.5318	8.60752
110	114°20′	36°45′	Taihangshan	3.38314	0.615058	52.7619	6.84805	110	114°20′	36°45′	Taihangshan	4.79947	1.17368	66.5652	12.1729
111	114°20′	36°45′	Taihangshan	3.00479	0.749548	48.995	7.97969	111	114°20′	36°45′	Taihangshan	2.00522	1.25452	38.4394	12.8324
112	114°08'20"	36°50'39"	Taihangshan	3.20547	0.647891	50.9797	7.06768	112	114°08'20"	36°50'39"	Taihangshan	4.57261	1.44841	64.3174	14.906
113	113°40′	36°40′	Taihangshan	3.37059	0.569209	52.6053	6.37563	113	113°40′	36°40′	Taihangshan	3.57692	0.940119	54.2712	9.71274
114	113°26'30"	36°11'30"	Taihangshan	2.85622	0.500533	47.3135	5.33257	114	113°26'30"	36°11'30"	Taihangshan	4.5416	0.882881	63.9477	9.22886
115	114°14'	36°10'30"	Taihangshan	3.41874	0.42802	52.9994	4.97659	115	114°14'	36°10'30"	Taihangshan	3.88511	1.30209	57.397	13.3751
116	111°33′	35°48'	Taihangshan	3.472	0.297435	53.4507	3.68773	116	111°33′	35°48'	Taihangshan	2.98329	0.518065	48.2784	5.43248
117	137°46'22"	46°13'55"	Sikhote-Alin	2.97216	0.319658	48.3772	3.56122	117	137°46'22"	46°13'55"	Sikhote-Alin	2.91099	0.668223	47.5596	6.93773
118	130°49'	42°36'	Sikhote-Alin	4.8563	0.718634	67.5837	8.57084	118	130°49'	42°36'	Sikhote-Alin	2.94845	0.630763	47.9343	6.56299
119	131°11'	43°03'45"	Sikhote-Alin	4.97025	0.695109	68.7234	8.36415	119	131°11'	43°03'45"	Sikhote-Alin	5.33256	1.02415	71.8919	10.7348
120	137°41'30"	46°22'	Sikhote-Alin	2.98163	0.848548	48.8165	8.98007	120	137°41'30"	46°22'	Sikhote-Alin	4.66776	1.62893	65.2903	16.7279
121	133°51'14.08"	44°14'1.06"	Sikhote-Alin	3.96403	0.521991	58.5559	6.25338	121	133°51'14.08"	44°14'1.06"	Sikhote-Alin	2.45981	0.90915	43.0248	9.34926
122	141°36'	39°30'	Japan	3.02659	1.30373	49.5005	13.6598	122	141°36'	39°30'	Japan	2.86803	1.35895	47.1524	13.8953
123	140°32'	37°44'	Japan	2.48145	1.47223	43.9534	15.1771	123	140°32'	37°44'	Japan	1.2789	1.2702	31.1096	13.0076
124	141°30'33.57"	39° 5'47.31"	Japan	2.44333	1.16135	43.4194	11.9287	124	141°30'33.57"	39° 5'47.31"	Japan	3.19225	1.03473	50.408	10.6397

## Sheet: References
	Yanshan Fold Belt (YSFB), Liaodong Peninsula (LP) and Jiaodong Peninsula (JP): References (1-45)
	Taihangshan (THM): References (46-63)
	Korean Peninsula (KP): References (64-74)
	Japan (JP)-Sikhote-Alin (SA): References (75-87)
	Jiamusi Region (JR): References (88-109)
	Zhangguangcai Range (ZGR): References (110-114)
	Great Xing'an Range (GXR): References (115-145)
	Erguna Block (EGN): References (146-159)
1	Goss SC, Wilde SA, Wu F et al. The age, isotopic signature and significance of the youngest Mesozoic granitoids in the Jiaodong Terrane, Shandong Province, North China Craton. Lithos 2010; 120(3): 309–326.
2	Ma Q, Zheng JP, Xu YG et al. Are continental “adakites” derived from thickened or foundered lower crust? Earth and Planetary Science Letters 2015; 419: 125–133.
3	Yang W, Li S. Geochronology and geochemistry of the Mesozoic volcanic rocks in Western Liaoning: Implications for lithospheric thinning of the North China Craton. Lithos 2008; 102(1): 88–117.
4	Li W, Li X, Lu F. Genesis and geological significance for the middle Jurassic high Sr and low Y type volcanic rocks in Fuxin area of west Liaoning, northeastern China. Acta Petrologica Sinica 2001; 17(4): 523–532.
5	Wu G, Li Z, Wang W. Geochemical characteristics of the Middle Jurassic volcanic rocks from Haifanggou Formation in western Liaoning area and geological significance. Acta Petrologica et Mineralogica 2004; 23(2)
6	Meng F, Gao S, Song Z, Niu Y, Li X. Mesozoic high-Mg andesites from the Daohugou area, Inner Mongolia: Upper-crustal fractional crystallization of parental melt derived from metasomatized lithospheric mantle wedge. Lithos 2018; 302–303: 535–548.
7	Zhang X, Yuan L, Wilde SA. Crust/mantle interaction during the construction of an extensional magmatic dome: Middle to Late Jurassic plutonic complex from western Liaoning, North China Craton. Lithos 2014; 205: 185–207.
8	Zeng J, Wei W, Lin W et al. The Late Jurassic extensional event in the Yanshan fold and thrust belt (North China): New insights from an integrated study of structural geology, geophysics, and geochemistry of the Siganding granitic pluton. Journal of Asian Earth Sciences 2021; 211: 104708.
9	Wu Y, Yang J, Sun J et al. Revisiting the Late Jurassic adakitic rocks in the Yanshan fold and thrust belts, North China Craton: Partial melts from thickened continental crust? Lithos 2022; 430–431: 106885.
10	Zhang S, Zhao Y, Davis GA et al. Temporal and spatial variations of Mesozoic magmatism and deformation in the North China Craton: Implications for lithospheric thinning and decratonization. Earth-Science Reviews 2014; 131: 49–87.
11	Wang X, Gao S, Liu X et al. Geochemistry of high-Mg andesites from the early Cretaceous Yixian Formation, western Liaoning: Implications for lower crustal delamination and Sr/Y variations. Science in China Series D: Earth Sciences 2006; 49(9): 904–914.
12	Zhang HF, Sun M, Zhou XH et al. Secular evolution of the lithosphere beneath the eastern North China Craton: evidence from Mesozoic basalts and high-Mg andesites. Geochimica et Cosmochimica Acta 2003; 67(22): 4373–4387.
13	Yuan H, Liu X, Liu Y et al. Geochemistry and U-Pb zircon geochronology of Late-Mesozoic lavas from Xishan, Beijing. Science in China Series D 2006; 49(1): 50–67.
14	Yang JH, Wu FY, Wilde SA et al. Petrogenesis of an alkali syenite–granite–rhyolite suite in the Yanshan Fold and Thrust Belt, eastern North China Craton: Geochronological, geochemical and Nd–Sr–Hf isotopic evidence for lithospheric thinning. Journal of Petrology 2008; 49(2): 315–351.
15	Su S, Niu Y, Deng J et al. Petrology and geochronology of Xuejiashiliang igneous complex and their genetic link to the lithospheric thinning during the Yanshanian orogenesis in eastern China. Lithos 2007; 96(1): 90–107.
16	Sun JF, Yang JH, Wu FY et al. Magma mixing controlling the origin of the Early Cretaceous Fangshan granitic pluton, North China Craton: In situ U-Pb age and Sr-, Nd-, Hf- and O-isotope evidence. Lithos 2010; 120(3): 421–438.
17	Dong P, Dong G, Sun Z et al. Zircon U-Pb chronology, Hf isotopic compositions, geochemistry characteristics and geological significance of Shouwangfen complex in Yanshan region. Earth Science Frontiers 2018; 25(6): 264–276.
18	Dong P, Dong G, Santosh M et al. Early cretaceous igneous activities in the north flank of the North China Craton: the Shouwangfen complex example. International Geology Review 2020; 62(6): 714–739.
19	Fu L, Wei J, Kusky T et al. The Cretaceous Duimiangou adakite-like intrusion from the Chifeng region, northern North China Craton: Crustal contamination of basaltic magma in an intracontinental extensional environment. Lithos 2012; 134–135: 273–288.
20	Pang CJ, Wang XC, Xu YG et al. Pyroxenite-derived Early Cretaceous lavas in the Liaodong Peninsula: Implication for metasomatism and thinning of the lithospheric mantle beneath North China Craton. Lithos 2015; 227: 77–93.
21	Ma Q, Xu YG, Zheng JP et al. Coexisting Early Cretaceous high-Mg andesites and adakitic rocks in the North China Craton: the role of water in intraplate magmatism and cratonic destruction. Journal of Petrology 2016; 57(7): 1279–1308.
22	Yang JH, Wu FY, Wilde SA et al. Tracing magma mixing in granite genesis: In situ U-Pb dating and Hf-isotope analysis of zircons. Contributions to Mineralogy and Petrology 2007; 153(2): 177–190.
23	Pei FP, Xu WL, Yang DB et al. Petrogenesis of late Mesozoic granitoids in southern Jilin province, northeastern China: Geochronological, geochemical, and Sr-Nd-Pb isotopic evidence. Lithos 2011; 125(1): 27–39.
24	Dong Y, Liu J, Zhang Y et al. Early Cretaceous Xiuyan adakitic granitoids in the Liaodong Peninsula, eastern China: Petrogenesis and implications for lithospheric thinning of the North China Craton. Canadian Journal of Earth Sciences 2020; 58(1): 50–66.
25	Wu J, Zeng Q, Yang J et al. Petrogenesis and magmatic evolution of the intermediate–felsic Early Cretaceous Shizhuzi magmatic complex on Liaodong Peninsula, NE China. Lithos 2021; 398–399: 106338.
26	Feng Y, Yang J, Sun J et al. Material records for Mesozoic destruction of the North China Craton by subduction of the Paleo-Pacific slab. Science China Earth Sciences 2020; 63(5): 690–700.
27	Yang JH, Wu FY, Chung SL et al. Multiple sources for the origin of granites: Geochemical and Nd/Sr isotopic evidence from the Gudaoling granite and its mafic enclaves, northeast China. Geochimica et Cosmochimica Acta 2004; 68(21): 4469–4483.
28	Ding C, Zhao B, Dai P et al. Geochronology, geochemistry and Sr–Nd–Pb–Hf isotopes of the alkaline–carbonatite complex in the Weishan REE deposit, Luxi Block: Constraints on the genesis and tectonic setting of the REE mineralization. Ore Geology Reviews 2022; 147: 104996.
29	Liu S, Hu R, Gao S et al. Zircon U–Pb age, geochemistry and Sr–Nd–Pb isotopic compositions of adakitic volcanic rocks from Jiaodong, Shandong Province, Eastern China: Constraints on petrogenesis and implications. Journal of Asian Earth Sciences 2009; 35(5): 445–458.
30	Koua KAD, Sun H, Li J et al. Petrogenesis of Early Cretaceous granitoids and mafic enclaves from the Jiaodong Peninsula, eastern China: Implications for crust-mantle interaction, tectonic evolution and gold mineralization. Journal of Asian Earth Sciences 2022; 228: 105096.
31	Fu M, Shan X, Zhang X et al. Geodynamic evolution of lithospheric removal of the North China Craton: Constraints from late Mesozoic volcanic rocks in the Bohai Bay Basin, East China. Journal of Asian Earth Sciences 2022; 236: 105330.
32	Hou Q, Yang X, Tang J et al. Geochemistry and geochronology of Early Cretaceous lamprophyres of the Sulu Orogenic Belt: implications for lithospheric evolution of Eastern China. International Geology Review 2022: 1–17.
33	Zhang ZL, Zhang C, Li Y et al. Petrogenesis and geological significance of the quartz monzonites in the Jinling Area, Western Shandong Province. Minerals 2022; 12(6).
34	Yang ZY, Li SS, An MG et al. Petrogenesis of alkaline complex of the Longbaoshan rare earth element deposit in the Luxi Block, North China Craton, China. Minerals 2022; 12(12).
35	Qiu J, Liu L, Li Y. Geochronology and geochemistry of potassic and sodic volcanic rocks in Tangtou basin，Shandong Province: Implications for lithospheric thinning beneath the North China Craton. Acta Petrologica Sinica 2012; 28(4): 1044–1056.
36	Wang Y, Fan H, Hu F et al. Zircon U-Pb ages and geochemistry of elements and isotopes of the diorite from Tongjing, Yinan, western Shangdong Province. Acta Petrologica et Mineralogica 2011; 30(4): 553–566.
37	Wu H, Liu SA, He Y et al. Mesozoic slab-derived magmas from mid-eastern China: Responses to a ridge-transform fault-ridge subduction system. Chemical Geology 2023; 617: 121259.
38	Wu FY, Yang JH, Wilde SA et al. Geochronology, petrogenesis and tectonic implications of Jurassic granites in the Liaodong Peninsula, NE China. Chemical geology 2005; 221(1–2): 127–156.
39	Ji M, Liu J, Hu L et al. Evolving magma sources during continental lithospheric extension: Insights from the Liaonan metamorphic core complex, eastern North China craton. Tectonophysics 2015; 647–648: 48–62.
40	Jiang N, Liu Y, Zhou W et al. Derivation of Mesozoic adakitic magmas from ancient lower crust in the North China craton. Geochimica et Cosmochimica Acta 2007; 71(10): 2591–2608.
41	Liu SA, Li S, He Y et al. Geochemical contrasts between early Cretaceous ore-bearing and ore-barren high-Mg adakites in central-eastern China: Implications for petrogenesis and Cu-Au mineralization. Geochimica et Cosmochimica Acta 2010; 74(24): 7160–7178.
42	Wang Q, Wyman DA, Xu J et al. Early Cretaceous adakitic granites in the Northern Dabie Complex, central China: Implications for partial melting and delamination of thickened lower crust. Geochimica et Cosmochimica Acta 2007; 71(10): 2609–2636.
43	Xu W, Gao S, Wang Q et al. Mesozoic crustal thickening of the eastern North China craton: Evidence from eclogite xenoliths and petrologic implications. Geology 2006; 34(9): 721–724.
44	Xu WL, Wang QH, Wang DY et al. Mesozoic adakitic rocks from the Xuzhou-Suzhou area, eastern China: Evidence for partial melting of delaminated lower continental crust. Journal of Asian Earth Sciences 2006; 27(4): 454–464.
45	Zheng S, An Y, Lai C et al. Genesis of high-Mg adakites in the southeastern margin of North China Craton: Geochemical and U-Pb geochronological perspectives. Frontiers in Earth Science 2021; 9: 731233.
46	Chu X, Sun J, Sun F et al. Petrogenesis of the Early Cretaceous Hongshan Complex in the southern Taihang Mountains: Constraints from element geochemistry, zircon U-Pb geochronology and Hf isotopes. Minerals 2021; 11(10).
47	Cui X, Su S, Zhang Y et al. Deep magmatic process of the Fushan complex in the southern section of Taihang Mountain, Hebei Province and its tectonic significance. Earth Science Frontiers 2022; 29(1): 342–363.
48	He XF, Santosh M. Crustal recycling through intraplate magmatism: Evidence from the Trans-North China Orogen. Journal of Asian Earth Sciences 2014; 95: 147–163.
49	Huo T, Yang D, Shi J et al. Petrogenesis of the Early Cretaceous alkali-rich intrusive rocks in the central North China Block: Constraints from zircon U-Pb chronology and Sr-Nd-Hf isotopes. Acta Petrologica Sinica 2016; 32(3): 697–712.
50	Jiang J, Su S, Cui X et al. The processes and mechanism of lithospheric thinning in eastern North China Craton during Early Cretaceous: Evidence from Xishimen Complex, Hebei Province. Acta Petrologica Sinica 2020; 36(2): 356–390.
51	Kang Y, Shi Y, Anderson JL. Chronological and geochemical variations of the late Mesozoic granitoids in the Taihang Mountains and middle-southern Tan-Lu Fault: Implications for lithosphere destruction of the North China Craton. American Journal of Science 2021; 321(6): 739.
52	Peng T, Wang Y, Fan W et al. SHRIMP zircon U-Pb geochronology of the diorites for southern Taihang Mountains in the North China interior and its petrogenesis. Acta Petrologica Sinica 2004; 20(1253-1262)(5).
53	Sun Y, Xiao L, Zhan Q et al. Petrogenesis of the Kuangshancun and Hongshan intrusive complexes from the Handan–Xingtai district: Implications for iron mineralization associated with Mesozoic magmatism in the North China Craton. Journal of Asian Earth Sciences 2015; 113: 1162–1178.
54	Sun Y, Wu T, Xiao L et al. Contrasting mineralogical-geochemical compositions of ore-bearing and ore-barren intrusive complexes in the Handan-Xingtai district, North China Craton: Implications for the iron mineralization. Lithos 2019; 350–351: 105244.
55	Wang XC, Liu YS, Liu XM. Mesozoic adakites in the Lingqiu Basin of the central North China Craton: Partial melting of underplated basaltic lower crust. Geochemical Journal 2006; 40(5): 447–461.
56	Wang Y, Chen Z, Chen B et al. Chronology and geochemistry on Mesozoic diorite from the Xi'anli iron ore area in Pingshun, Shanxi Province. Rock and Mineral Analysis 2013; 32(1): 131–144.
57	Wang Y, Zeng L, Chen F et al. The evolution of high Ba-Sr granitoid magmatism from “crust-mantle” interaction: A record from the Laoshan and Huyanshan complexes in the central North China Craton. Acta Petrologica Sinica 2017; 33(12): 3873–3896.
58	Xi C, Du G, Dai X et al. Geochemistry and chronology characteristics of Kuangshan complex in the southern Taihang Mountain and the geological significance. Contributions to Geology and Mineral Resources Research 2021; 36(3): 308–317.
59	Xue F, Santosh M, Kim SW et al. Thermo-mechanical destruction of Archean cratonic roots: Insights from the Mesozoic Laiyuan granitoid complex, North China Craton. Lithos 2021; 400–401: 106394.
60	Yang F, Santosh M, Kim SW et al. Early Cretaceous adakitic granitoids from the Zhijiazhuang skarn iron deposit, North Taihang Mountain, China: Implications for petrogenesis and metallogenesis associated with craton destruction. Geological Journal 2019; 54(6): 3189–3211.
61	Ying J, Zhang H, Sun M et al. Petrology and geochemistry of Zijinshan alkaline intrusive complex in Shanxi Province, western North China Craton: Implication for magma mixing of different sources in an extensional regime. Lithos 2007; 98(1): 45–66.
62	Zhang H, Liu J, Wang J et al. Petrology, geochronology and geochemistry characteristics of Wang’anzhen complex in the northern Taihang Mountain and their geological significance. Acta Petrologica Sinica 2016; 32(3): 727–745.
63	Si D. Petrology and geochemistry of Mesozoic ore-bearing diorites in Taershan-Erfengshan, southern part of the Taihang mountain. Master Dissertation of China University of Geosciences 2015.
64	Kim SW, Kwon S, Koh HJ et al. Geotectonic framework of Permo–Triassic magmatism within the Korean Peninsula. Gondwana Research 2011; 20(4): 865–889.
65	Cheong ACS, Jo HJ. Tectonomagmatic evolution of a Jurassic Cordilleran flare-up along the Korean Peninsula: Geochronological and geochemical constraints from granitoid rocks. Gondwana Research 2020; 88: 21–44.
66	Kim SW, Kwon S, Jeong YJ et al. The Middle Permian to Triassic tectono-magmatic system in the southern Korean Peninsula. Gondwana Research 2021; 100: 302–322.
67	Choi HO, Choi SH, Kim SS. Zircon U-Pb geochronology and Sr-Nd-Pb-Hf isotope geochemistry for Permian–Early Triassic arc-related magmatism in Pohang, Jangsari, and Yeongdeok, southeastern Korean Peninsula. Lithos 2021; 382–383: 105930.
68	Kim SW, Kwon S, Ko K et al. Geochronological and geochemical implications of Early to Middle Jurassic continental adakitic arc magmatism in the Korean Peninsula. Lithos 2015; 227: 225–240.
69	Kim SW, Kwon S, Park SI et al. SHRIMP U-Pb dating and geochemistry of the Cretaceous plutonic rocks in the Korean Peninsula: A new tectonic model of the Cretaceous Korean Peninsula. Lithos 2016; 262: 88–106.
70	Im S, Park JW, Kim J et al. Petrogenesis of coeval shoshonitic and high-K calc-alkaline igneous suites in the Eopyeong granitoids, Taebaeksan Basin, South Korea: Lithospheric thinning-related Early Cretaceous magmatism in the Korean Peninsula. Lithos 2021; 392–393: 106127.
71	Kawaguchi K, Oh CW, Jeong JW. Geochemistry, zircon U-Pb ages and Lu-Hf isotopes of Triassic plutons in the eastern Gyeonggi Massif, Korean Peninsula: Magma genesis and geodynamic implications for East Asia. Lithos 2023; 436–437: 106955.
72	Cheong ACS, Jung MJ, Jo HJ et al. Lithospheric thinning and ignition of a Cordilleran magmatic flare-up: Geochemical and O-Hf isotopic constraints from Cretaceous plutons in southern Korea. Geoscience Frontiers 2023; 14(1): 101492.
73	Cheong ACS, Jo HJ, Jeong YJ et al. Magmatic response to the interplay of collisional and accretionary orogenies in the Korean Peninsula: Geochronological, geochemical, and O-Hf isotopic perspectives from Triassic plutons. GSA Bulletin 2018; 131(3-4): 609–634.
74	Kim SW, Kwon S, Ryu IC et al. Characteristics of the Early Cretaceous igneous activity in the Korean Peninsula and tectonic implications. The Journal of Geology 2012; 120(6): 625–646.
75	Imaoka T, Nakashima K, Kamei A et al. Episodic magmatism at 105 Ma in the Kinki district, SW Japan: Petrogenesis of Nb-rich lamprophyres and adakites, and geodynamic implications. Lithos 2014; 184–187: 105–131.
76	Jahn BM, Valui G, Kruk N et al. Emplacement ages, geochemical and Sr-Nd-Hf isotopic characterization of Mesozoic to early Cenozoic granitoids of the Sikhote-Alin Orogenic Belt, Russian Far East: Crustal growth and regional tectonic evolution. Journal of Asian Earth Sciences 2015; 111: 872–918.
77	Kamei A. An adakitic pluton on Kyushu Island, southwest Japan arc. Journal of Asian Earth Sciences 2004; 24(1): 43–58.
78	Kruk NN, Simanenko VP, Gvozdev VI et al. Early Cretaceous granitoids of the Samarka terrane (Sikhote-Alin): geochemistry and sources of melts. Russian Geology and Geophysics 2014; 55(2): 216–236.
79	Liao JP, Jahn BM, Alexandrov I et al. Petrogenesis of Mid-Eocene granites in South Sakhalin, Russian Far East: Juvenile crustal growth and comparison with granitic magmatism in Hokkaido and Sikhote-Alin. Journal of Asian Earth Sciences 2018; 167: 103–129.
80	Osozawa S, Usuki T, Usuki M et al. Trace elemental and Sr-Nd-Hf isotopic compositions, and U-Pb ages for the Kitakami adakitic plutons: Insights into interactions with the early Cretaceous TRT triple junction offshore Japan. Journal of Asian Earth Sciences 2019; 184: 103968.
81	Sakhno VG, Kovalenko SV, Alenicheva AA. Monzonitoid magmatism of the copper-porphyritic Lazurnoe deposit (South Primor’e): U-Pb and K-Ar geochronology and peculiarities of ore-bearing magma genesis by the data of isotopic-geochemical studies. Doklady Earth Sciences. 2011; 438(1): 569–577.
82	Tsuchiya N, Kimura JI, Kagami H. Petrogenesis of Early Cretaceous adakitic granites from the Kitakami Mountains, Japan. Journal of Volcanology and Geothermal Research 2007; 167(1): 134–159.
83	Tsuchiya N, Takeda T, Tani K et al. Zircon U-Pb age and its geological significance of late Carboniferous and Early Cretaceous adakitic granites from eastern margin of the Abukuma Mountains, Japan. Jour Geol Soc Japan 2014; 120(2): 37–51.
84	Wu JTJ, Jahn BM, Nechaev V et al. Geochemical characteristics and petrogenesis of adakites in the Sikhote-Alin area, Russian Far East. Journal of Asian Earth Sciences 2017; 145: 512–529.
85	Wu JTJ, Wu J, Okamoto K. Intra-oceanic arc accretion along Northeast Asia during Early Cretaceous provides a plate tectonic context for North China craton destruction. Earth-Science Reviews 2022; 226: 103952.
86	Wu JTJ, Wu J, Alexandrov I et al. Continental growth during migrating arc magmatism and terrane accretion at Sikhote-Alin (Russian Far East) and adjacent northeast Asia. Lithos 2022; 432–433: 106891.
87	Zhao P, Jahn BM, Xu B. Elemental and Sr-Nd isotopic geochemistry of Cretaceous to Early Paleogene granites and volcanic rocks in the Sikhote-Alin Orogenic Belt (Russian Far East): Implications for the regional tectonic evolution. Journal of Asian Earth Sciences 2017; 146: 383–401.
88	Keevil HA, Monecke T, Goldfarb RJ et al. Geochronology and geochemistry of Mesozoic igneous rocks of the Hunjiang basin, Jilin Province, NE China: Constraints on regional tectonic processes and lithospheric delamination of the eastern North China block. Gondwana Research 2019; 68: 127–157.
89	Chu X, Sun J, Zhang Y et al. Magmatic constraints on the Ermi porphyry copper mineralization, Northeast China: Evidence from zircon U-Pb geochronology, whole-rock geochemistry and Sr-Nd-Hf isotopic geochemistry. Ore Geology Reviews 2021; 136: 104294.
90	Chai P, Sun JG, Xing SW et al. Early Cretaceous arc magmatism and high-sulphidation epithermal porphyry Cu-Au mineralization in Yanbian area, Northeast China: the Duhuangling example. International Geology Review 2015; 57(9–10): 1267–1293.
91	Yu Y, Xu W, Pei F et al. Chronology and geochemistry of Mesozoic volcanic rocks in the Linjiang area, Jilin province and their tectonic implications. Acta Geologica Sinica 2009; 83(2): 245–257.
92	Ji W, Xu W, Yang D et al. Chronology and geochemistry of volcanic rocks in the Cretaceous Suifenhe formation in eastern Heilongjiang, China. Acta Geologica Sinica 2007; 81(2): 266–277.
93	Sun G, Zeng Q, Wang Y et al. Geochronology and geochemistry of Mesozoic dykes in the Qingchengzi ore field, Liaoning Province, China: Magmatic evolution and implications for ore genesis. Geological Journal 2020; 55(8): 5745–5763.
94	Tang J, Li AP, Xu WL. Geochronology and geochemistry of late Carboniferous–Middle Jurassic magmatism in the Helong area, NE China: Implications for the tectonic transition from the Paleo-Asian oceanic to circum-Pacific regime. Geological Journal 2020; 55(3): 1808–1825.
95	Guan Q, Liu Z, Liu Y et al. A tectonic transition from closure of the Paleo-Asian Οcean to subduction of the Paleo-Pacific Plate: Insights from early Mesozoic igneous rocks in eastern Jilin Province, NE China. Gondwana Research 2022; 102: 332–353.
96	Ling YY, Zhang JJ, Liu K et al. Geochemistry, geochronology, and tectonic setting of Early Cretaceous volcanic rocks in the northern segment of the Tan-Lu Fault region, northeast China. Journal of Asian Earth Sciences 2017; 144: 303–322.
97	Liu K, Zhang J, Wilde SA et al. Initial subduction of the Paleo-Pacific Oceanic plate in NE China: Constraints from whole-rock geochemistry and zircon U-Pb and Lu-Hf isotopes of the Khanka Lake granitoids. Lithos 2017; 274–275: 254–270.
98	Long XY, Xu WL, Guo P et al. Opening and closure history of the Mudanjiang Ocean in the eastern Central Asian Orogenic Belt: Geochronological and geochemical constraints from early Mesozoic intrusive rocks. Gondwana Research 2020; 84: 111–130.
99	Sun M, Chen H, Milan LA et al. Continental arc and back-arc migration in eastern NE China: New constraints on Cretaceous Paleo-Pacific subduction and rollback. Tectonics 2018; 37(10): 3893–3915.
100	Quan Y, Yang D, Yang H et al. Petrogenesis of Jurassic granitic plutons in Liaodong Peninsula, NE China: Insights into the subduction of Paleo-Pacific plate. Journal of Asian Earth Sciences 2022; 236: 105310.
101	Wang F, Xu WL, Xing KC et al. Final closure of the Paleo-Asian Ocean and onset of subduction of Paleo-Pacific Ocean: Constraints from Early Mesozoic magmatism in central southern Jilin Province, NE China. Journal of Geophysical Research: Solid Earth 2019; 124(3): 2601–2622.
102	Wang Q, Wei Y, Yang Y et al. Zircon U-Pb ages and geochemistry of granitoid in the Yuejinshan copper–gold deposit, NE China: Constraints on petrogenesis and metallogenesis. Minerals 2021; 11(11).
103	Zhang Y, Sun JG, Xing SW et al. Ore-forming granites from Jurassic porphyry Mo deposits, east–central Jilin Province, China: Geochemistry, geochronology, and petrogenesis. International Geology Review 2016; 58(9): 1158–1174.
104	Zhu CY, Zhao G, Sun M et al. Subduction between the Jiamusi and Songliao blocks: Geochronological and geochemical constraints from granitoids within the Zhangguangcailing orogen, northeastern China. Lithosphere 2017; 9(4): 515–533.
105	Zeng T, Wang T, Guo L et al. Ages, origin and geological implications of Late Mesozoic granitoids in Xinkailing Region, NE China. Journal of Jilin University (Earth Science Edition) 2011; 41(6).
106	Liu J, Guo W, Zhu K. Geochronology, geochemistry and geological significance of the Early Cretaceous intrusive rocks from Xiuyan area, eastern Liaoning Province. Acta Petrologica Sinica 2016; 32(9): 2889–2900.
107	Liu W, Sun F, Huang W et al. Zircon U-Pb ages and petrochemical characteristics of Bangzishan granite in Fu'anpu of Jilin and their geological significance. Global Geology 2014; 33(2).
108	Liu J, Sun F, Lin B et al. Geochronology, geochemistry and zircon Hf isotope of Miantian granodiorite intrusion in Yanbian Region, southern Jinlin Province and its geological significance. Earth Science 2015; 40(1).
109	Li A. Petrology, geochronology and geochemistry of the Triassic intrusive rocks in the Helong area of eastern Jilin Province. The Master's Dissertation of Jilin University. 2018.
110	Zhao D, Ge W, Yang H et al. Petrology, geochemistry, and zircon U-Pb-Hf isotopes of Late Triassic enclaves and host granitoids at the southeastern margin of the Songnen-Zhangguangcai Range Massif, Northeast China: Evidence for magma mixing during subduction of the Mudanjiang oceanic plate. Lithos 2018; 312–313: 358–374.
111	Ge W, Wu F, Zhou C et al. Porphyry Cu-Mo deposits in the eastern Xing'an-Mongolian Orogenic Belt: Mineralization ages and their geodynamic implications. Chinese Science Bulletin 2007; 052(24): 3416–3427.
112	Ge M, Zhang J, Li L et al. Geochronology and geochemistry of the Heilongjiang Complex and the granitoids from the Lesser Xing'an-Zhangguangcai Range: Implications for the late Paleozoic–Mesozoic tectonics of eastern NE China. Tectonophysics 2017; 717.
113	Liu K, Wilde SA, Zhang J et al. Zircon U-Pb dating and whole-rock geochemistry of volcanic rocks in eastern Heilongjiang Province, NE China: Implications for the tectonic evolution of the Mudanjiang and Paleo-Pacific oceans from the Jurassic to Cretaceous. Geological Journal 2020; 55(3): 1866–1889.
114	Meng Q, Yu X, Zheng W. Zircon U-Pb geochronology, geochemistry and petrogenesis of the Quartz Monzonite from the Jidetun Molybdenum Deposit in Jilin Province. Acta Geologica Sinica 2016.
115	Zhang LC, Zhou XH, Ying JF et al. Geochemistry and Sr-Nd-Pb-Hf isotopes of Early Cretaceous basalts from the Great Xinggan Range, NE China: Implications for their origin and mantle source characteristics. Chemical Geology 2008; 256(1): 12–23.
116	Zhang J, Ge W, Wu F et al. Large-scale Early Cretaceous volcanic events in the northern Great Xing'an Range, Northeastern China. Lithos 2008; 102(1): 138–157.
117	Deng K, Li Q, Chen Y et al. Geochronology, geochemistry and Sr-Nd-Pb-Hf isotopes of the Early Jurassic granodiorite from the Sankuanggou intrusion, Heilongjiang Province, Northeastern China: Petrogenesis and geodynamic implications. Lithos 2018; 296–299: 113–128.
118	Li Y, Xu WL, Tang J et al. Geochronology and geochemistry of Mesozoic intrusive rocks in the Xing'an Massif of NE China: Implications for the evolution and spatial extent of the Mongol-Okhotsk tectonic regime. Lithos 2018; 304–307: 57–73.
119	Zhang C, Quan JY, Zhang YJ et al. Late Mesozoic tectonic evolution of the southern Great Xing'an Range, NE China: Evidence from whole-rock geochemistry, and zircon U-Pb ages and Hf isotopes from volcanic rocks. Lithos 2020; 362–363: 105409.
120	Yang WB, Niu HC, Cheng LR et al. Geochronology, geochemistry and geodynamic implications of the Late Mesozoic volcanic rocks in the southern Great Xing’an Mountains, NE China. Journal of Asian Earth Sciences 2015; 113: 454–470.
121	Yang H, Ge WC, Yu Q et al. Zircon U-Pb-Hf isotopes, bulk-rock geochemistry and petrogenesis of Middle to Late Triassic I-type granitoids in the Xing’an Block, northeast China: Implications for early Mesozoic tectonic evolution of the central Great Xing’an Range. Journal of Asian Earth Sciences 2016; 119: 30–48.
122	Cai WY, Wang KY, Li J et al. Geology, geochronology and geochemistry of large Duobaoshan Cu-Mo-Au orefield in NE China: Magma genesis and regional tectonic implications. Geoscience Frontiers 2021; 12(1): 265–292.
123	Xu J, Zheng C, Shi L et al. Late Triassic adakite-like volcanic rocks in Moguqi area in the central Great Xing'an Range, NE China: Implications for partial melting of delaminated thickened crust. Geological Journal 2018; 53(3): 820–834.
124	Tang ZY, Sun DY, Gou J et al. Geochronology, petrogenesis, and tectonic setting of Late Triassic volcanic rocks of the Hadataolegai Formation, central Great Xing'an Range, Northeast China. Island Arc 2018; 27(5): e12260.
125	Jiang SH, Chen CL, Bagas L et al. Two mineralization events in the Baiyinnuoer Zn-Pb deposit in Inner Mongolia, China: Evidence from field observations, S-Pb isotopic compositions and U-Pb zircon ages. Journal of Asian Earth Sciences 2017; 144: 339–367.
126	Ying J, Zhou X, Zhang L et al. Geochronological and geochemical investigation of the late Mesozoic volcanic rocks from the Northern Great Xing’an Range and their tectonic implications. International Journal of Earth Sciences 2010; 99(2): 357–378.
127	Zhang Y, Zhang L, Ying J et al. Geochemistry of Zhalantun dyke swarm in north Da Hinggan Mountain and its geological implication. Acta Petrologica Sinica 2006; 22(11): 2733–2742.
128	Liu C, Sun J, Qiu D et al. Genesis and geological significance of Mesozoic volcanic rocks in Xiaomoerke, northern slope of Great Khingan Range: Hf Isotopic geochemistry and zircon U-Pb chronology. Journal of Jilin University (Earth Science Edition) 2017; 47(4): 1138–1158.
129	Gao Y, Zheng C, Yao W et al. Geochemistry and zircon U-Pb geochronology of the Luotuobozi Pluton in the Haduohe area in the Northern Daxing'anling. Acta Geologica Sinica 2013; 87(9).
130	Li Y, Gao X, Bian X et al. LA-ICP-MS zircon U-Pb dating and geochemical characteristics of the Mesozoic volcanic rocks from Longjiang basin in northern Da Hinggan Mountains and their geological implications. Geological Bulletin of China 2013; 32(8): 1195–1211.
131	Zhang Y, Zhang L, Ying J et al. Geochemistry and source characteristics of early Cretaceous volcanic rocks in Tahe, north Da Hinggan Mountains. Acta Petrologica Sinica 2007; 23(11): 2811–2822.
132	Xu J, Zheng C, Shi L et al. Geochronology and geochemistry of the Yaergenchu I type granites in northern Da Hinggan Range and its geodynamic implications. Acta Geologica Sinica 2013; 87(9).
133	Dai H, Yang Z, Ma Z et al. The petrogeochemical characteristics and tectonic setting of Mesozoic intrusive rocks in Chabaqi area of the Da Hinggan Mountains. Geology in China 2013; 40(1).
134	Niu Y, Liu Y, Zhou Z et al. Chronology, geochemistry and geological significance of the Early Cretaceous intrusive rocks from the Tahe region, northeastern China. Sedimentary Geology and Tethyan Geology 2016; 36(4).
135	Xu L. Chronology and geochemistry of the Early Cretaceous intrusive rocks in the southern of Tahe, northern Great Xing'an Range. China University of Geosciences 2017.
136	Sui Z, Ge W, Wu F et al. Zircon U-Pb ages, geochemistry and its petrogenesis of Jurassic granites in northwestern part of the Da Hinggan Mts. Acta Petrologica Sinica 2007; 23(02): 461–480 (in Chinese with English abstract).
137	Liu R, Yang Z, Xu Q et al. Zircon U-Pb ages, elemental and Sr-Nd-Pb isotopic geochemistry of the Hercynian granitoids from the southern segment of the Da Hinggan Mts. Acta Petrologica Sinica 2016; 32(5): 1505–1528.
138	Si Q, Cui T, Tang Z et al. Chronology, geochemistry and petrogenesis of the volcanic rocks in Manitu Formation in Chaihe Area, Central Great Xing'an Range. Journal of Jilin University (Earth Science Edition) 2015; 45(2).
139	Du Y, He Z, Sui Z et al. Zircon U-Pb ages, geochemical characteristics and tectonic implications of volcanic rocks from Manitu Formation of Suolun area in central Great Xing'an Range. Global Geology 2017; 36(2).
140	Wu H, Zhang L, Zhou X et al. Geochronology and geochemical characteristics of late mesozoic andesites in the Central Da-Hinggan Mountains, and its genesis. Acta Petrologica Sinica 2008; 24(6): 1339–1352 (in Chinese with English abstract).
141	Jiang S, Liang Q, Liu Y et al. Zircon U-Pb ages of the magmatic rocks occurring in and around the Dajing Cu-Ag-Sn polymetallic deposit of Inner Mongolia and constrains to the ore-forming age. Acta Petrologica Sinica 2012; 28(2): 495–513.
142	Wang L, Liao Qa, JIang Y et al. Petrogenesis and tectonics of late Early Cretaceous Shoshonitic volcanic rocks in Xilin Hot, Inner Mongolia. Geological Bulletin of China 2016; 35(6): 919–931.
143	Sun C. Zircon U-Pb age of granite in Chaganmulun of Balinyouqi of Inner Mongolia. The master's dissertation of Shijiazhuag University of Economics. 2012.
144	Zhang L, Chen Z, Zhou X et al. Characteristics of deep sources and tectonic-magmatic evolution of the early Cretaceous volcanics in Genhe area, Da-Hinggan Mountains: Constraints of Sr-Nd-Pd-Hf isotopic geochemistries. Acta Petrologica Sinica 2007; 23(11): 2823–2835.
145	Zhang J. Geochronology and Geochemistry of the Mesozoic volcanic rocks in the Great Xing'an Range, northeastern China. Doctoral Dissertation of China University of Geosciences 2009.
146	Tang J, Xu WL, Wang F et al. Early Mesozoic southward subduction history of the Mongol-Okhotsk oceanic plate: Evidence from geochronology and geochemistry of Early Mesozoic intrusive rocks in the Erguna Massif, NE China. Gondwana Research 2016; 31: 218–240.
147	Wang W, Tang J, Xu WL et al. Geochronology and geochemistry of Early Jurassic volcanic rocks in the Erguna Massif, northeast China: Petrogenesis and implications for the tectonic evolution of the Mongol–Okhotsk suture belt. Lithos 2015; 218-219: 73–86.
148	Hao YJ, Ren YS, Duan MX et al. Metallogenic events and tectonic setting of the Duobaoshan ore field in Heilongjiang Province, NE China. Journal of Asian Earth Sciences 2015; 97: 442–458.
149	Li Y, Xu WL, Wang F et al. Geochronology and geochemistry of late Paleozoic–early Mesozoic igneous rocks of the Erguna Massif, NE China: Implications for the early evolution of the Mongol-Okhotsk tectonic regime. Journal of Asian Earth Sciences 2017; 144: 205–224.
150	Gou J, Sun DY, Ren YS et al. Geochemical and Hf isotopic compositions of Late Triassic–Early Jurassic intrusions of the Erguna Block, Northeast China: Petrogenesis and tectonic implications. International Geology Review 2017; 59(3): 347–367.
151	Mao A, Sun D, Gou J et al. Genesis of Early–Middle Jurassic intrusive rocks in the Erguna Block (NE China) in response to the late-stage southward subduction of the Mongol–Okhotsk Oceanic Plate: Constraints from geochemistry and zircon U-Pb geochronology and Lu–Hf isotopes. Minerals 2020; 10(4).
152	Li Y, Cui JR, Han ZB et al. Chronology and geochemistry of Early Cretaceous magmatism in the northwestern Erguna Block, Northeast China. Minerals 2022; 12(3).
153	Ji Z, Meng QA, Wan CB et al. Geodynamic evolution of flat-slab subduction of Paleo-Pacific Plate: Constraints from Jurassic adakitic lavas in the Hailar Basin, NE China. Tectonics 2019; 38(12): 4301–4319.
154	Zhao Z, Sun D, Gou J et al. Chronology and geochemistry of volcanic rocks in Tamulangou Formation from southern Manchuria, Inner-Mongolia. Journal of Jilin University (Earth Science Edition) 2011; 41(6).
155	Xu M, Xu WL, Meng E et al. LA-ICP-MS zircon U-Pb chronology and geochemistry of Mesozoic volcanic rocks from the Shanghulin-Xiangyang basin in Ergun area, northeastern Inner Mongolia. Geological Bulletin of China 2011; 9(30): 1321–1338 (In Chinese with English Abstract).
156	She H, Liang Y, Li J et al. The Early-Mesozoic magmatic activity at Moerdaoga District in Inner Mongolia and its geodynamic implication. Journal of Jilin University (Earth Science Edition) 2011; 41(6).
157	Tang J. Geochronology and geochemistry of the Mesozoic igneous rocks in the Erguna Massif, NE China: Constraints on the tectonic evolution of the Mongol-Okhotsk suture zone Doctoral Dissertation of Jilin University 2016.
158	Mao A. Magmatic rocks of Mesozoic volcanic basins in central Erguna Block: Petrogenesis and geodynamics Doctor dissertation of Jilin University 2020.
159	Sun C. Crustal growth and reworking processes of the Erguna and Xing’an massifs: Evidence from granitoids Doctoral Dissertation of Jilin University 2021.
